# Supplementary material for: Epigenetic plasticity cooperates with cell-cell interactions to direct pancreatic tumorigenesis
Source: Science. Author manuscript; Available in PMC 2023 Jul 3. (PMC10316746; doi:10.1126/science.add5327)
Supplement: TableS3 [file NIHMS1900743-supplement-TableS3.csv]

TableS3
Gene	ChromatinModule
EXO1	Benign Neoplasia
OLFR679	Benign Neoplasia
ELANE	Benign Neoplasia
GM5592	Benign Neoplasia
OLFR1394	Benign Neoplasia
TTI1	Benign Neoplasia
TMSB15L	Benign Neoplasia
SMARCD3	Benign Neoplasia
HSD3B6	Benign Neoplasia
WRN	Benign Neoplasia
EDC4	Benign Neoplasia
HES6	Benign Neoplasia
STK35OS1	Benign Neoplasia
PROP1	Benign Neoplasia
DRD1A	Benign Neoplasia
MRPL17	Benign Neoplasia
SNORA48	Benign Neoplasia
PSTPIP2	Benign Neoplasia
UGT2B1	Benign Neoplasia
ABCA17	Benign Neoplasia
GNA15	Benign Neoplasia
ZC3H14	Benign Neoplasia
TMEM218	Benign Neoplasia
MRPS24	Benign Neoplasia
FEM1C	Benign Neoplasia
GRAP	Benign Neoplasia
SPRR2H	Benign Neoplasia
RPL9-PS6	Benign Neoplasia
6330403A02RIK	Benign Neoplasia
4930525G20RIK	Benign Neoplasia
UNK	Benign Neoplasia
GALNTL1	Benign Neoplasia
POU5F2	Benign Neoplasia
EAF1	Benign Neoplasia
NCAPG	Benign Neoplasia
ASCL2	Benign Neoplasia
ASIC5	Benign Neoplasia
ANO5	Benign Neoplasia
GM5886	Benign Neoplasia
LRRIQ1	Benign Neoplasia
AC152987.1	Benign Neoplasia
GM14206	Benign Neoplasia
TRPC3	Benign Neoplasia
CCDC177	Benign Neoplasia
CCM2L	Benign Neoplasia
PATE13	Benign Neoplasia
IFNA2	Benign Neoplasia
MIR344B	Benign Neoplasia
RNF40	Benign Neoplasia
MIR709	Benign Neoplasia
REL	Benign Neoplasia
CEPT1	Benign Neoplasia
ZFP788	Benign Neoplasia
SDE2	Benign Neoplasia
HIGD2A	Benign Neoplasia
9530002B09RIK	Benign Neoplasia
OARD1	Benign Neoplasia
BSND	Benign Neoplasia
FAM188A	Benign Neoplasia
COPG2	Benign Neoplasia
MIR194-2	Benign Neoplasia
2900079G21RIK	Benign Neoplasia
TEKT1	Benign Neoplasia
OLFR168	Benign Neoplasia
TESCL	Benign Neoplasia
HSPA1A	Benign Neoplasia
MIR468	Benign Neoplasia
KRTAP26-1	Benign Neoplasia
GLP1R	Benign Neoplasia
GNL2	Benign Neoplasia
5730437N04RIK	Benign Neoplasia
GUCY1A2	Benign Neoplasia
HBQ1A	Benign Neoplasia
SLC25A31	Benign Neoplasia
PKMYT1	Benign Neoplasia
OLFR1342	Benign Neoplasia
ATPIF1	Benign Neoplasia
SERPINB13	Benign Neoplasia
AA387883	Benign Neoplasia
PDGFRL	Benign Neoplasia
GTF2F1	Benign Neoplasia
CYP4B1	Benign Neoplasia
SLC6A3	Benign Neoplasia
MIR137	Benign Neoplasia
CLDN7	Benign Neoplasia
CDX1	Benign Neoplasia
RPS15	Benign Neoplasia
OLFR553	Benign Neoplasia
C1RA	Benign Neoplasia
USP42	Benign Neoplasia
GM6994	Benign Neoplasia
TMOD2	Benign Neoplasia
POLR3GL	Benign Neoplasia
H2-EB2	Benign Neoplasia
CYP1A1	Benign Neoplasia
NAA40	Benign Neoplasia
OLFR608	Benign Neoplasia
CYP2C53-PS	Benign Neoplasia
GM4987	Benign Neoplasia
CLUH	Benign Neoplasia
BCL2A1B	Benign Neoplasia
RTL8B	Benign Neoplasia
T	Benign Neoplasia
OXA1L	Benign Neoplasia
DROSHA	Benign Neoplasia
GM10257	Benign Neoplasia
OLFR1137	Benign Neoplasia
OLFR1532-PS1	Benign Neoplasia
SLC30A6	Benign Neoplasia
OLFR533	Benign Neoplasia
SFTPC	Benign Neoplasia
H2BC1	Benign Neoplasia
GM4951	Benign Neoplasia
DRD1	Benign Neoplasia
SSTR5	Benign Neoplasia
OLFR1513	Benign Neoplasia
MUC15	Benign Neoplasia
GM14340	Benign Neoplasia
USP19	Benign Neoplasia
CDH10	Benign Neoplasia
XKR6	Benign Neoplasia
GPM6A	Benign Neoplasia
TOMM5	Benign Neoplasia
FAM40B	Benign Neoplasia
MAGEB11	Benign Neoplasia
NPAS4	Benign Neoplasia
SS18L1	Benign Neoplasia
SLCO1A5	Benign Neoplasia
FBXW5	Benign Neoplasia
SLC2A13	Benign Neoplasia
CCDC110	Benign Neoplasia
OLFR881	Benign Neoplasia
ZFP667	Benign Neoplasia
DHFR	Benign Neoplasia
CLEC2M	Benign Neoplasia
SCN1A	Benign Neoplasia
OLFR165	Benign Neoplasia
PSMD1	Benign Neoplasia
IL25	Benign Neoplasia
MIR3068	Benign Neoplasia
PPP4R3A	Benign Neoplasia
4933417A18RIK	Benign Neoplasia
SMIM8	Benign Neoplasia
DNAJB1	Benign Neoplasia
HCLS1	Benign Neoplasia
MRPL1	Benign Neoplasia
A330040F15RIK	Benign Neoplasia
HMMR	Benign Neoplasia
CAPN7	Benign Neoplasia
OLFR279	Benign Neoplasia
CATIP	Benign Neoplasia
TDRD12	Benign Neoplasia
FBXL14	Benign Neoplasia
METTL25	Benign Neoplasia
DLX6OS1	Benign Neoplasia
FCRL1	Benign Neoplasia
LIPK	Benign Neoplasia
SLC22A21	Benign Neoplasia
HSPA12B	Benign Neoplasia
1700088E04RIK	Benign Neoplasia
SPATA3	Benign Neoplasia
MIR1839	Benign Neoplasia
IRF3	Benign Neoplasia
KRTAP5-2	Benign Neoplasia
1700034P13RIK	Benign Neoplasia
GKN1	Benign Neoplasia
SLC22A26	Benign Neoplasia
GIMAP7	Benign Neoplasia
TMEM229B	Benign Neoplasia
MPEG1	Benign Neoplasia
ZFP68	Benign Neoplasia
MIF	Benign Neoplasia
GSDMA	Benign Neoplasia
CD209D	Benign Neoplasia
SGK3	Benign Neoplasia
COL9A1	Benign Neoplasia
LRRC4B	Benign Neoplasia
ECH1	Benign Neoplasia
HAUS8	Benign Neoplasia
TTF1	Benign Neoplasia
GHITM	Benign Neoplasia
SCRN2	Benign Neoplasia
IFI211	Benign Neoplasia
TCFAP2B	Benign Neoplasia
MTMR2	Benign Neoplasia
MYOZ1	Benign Neoplasia
KIF23	Benign Neoplasia
RDM1	Benign Neoplasia
SH3BP2	Benign Neoplasia
D830030K20RIK	Benign Neoplasia
FAM131A	Benign Neoplasia
FOXE3	Benign Neoplasia
ING4	Benign Neoplasia
CASP14	Benign Neoplasia
NUDT10	Benign Neoplasia
UBALD2	Benign Neoplasia
RAB6A	Benign Neoplasia
NOTUM	Benign Neoplasia
AFG3L1	Benign Neoplasia
OLFR631	Benign Neoplasia
GM12185	Benign Neoplasia
9430038I01RIK	Benign Neoplasia
FTHL17F	Benign Neoplasia
PGAP3	Benign Neoplasia
GZMK	Benign Neoplasia
MCAM	Benign Neoplasia
CENPL	Benign Neoplasia
ZC3H8	Benign Neoplasia
GRIK3	Benign Neoplasia
EAR6	Benign Neoplasia
MANSC4	Benign Neoplasia
TECPR2	Benign Neoplasia
GIT2	Benign Neoplasia
SUDS3	Benign Neoplasia
CKMT2	Benign Neoplasia
SOX18	Benign Neoplasia
HESX1	Benign Neoplasia
OLFR527	Benign Neoplasia
CASD1	Benign Neoplasia
CCDC58	Benign Neoplasia
XLR	Benign Neoplasia
ERBB2	Benign Neoplasia
CTSLL3	Benign Neoplasia
MTM1	Benign Neoplasia
MFSD4B4	Benign Neoplasia
CSN1S1	Benign Neoplasia
BOLA3	Benign Neoplasia
ANKRD10	Benign Neoplasia
4930522H14RIK	Benign Neoplasia
KDM8	Benign Neoplasia
TRIM14	Benign Neoplasia
TNPO1	Benign Neoplasia
H2AL1N	Benign Neoplasia
BAZ2A	Benign Neoplasia
LYVE1	Benign Neoplasia
ERBB3	Benign Neoplasia
ERH	Benign Neoplasia
MAP4K1	Benign Neoplasia
RPL11	Benign Neoplasia
INS1	Benign Neoplasia
TRPC1	Benign Neoplasia
NCR1	Benign Neoplasia
MYNN	Benign Neoplasia
CXCL3	Benign Neoplasia
AP5M1	Benign Neoplasia
NCOA6	Benign Neoplasia
GGNBP1	Benign Neoplasia
SMPX	Benign Neoplasia
OLFR740	Benign Neoplasia
GIMAP9	Benign Neoplasia
MS4A8A	Benign Neoplasia
OLFR685	Benign Neoplasia
HSD17B4	Benign Neoplasia
ZFP474	Benign Neoplasia
2010016I18RIK	Benign Neoplasia
OLFR1024	Benign Neoplasia
SOD2	Benign Neoplasia
OLFR1032	Benign Neoplasia
EMG1	Benign Neoplasia
NDUFB11B	Benign Neoplasia
RNF185	Benign Neoplasia
LYPD2	Benign Neoplasia
4933427E11RIK	Benign Neoplasia
OLFR166	Benign Neoplasia
PPP1R1A	Benign Neoplasia
3110040N11RIK	Benign Neoplasia
LRRK2	Benign Neoplasia
POLR1E	Benign Neoplasia
TPM4	Benign Neoplasia
GLRA2	Benign Neoplasia
GPR55	Benign Neoplasia
EML5	Benign Neoplasia
SLC13A4	Benign Neoplasia
LCE3A	Benign Neoplasia
COMMD4	Benign Neoplasia
LEP	Benign Neoplasia
STFA3	Benign Neoplasia
CES2C	Benign Neoplasia
F7	Benign Neoplasia
OLFR1151	Benign Neoplasia
DENND5A	Benign Neoplasia
SNRPE	Benign Neoplasia
IRF5	Benign Neoplasia
TGS1	Benign Neoplasia
MORF4L2	Benign Neoplasia
EIF4G2	Benign Neoplasia
IDO1	Benign Neoplasia
CCDC178	Benign Neoplasia
BC021891	Benign Neoplasia
HSH2D	Benign Neoplasia
2010106E10RIK	Benign Neoplasia
AP3S1	Benign Neoplasia
PLAAT1	Benign Neoplasia
AGPAT2	Benign Neoplasia
ZFP930	Benign Neoplasia
BPNT1	Benign Neoplasia
ACYP2	Benign Neoplasia
FOXN4	Benign Neoplasia
LTBP3	Benign Neoplasia
KRT5	Benign Neoplasia
WIPF3	Benign Neoplasia
MIR1904	Benign Neoplasia
PLEKHA3	Benign Neoplasia
MAP3K19	Benign Neoplasia
VMN1R2	Benign Neoplasia
MFSD10	Benign Neoplasia
RUVBL1	Benign Neoplasia
UBR7	Benign Neoplasia
ZFP882	Benign Neoplasia
DACH2	Benign Neoplasia
OLFR513	Benign Neoplasia
GOLPH3L	Benign Neoplasia
MYMX	Benign Neoplasia
STAB2	Benign Neoplasia
NPHP3	Benign Neoplasia
GPR174	Benign Neoplasia
FAM59B	Benign Neoplasia
1700034E13RIK	Benign Neoplasia
SLC7A13	Benign Neoplasia
C8A	Benign Neoplasia
ENPP4	Benign Neoplasia
CARD11	Benign Neoplasia
KCNH6	Benign Neoplasia
CLNS1A	Benign Neoplasia
AU022252	Benign Neoplasia
ZFAND2A	Benign Neoplasia
PIGQ	Benign Neoplasia
KNDC1	Benign Neoplasia
RIMKLB	Benign Neoplasia
OLFR681	Benign Neoplasia
PSG22	Benign Neoplasia
MOSMO	Benign Neoplasia
OLFR574	Benign Neoplasia
COLEC11	Benign Neoplasia
GM12434	Benign Neoplasia
OTUD6A	Benign Neoplasia
1700021A07RIK	Benign Neoplasia
ABHD10	Benign Neoplasia
E530001F21RIK	Benign Neoplasia
B3GNT7	Benign Neoplasia
OLFR291	Benign Neoplasia
DOP1A	Benign Neoplasia
CD79B	Benign Neoplasia
DAAM2	Benign Neoplasia
MB21D2	Benign Neoplasia
GRIN1	Benign Neoplasia
CYP2C65	Benign Neoplasia
SCGB3A2	Benign Neoplasia
WDR45	Benign Neoplasia
HRNR	Benign Neoplasia
NIF3L1	Benign Neoplasia
GM12610	Benign Neoplasia
TRMO	Benign Neoplasia
GM5797	Benign Neoplasia
CNOT8	Benign Neoplasia
SYNGR3	Benign Neoplasia
GABRB3	Benign Neoplasia
ALDH2	Benign Neoplasia
ITGAM	Benign Neoplasia
UBAP1	Benign Neoplasia
AYM1	Benign Neoplasia
GABRA1	Benign Neoplasia
P3H3	Benign Neoplasia
WHSC1L1	Benign Neoplasia
METTL21D	Benign Neoplasia
ATP2A3	Benign Neoplasia
MCAT	Benign Neoplasia
SLC17A9	Benign Neoplasia
NPM3-PS1	Benign Neoplasia
PLOD2	Benign Neoplasia
CLDN24	Benign Neoplasia
ANKMY2	Benign Neoplasia
FAM186A	Benign Neoplasia
SNORD113	Benign Neoplasia
DPPA2	Benign Neoplasia
SLC22A19	Benign Neoplasia
TRPV3	Benign Neoplasia
TMEM19	Benign Neoplasia
SEC22A	Benign Neoplasia
GM5878	Benign Neoplasia
MYO1H	Benign Neoplasia
PDZRN4	Benign Neoplasia
DNAI2	Benign Neoplasia
GM11630	Benign Neoplasia
SLC2A4	Benign Neoplasia
SNORD73A	Benign Neoplasia
RNF38	Benign Neoplasia
OLFR658	Benign Neoplasia
SYT12	Benign Neoplasia
CYP4A32	Benign Neoplasia
COQ10B	Benign Neoplasia
IFT172	Benign Neoplasia
COL6A6	Benign Neoplasia
PRPS1L1	Benign Neoplasia
IFNB1	Benign Neoplasia
SYCP3	Benign Neoplasia
PRL6A1	Benign Neoplasia
CALML4	Benign Neoplasia
TDGF1	Benign Neoplasia
PATE7	Benign Neoplasia
SMIM15	Benign Neoplasia
MIEF1	Benign Neoplasia
SERPINA3N	Benign Neoplasia
HTR5A	Benign Neoplasia
EXOSC10	Benign Neoplasia
ARPP21	Benign Neoplasia
9430015G10RIK	Benign Neoplasia
NAT3	Benign Neoplasia
PCLAF	Benign Neoplasia
ANKS6	Benign Neoplasia
KRTAP15	Benign Neoplasia
FGD1	Benign Neoplasia
IGFBP2	Benign Neoplasia
DDN	Benign Neoplasia
HSD3B1	Benign Neoplasia
GM17419	Benign Neoplasia
6030471H07RIK	Benign Neoplasia
H2AL1M	Benign Neoplasia
RNASEH2B	Benign Neoplasia
H4C4	Benign Neoplasia
FTDC2	Benign Neoplasia
KRT33A	Benign Neoplasia
CMYA5	Benign Neoplasia
FBXW22	Benign Neoplasia
CCDC86	Benign Neoplasia
PAXBP1	Benign Neoplasia
MBTPS1	Benign Neoplasia
AC123803.1	Benign Neoplasia
ZDHHC25	Benign Neoplasia
STK11IP	Benign Neoplasia
CD40	Benign Neoplasia
SRI	Benign Neoplasia
SRRM2	Benign Neoplasia
CIAPIN1	Benign Neoplasia
PIRT	Benign Neoplasia
FER1L4	Benign Neoplasia
ANKLE2	Benign Neoplasia
GABRR3	Benign Neoplasia
OSTN	Benign Neoplasia
CNPY3	Benign Neoplasia
MRPL57	Benign Neoplasia
SOX21	Benign Neoplasia
TCAF2	Benign Neoplasia
CIBAR1	Benign Neoplasia
VAMP8	Benign Neoplasia
SLC7A9	Benign Neoplasia
NEK4	Benign Neoplasia
MIP	Benign Neoplasia
F830016B08RIK	Benign Neoplasia
OLFR372	Benign Neoplasia
ATCAY	Benign Neoplasia
FBN2	Benign Neoplasia
ILVBL	Benign Neoplasia
BC026585	Benign Neoplasia
DNAJC21	Benign Neoplasia
AC106841.1	Benign Neoplasia
GOT1L1	Benign Neoplasia
FAM101B	Benign Neoplasia
SVAL2	Benign Neoplasia
MMP1A	Benign Neoplasia
INTS10	Benign Neoplasia
GM17673	Benign Neoplasia
SAE1	Benign Neoplasia
FKBP14	Benign Neoplasia
TRIM36	Benign Neoplasia
GSPT2	Benign Neoplasia
EEF1AKNMT	Benign Neoplasia
RMDN1	Benign Neoplasia
OLFR1347	Benign Neoplasia
KRT12	Benign Neoplasia
GPR62	Benign Neoplasia
IL36A	Benign Neoplasia
GM7271	Benign Neoplasia
CARM1	Benign Neoplasia
RPS14	Benign Neoplasia
TUBB2A-PS2	Benign Neoplasia
ZFP267	Benign Neoplasia
SOHLH2	Benign Neoplasia
FAM178A	Benign Neoplasia
PSG29	Benign Neoplasia
CHTOP	Benign Neoplasia
COG5	Benign Neoplasia
MIR34B	Benign Neoplasia
ARF2	Benign Neoplasia
EID3	Benign Neoplasia
CHCHD4	Benign Neoplasia
MIPEP	Benign Neoplasia
HEPH	Benign Neoplasia
CHCHD7	Benign Neoplasia
GM525	Benign Neoplasia
D630013G24RIK	Benign Neoplasia
GRM8	Benign Neoplasia
MAP1S	Benign Neoplasia
ELP6	Benign Neoplasia
AC115706.1	Benign Neoplasia
USP13	Benign Neoplasia
TMEM43	Benign Neoplasia
NOTO	Benign Neoplasia
E2F5	Benign Neoplasia
ALDH3A2	Benign Neoplasia
JMJD5	Benign Neoplasia
AHNAK	Benign Neoplasia
CCDC115	Benign Neoplasia
MIR7-2	Benign Neoplasia
LY6D	Benign Neoplasia
KRT86	Benign Neoplasia
POLDIP3	Benign Neoplasia
MIR683-1	Benign Neoplasia
WIPI1	Benign Neoplasia
RAB24	Benign Neoplasia
E130201H02RIK	Benign Neoplasia
JPH3	Benign Neoplasia
OLFR1045	Benign Neoplasia
XAF1	Benign Neoplasia
GM14064	Benign Neoplasia
PGP	Benign Neoplasia
CYP4F15	Benign Neoplasia
SPRR2G	Benign Neoplasia
SRSF12	Benign Neoplasia
ATP1A2	Benign Neoplasia
ADAM2	Benign Neoplasia
GTF2H1	Benign Neoplasia
YY2	Benign Neoplasia
4933411K16RIK	Benign Neoplasia
LCP1	Benign Neoplasia
OLFR544	Benign Neoplasia
NOTCH4	Benign Neoplasia
ZSWIM2	Benign Neoplasia
TMEM127	Benign Neoplasia
CEP78	Benign Neoplasia
GM11775	Benign Neoplasia
ABO	Benign Neoplasia
POFUT1	Benign Neoplasia
TAF5L	Benign Neoplasia
FN3KRP	Benign Neoplasia
GNG10	Benign Neoplasia
MYEF2	Benign Neoplasia
PRDX6B	Benign Neoplasia
H2-T23	Benign Neoplasia
GDPD1	Benign Neoplasia
LYSMD2	Benign Neoplasia
DDX60	Benign Neoplasia
PUM3	Benign Neoplasia
STAP1	Benign Neoplasia
VMN1R90	Benign Neoplasia
D18ERTD653E	Benign Neoplasia
GM12724	Benign Neoplasia
MIR374B	Benign Neoplasia
SULT2A8	Benign Neoplasia
3830406C13RIK	Benign Neoplasia
CCL27A	Benign Neoplasia
CEACAM11	Benign Neoplasia
ZRANB2	Benign Neoplasia
ART2B	Benign Neoplasia
DEDD	Benign Neoplasia
AMN	Benign Neoplasia
PZP	Benign Neoplasia
OLFR487	Benign Neoplasia
DDX58	Benign Neoplasia
ATP6V1B1	Benign Neoplasia
CFAP20	Benign Neoplasia
TFRC	Benign Neoplasia
RPL19	Benign Neoplasia
CASP12	Benign Neoplasia
POLE	Benign Neoplasia
CLN5	Benign Neoplasia
TBRG3	Benign Neoplasia
ABCC3	Benign Neoplasia
1700003H04RIK	Benign Neoplasia
TUBB2B	Benign Neoplasia
WDR31	Benign Neoplasia
CHML	Benign Neoplasia
TMEM185A	Benign Neoplasia
FAM70A	Benign Neoplasia
OLFR536	Benign Neoplasia
YWHAB	Benign Neoplasia
H2-D1	Benign Neoplasia
AADACL4FM2	Benign Neoplasia
CCT6B	Benign Neoplasia
RAET1D	Benign Neoplasia
GLTP	Benign Neoplasia
SERINC1	Benign Neoplasia
DMGDH	Benign Neoplasia
BC030500	Benign Neoplasia
DBX1	Benign Neoplasia
AY358078	Benign Neoplasia
USP39	Benign Neoplasia
KLRA3	Benign Neoplasia
PRAMEF12	Benign Neoplasia
SPIRE2	Benign Neoplasia
RAVER1	Benign Neoplasia
GM15645	Benign Neoplasia
MROH7	Benign Neoplasia
CYPT3	Benign Neoplasia
UPRT	Benign Neoplasia
RPL36	Benign Neoplasia
EPN1	Benign Neoplasia
TMEM165	Benign Neoplasia
COPRS	Benign Neoplasia
DPYSL2	Benign Neoplasia
GM1698	Benign Neoplasia
CFHR2	Benign Neoplasia
NAA60	Benign Neoplasia
VMN2R111	Benign Neoplasia
TAF2	Benign Neoplasia
4930590J08RIK	Benign Neoplasia
PSME4	Benign Neoplasia
SLC22A5	Benign Neoplasia
CENPA	Benign Neoplasia
STX2	Benign Neoplasia
PHGR1	Benign Neoplasia
TENT4B	Benign Neoplasia
TMEM125	Benign Neoplasia
CYP2A22	Benign Neoplasia
CDHR1	Benign Neoplasia
MIR687	Benign Neoplasia
1700013D24RIK	Benign Neoplasia
ZFP804B	Benign Neoplasia
TLR11	Benign Neoplasia
RNF135	Benign Neoplasia
GM14285	Benign Neoplasia
GLYATL3	Benign Neoplasia
3110018I06RIK	Benign Neoplasia
1700066O22RIK	Benign Neoplasia
TUBGCP5	Benign Neoplasia
MFSD9	Benign Neoplasia
MIR493	Benign Neoplasia
ZSCAN26	Benign Neoplasia
N-R5S195	Benign Neoplasia
PDZD8	Benign Neoplasia
S100A14	Benign Neoplasia
DDIAS	Benign Neoplasia
ACAD8	Benign Neoplasia
CDPF1	Benign Neoplasia
OLFR401	Benign Neoplasia
CNTFR	Benign Neoplasia
SLC27A2	Benign Neoplasia
DNAH9	Benign Neoplasia
ZFYVE1	Benign Neoplasia
4933405L10RIK	Benign Neoplasia
HRCT1	Benign Neoplasia
ASXL2	Benign Neoplasia
A2M	Benign Neoplasia
SLC27A3	Benign Neoplasia
CUL5	Benign Neoplasia
CTS8	Benign Neoplasia
WTIP	Benign Neoplasia
GM3414	Benign Neoplasia
NUTM1	Benign Neoplasia
ALPI	Benign Neoplasia
APOO	Benign Neoplasia
TMEM62	Benign Neoplasia
GJC2	Benign Neoplasia
SPR	Benign Neoplasia
LAMTOR5	Benign Neoplasia
GM12695	Benign Neoplasia
ZFP251	Benign Neoplasia
GPR37	Benign Neoplasia
TBC1D15	Benign Neoplasia
UBA6	Benign Neoplasia
GM17439	Benign Neoplasia
SLC12A5	Benign Neoplasia
UGT1A2	Benign Neoplasia
OXNAD1	Benign Neoplasia
FKBP4	Benign Neoplasia
PLRG1	Benign Neoplasia
BAAT	Benign Neoplasia
UBR3	Benign Neoplasia
ZNFX1	Benign Neoplasia
EMC3	Benign Neoplasia
SMARCA5-PS	Benign Neoplasia
ITM2A	Benign Neoplasia
SMG9	Benign Neoplasia
SYT11	Benign Neoplasia
ZFP819	Benign Neoplasia
CFAP74	Benign Neoplasia
SUN3	Benign Neoplasia
FANCB	Benign Neoplasia
ACAD11	Benign Neoplasia
GM14488	Benign Neoplasia
PHF6	Benign Neoplasia
VMN2R73	Benign Neoplasia
GM4841	Benign Neoplasia
PHF11	Benign Neoplasia
MFSD1	Benign Neoplasia
ZFP595	Benign Neoplasia
CDHR5	Benign Neoplasia
OLFR459	Benign Neoplasia
KRTAP13	Benign Neoplasia
TMEM123	Benign Neoplasia
TMEM207	Benign Neoplasia
ICE2	Benign Neoplasia
2010109I03RIK	Benign Neoplasia
TFAP4	Benign Neoplasia
ENOPH1	Benign Neoplasia
OLFR494	Benign Neoplasia
WNT2B	Benign Neoplasia
CSN2	Benign Neoplasia
TTC24	Benign Neoplasia
OGG1	Benign Neoplasia
OXTR	Benign Neoplasia
CNIH4	Benign Neoplasia
ZDHHC11	Benign Neoplasia
D19WSU162E	Benign Neoplasia
2810008D09RIK	Benign Neoplasia
LY6G6D	Benign Neoplasia
1700016H13RIK	Benign Neoplasia
LAPTM4B	Benign Neoplasia
MAP10	Benign Neoplasia
GM10845	Benign Neoplasia
DDX3Y	Benign Neoplasia
AMER1	Benign Neoplasia
ELOVL1	Benign Neoplasia
GM17642	Benign Neoplasia
4930594C11RIK	Benign Neoplasia
TIRAP	Benign Neoplasia
CD86	Benign Neoplasia
INVS	Benign Neoplasia
TOPORSL	Benign Neoplasia
OLFR96	Benign Neoplasia
GALR3	Benign Neoplasia
GTF3A	Benign Neoplasia
CYP2C23	Benign Neoplasia
CKB	Benign Neoplasia
TBC1D12	Benign Neoplasia
YAF2	Benign Neoplasia
CCNT2	Benign Neoplasia
MAFB	Benign Neoplasia
CLSPN	Benign Neoplasia
TATDN2	Benign Neoplasia
AC116121.1	Benign Neoplasia
UBL5	Benign Neoplasia
LRR1	Benign Neoplasia
IQSEC2	Benign Neoplasia
PGCP	Benign Neoplasia
ZFP958	Benign Neoplasia
UFL1	Benign Neoplasia
GM3852	Benign Neoplasia
ACSS2	Benign Neoplasia
DVL1	Benign Neoplasia
NLRP1C-PS	Benign Neoplasia
ZFHX2	Benign Neoplasia
TRIML2	Benign Neoplasia
GM14703	Benign Neoplasia
NUMBL	Benign Neoplasia
AL596111.1	Benign Neoplasia
UNCX	Benign Neoplasia
ZFP947	Benign Neoplasia
4930470P17RIK	Benign Neoplasia
OLFR159	Benign Neoplasia
OLFR889	Benign Neoplasia
TMEM267	Benign Neoplasia
PRSS36	Benign Neoplasia
GM16796	Benign Neoplasia
GRM2	Benign Neoplasia
RHOX7A	Benign Neoplasia
PSORS1C2	Benign Neoplasia
1810064F22RIK	Benign Neoplasia
SLC16A6	Benign Neoplasia
PMF1	Benign Neoplasia
MIR1971	Benign Neoplasia
A830082K12RIK	Benign Neoplasia
RDH18-PS	Benign Neoplasia
SFPQ	Benign Neoplasia
4933406F09RIK	Benign Neoplasia
CXCL14	Benign Neoplasia
ZC2HC1A	Benign Neoplasia
MIR187	Benign Neoplasia
SNX32	Benign Neoplasia
GCKR	Benign Neoplasia
YAE1D1	Benign Neoplasia
SIAE	Benign Neoplasia
GM4894	Benign Neoplasia
OLFR1357	Benign Neoplasia
KLK14	Benign Neoplasia
MCPT1	Benign Neoplasia
VMN2R84	Benign Neoplasia
HDC	Benign Neoplasia
AVIL	Benign Neoplasia
TAS2R138	Benign Neoplasia
MINPP1	Benign Neoplasia
RSRC1	Benign Neoplasia
DENND1C	Benign Neoplasia
CDK5R2	Benign Neoplasia
CAPNS2	Benign Neoplasia
MIR3086	Benign Neoplasia
CRISP1	Benign Neoplasia
MIR3078	Benign Neoplasia
CTBS	Benign Neoplasia
ASCC2	Benign Neoplasia
SCCPDH	Benign Neoplasia
LCN6	Benign Neoplasia
MIR135A-1	Benign Neoplasia
FCSK	Benign Neoplasia
CLEC1B	Benign Neoplasia
GRTP1	Benign Neoplasia
GM11213	Benign Neoplasia
APOBEC4	Benign Neoplasia
CYP21A1	Benign Neoplasia
SST	Benign Neoplasia
TSN	Benign Neoplasia
MFSD4B5	Benign Neoplasia
SLCO6B1	Benign Neoplasia
MIR344F	Benign Neoplasia
MMP23	Benign Neoplasia
VMN1R219	Benign Neoplasia
CALB2	Benign Neoplasia
LYSMD3	Benign Neoplasia
ZMYND12	Benign Neoplasia
TARDBP	Benign Neoplasia
ZBTB32	Benign Neoplasia
LOX	Benign Neoplasia
OLFR1322	Benign Neoplasia
GNAO1	Benign Neoplasia
GMNC	Benign Neoplasia
CYP4F40	Benign Neoplasia
GM906	Benign Neoplasia
GM1587	Benign Neoplasia
MYMK	Benign Neoplasia
2610507B11RIK	Benign Neoplasia
STRADA	Benign Neoplasia
ARMC7	Benign Neoplasia
GPR155	Benign Neoplasia
HNRNPH3	Benign Neoplasia
ACBD5	Benign Neoplasia
FAM111A	Benign Neoplasia
AMBRA1	Benign Neoplasia
SERPINB2	Benign Neoplasia
FRMD3	Benign Neoplasia
PNKP	Benign Neoplasia
OLFR1320	Benign Neoplasia
HAP1	Benign Neoplasia
ZBTB8A	Benign Neoplasia
ZFP623	Benign Neoplasia
GNAT2	Benign Neoplasia
BCO2	Benign Neoplasia
JAML	Benign Neoplasia
MIR1956	Benign Neoplasia
CACNG4	Benign Neoplasia
2500004C02RIK	Benign Neoplasia
LSS	Benign Neoplasia
NOD2	Benign Neoplasia
SNX31	Benign Neoplasia
FIGNL1	Benign Neoplasia
CUTC	Benign Neoplasia
A330035P11RIK	Benign Neoplasia
STAG3	Benign Neoplasia
OLFR572	Benign Neoplasia
ANAPC7	Benign Neoplasia
ALG9	Benign Neoplasia
FBXO2	Benign Neoplasia
MTFR1L	Benign Neoplasia
MAGEL2	Benign Neoplasia
GM4532	Benign Neoplasia
GM5643	Benign Neoplasia
PIK3R4	Benign Neoplasia
EVL	Benign Neoplasia
SLK	Benign Neoplasia
TFPI2	Benign Neoplasia
WFDC15A	Benign Neoplasia
DNAJB3	Benign Neoplasia
MYRFL	Benign Neoplasia
MRM1	Benign Neoplasia
POLE2	Benign Neoplasia
OLFR493	Benign Neoplasia
MRPL21	Benign Neoplasia
ATP5C1	Benign Neoplasia
OLFR1141	Benign Neoplasia
FBXO5	Benign Neoplasia
R3HCC1L	Benign Neoplasia
SPEF1	Benign Neoplasia
MCM6	Benign Neoplasia
MON2	Benign Neoplasia
2700046A07RIK	Benign Neoplasia
GPR85	Benign Neoplasia
DNASE1	Benign Neoplasia
RPS19	Benign Neoplasia
NUMA1	Benign Neoplasia
VMN2R31	Benign Neoplasia
SERPINA3B	Benign Neoplasia
PRAP1	Benign Neoplasia
MIER3	Benign Neoplasia
OLFR653	Benign Neoplasia
YTHDF3	Benign Neoplasia
9430060I03RIK	Benign Neoplasia
SMO	Benign Neoplasia
MMP7	Benign Neoplasia
MMP17	Benign Neoplasia
GAL3ST2C	Benign Neoplasia
MYF6	Benign Neoplasia
1200009I06RIK	Benign Neoplasia
RPS19BP1	Benign Neoplasia
TBRG4	Benign Neoplasia
PGPEP1	Benign Neoplasia
HCCS	Benign Neoplasia
RAB40B	Benign Neoplasia
CDKL3	Benign Neoplasia
CR1L	Benign Neoplasia
SLC35A5	Benign Neoplasia
ITIH1	Benign Neoplasia
IQSEC3	Benign Neoplasia
MRAP2	Benign Neoplasia
LCTL	Benign Neoplasia
PTPRE	Benign Neoplasia
EIF3E	Benign Neoplasia
AS3MT	Benign Neoplasia
ALDH6A1	Benign Neoplasia
CYP2C66	Benign Neoplasia
CST10	Benign Neoplasia
FNDC10	Benign Neoplasia
TPR	Benign Neoplasia
YIPF6	Benign Neoplasia
RPLP0	Benign Neoplasia
PSEN1	Benign Neoplasia
MTREX	Benign Neoplasia
ORAI3	Benign Neoplasia
ZXDA	Benign Neoplasia
RAB19	Benign Neoplasia
RNF148	Benign Neoplasia
ZFP27	Benign Neoplasia
PHYKPL	Benign Neoplasia
GM9871	Benign Neoplasia
RPGRIP1L	Benign Neoplasia
RPP14	Benign Neoplasia
PSG25	Benign Neoplasia
ZER1	Benign Neoplasia
MIR3107	Benign Neoplasia
GPR20	Benign Neoplasia
OLFR490	Benign Neoplasia
JAK3	Benign Neoplasia
RHOBTB3	Benign Neoplasia
TMEM198	Benign Neoplasia
MPI	Benign Neoplasia
SNX4	Benign Neoplasia
ATIC	Benign Neoplasia
OLFR98	Benign Neoplasia
TRPV5	Benign Neoplasia
ZSCAN20	Benign Neoplasia
ARID3B	Benign Neoplasia
SH2D1A	Benign Neoplasia
CD200R2	Benign Neoplasia
CEACAM10	Benign Neoplasia
AOAH	Benign Neoplasia
SERPINB6A	Benign Neoplasia
FBXW19	Benign Neoplasia
SBK2	Benign Neoplasia
RAB37	Benign Neoplasia
OLFR918	Benign Neoplasia
ARHGAP36	Benign Neoplasia
ZNRF1	Benign Neoplasia
KANSL3	Benign Neoplasia
IFI44	Benign Neoplasia
OLFR559	Benign Neoplasia
TBX2	Benign Neoplasia
OAS2	Benign Neoplasia
FMR1NB	Benign Neoplasia
FAIM	Benign Neoplasia
1700003E16RIK	Benign Neoplasia
MRPS26	Benign Neoplasia
CASP1	Benign Neoplasia
FAM170A	Benign Neoplasia
1700008P02RIK	Benign Neoplasia
UBE2D3	Benign Neoplasia
ASB1	Benign Neoplasia
VMN1R216	Benign Neoplasia
SIGLECF	Benign Neoplasia
SPRR4	Benign Neoplasia
VMN2R6	Benign Neoplasia
SLC51A	Benign Neoplasia
4933406I18RIK	Benign Neoplasia
A730017L22RIK	Benign Neoplasia
CDKN2AIP	Benign Neoplasia
TNFRSF17	Benign Neoplasia
RPL37-PS1	Benign Neoplasia
PSMA2	Benign Neoplasia
TREX2	Benign Neoplasia
SKINT4	Benign Neoplasia
RPS15A-PS6	Benign Neoplasia
SLFN5	Benign Neoplasia
GRLF1	Benign Neoplasia
PATZ1	Benign Neoplasia
SDC2	Benign Neoplasia
OLFR155	Benign Neoplasia
OLFR229	Benign Neoplasia
OLFR1170	Benign Neoplasia
ERN2	Benign Neoplasia
USP27X	Benign Neoplasia
CSNKA2IP	Benign Neoplasia
LEFTY1	Benign Neoplasia
SELK	Benign Neoplasia
SKINT10	Benign Neoplasia
AOX4	Benign Neoplasia
MIR149	Benign Neoplasia
RPN1	Benign Neoplasia
HMGXB3	Benign Neoplasia
TMEM150B	Benign Neoplasia
A630055G03RIK	Benign Neoplasia
KDSR	Benign Neoplasia
EHD2	Benign Neoplasia
ACADSB	Benign Neoplasia
VMN1R21	Benign Neoplasia
ZBTB39	Benign Neoplasia
TBCD	Benign Neoplasia
MYBL2	Benign Neoplasia
RPS6KA5	Benign Neoplasia
UBE2L6	Benign Neoplasia
TRP53RKA	Benign Neoplasia
IRX6	Benign Neoplasia
SCD2	Benign Neoplasia
GM5941	Benign Neoplasia
PTPRU	Benign Neoplasia
GPR56	Benign Neoplasia
MTCP1	Benign Neoplasia
CASP7	Benign Neoplasia
EVX1	Benign Neoplasia
DPH5	Benign Neoplasia
KRT83	Benign Neoplasia
1810037I17RIK	Benign Neoplasia
DGKK	Benign Neoplasia
2310030N02RIK	Benign Neoplasia
NCOA5	Benign Neoplasia
LINGO1	Benign Neoplasia
VPS4B	Benign Neoplasia
9330154J02RIK	Benign Neoplasia
OLFR20	Benign Neoplasia
STEAP1	Benign Neoplasia
TRIM31	Benign Neoplasia
GIPC1	Benign Neoplasia
TNF	Benign Neoplasia
TSGA10	Benign Neoplasia
NARS	Benign Neoplasia
TRA2B	Benign Neoplasia
OLFR314	Benign Neoplasia
STX17	Benign Neoplasia
FBXL19	Benign Neoplasia
EWSR1	Benign Neoplasia
ABCA9	Benign Neoplasia
OLFR630	Benign Neoplasia
NKX3-1	Benign Neoplasia
RPL28-PS4	Benign Neoplasia
C1QTNF2	Benign Neoplasia
MLYCD	Benign Neoplasia
2210416O15RIK	Benign Neoplasia
MRPS6	Benign Neoplasia
4833427F10RIK	Benign Neoplasia
LELP1	Benign Neoplasia
ZFP422	Benign Neoplasia
JAKMIP1	Benign Neoplasia
TMEM181A	Benign Neoplasia
OLFR323	Benign Neoplasia
BPIFB9B	Benign Neoplasia
CMA1	Benign Neoplasia
NAALAD2	Benign Neoplasia
PEX11G	Benign Neoplasia
ERCC6L	Benign Neoplasia
SNORA52	Benign Neoplasia
DCAF12L2	Benign Neoplasia
DCUN1D5	Benign Neoplasia
GM17692	Benign Neoplasia
GSTM4	Benign Neoplasia
NGFRAP1	Benign Neoplasia
TFCP2	Benign Neoplasia
VSTM5	Benign Neoplasia
CSF2RA	Benign Neoplasia
CHRNA3	Benign Neoplasia
MIR346	Benign Neoplasia
MCEE	Benign Neoplasia
GM15348	Benign Neoplasia
SAR1B	Benign Neoplasia
A230028O05RIK	Benign Neoplasia
VPREB3	Benign Neoplasia
PPL	Benign Neoplasia
GPR146	Benign Neoplasia
IL7R	Benign Neoplasia
GM17507	Benign Neoplasia
IARS	Benign Neoplasia
CNOT4	Benign Neoplasia
RBM12B2	Benign Neoplasia
MUG-PS1	Benign Neoplasia
TSHB	Benign Neoplasia
GM11211	Benign Neoplasia
ARMCX2	Benign Neoplasia
GM14379	Benign Neoplasia
CYP4A29	Benign Neoplasia
KRTAP14	Benign Neoplasia
1700061G19RIK	Benign Neoplasia
GSDMD	Benign Neoplasia
GM4609	Benign Neoplasia
PROSER1	Benign Neoplasia
2900026A02RIK	Benign Neoplasia
OLFR64	Benign Neoplasia
GSK3A	Benign Neoplasia
PRIM1	Benign Neoplasia
MIR592	Benign Neoplasia
CPSF2	Benign Neoplasia
GM16897	Benign Neoplasia
ROPN1L	Benign Neoplasia
GTF2A2	Benign Neoplasia
DHRS1	Benign Neoplasia
C330007P06RIK	Benign Neoplasia
EDN3	Benign Neoplasia
AGTR2	Benign Neoplasia
LOR	Benign Neoplasia
UTP20	Benign Neoplasia
BARX1	Benign Neoplasia
GM11568	Benign Neoplasia
ECI1	Benign Neoplasia
SULT1B1	Benign Neoplasia
STAM2	Benign Neoplasia
LTA	Benign Neoplasia
SNRNP48	Benign Neoplasia
GJB5	Benign Neoplasia
GM7904	Benign Neoplasia
MIR879	Benign Neoplasia
SEC11A	Benign Neoplasia
RECK	Benign Neoplasia
VMN1R71	Benign Neoplasia
ZIM3	Benign Neoplasia
ARMC8	Benign Neoplasia
CD59B	Benign Neoplasia
SYT4	Benign Neoplasia
4930579J09RIK	Benign Neoplasia
ADAM8	Benign Neoplasia
OLFR491	Benign Neoplasia
LRRC27	Benign Neoplasia
SERTM1	Benign Neoplasia
FOXI3	Benign Neoplasia
BC029214	Benign Neoplasia
TRAT1	Benign Neoplasia
KANK3	Benign Neoplasia
SHMT2	Benign Neoplasia
VMN2R43	Benign Neoplasia
GM12746	Benign Neoplasia
RERGL	Benign Neoplasia
PPP1R2	Benign Neoplasia
SPACA6	Benign Neoplasia
RELT	Benign Neoplasia
PNISR	Benign Neoplasia
LGALS4	Benign Neoplasia
CMAS	Benign Neoplasia
CYB5RL	Benign Neoplasia
TAT	Benign Neoplasia
RELCH	Benign Neoplasia
GBP6	Benign Neoplasia
PDYN	Benign Neoplasia
MZB1	Benign Neoplasia
KAT6A	Benign Neoplasia
LYZ2	Benign Neoplasia
1700052K11RIK	Benign Neoplasia
TFEB	Benign Neoplasia
RRP8	Benign Neoplasia
KHSRP	Benign Neoplasia
SLC3A2	Benign Neoplasia
PLA2G4F	Benign Neoplasia
SEC1	Benign Neoplasia
PLEKHH2	Benign Neoplasia
DBR1	Benign Neoplasia
1110051M20RIK	Benign Neoplasia
GM266	Benign Neoplasia
MIR344	Benign Neoplasia
MFF	Benign Neoplasia
OLFR66	Benign Neoplasia
PSTK	Benign Neoplasia
MED10	Benign Neoplasia
CEP83OS	Benign Neoplasia
H2-M10.1	Benign Neoplasia
DGKA	Benign Neoplasia
VMN2R75	Benign Neoplasia
POU5F1	Benign Neoplasia
IRAK4	Benign Neoplasia
OLFR495	Benign Neoplasia
KIF4-PS	Benign Neoplasia
TMCO5B	Benign Neoplasia
4930453N24RIK	Benign Neoplasia
SAR1A	Benign Neoplasia
MED26	Benign Neoplasia
TGIF2	Benign Neoplasia
OLFR539	Benign Neoplasia
TNIP2	Benign Neoplasia
PCDHB2	Benign Neoplasia
SCN1B	Benign Neoplasia
ESYT1	Benign Neoplasia
BTF3	Benign Neoplasia
GLYCAM1	Benign Neoplasia
EXTL2	Benign Neoplasia
VWA2	Benign Neoplasia
CCDC89	Benign Neoplasia
B4GALT3	Benign Neoplasia
GLIPR1L1	Benign Neoplasia
NXPE2	Benign Neoplasia
MUM1L1	Benign Neoplasia
SRRM3	Benign Neoplasia
MIR26A-1	Benign Neoplasia
VAMP2	Benign Neoplasia
USP29	Benign Neoplasia
EPYC	Benign Neoplasia
SENP5	Benign Neoplasia
ECHS1	Benign Neoplasia
WIPF2	Benign Neoplasia
NEDD8	Benign Neoplasia
CLIP4	Benign Neoplasia
TASL	Benign Neoplasia
GJE1	Benign Neoplasia
WMP	Benign Neoplasia
MIR344D-3	Benign Neoplasia
SFXN4	Benign Neoplasia
BAIAP2	Benign Neoplasia
ATMIN	Benign Neoplasia
LZTS1	Benign Neoplasia
CFH	Benign Neoplasia
ASH2L	Benign Neoplasia
CRMP1	Benign Neoplasia
UBP1	Benign Neoplasia
FAM216B	Benign Neoplasia
ZBTB34	Benign Neoplasia
THSD1	Benign Neoplasia
EED	Benign Neoplasia
NPAS1	Benign Neoplasia
PDCD6	Benign Neoplasia
VEZF1	Benign Neoplasia
RBMX2	Benign Neoplasia
TMEM236	Benign Neoplasia
FBXO11	Benign Neoplasia
SPATA32	Benign Neoplasia
DHRS7C	Benign Neoplasia
B3GLCT	Benign Neoplasia
ADAM29	Benign Neoplasia
GM648	Benign Neoplasia
GM17699	Benign Neoplasia
MASTL	Benign Neoplasia
TMEM68	Benign Neoplasia
GM17041	Benign Neoplasia
GABRB2	Benign Neoplasia
IDH3B	Benign Neoplasia
CASP4	Benign Neoplasia
INTS5	Benign Neoplasia
CAPSL	Benign Neoplasia
NEXMIF	Benign Neoplasia
MIR344D-1	Benign Neoplasia
PTGDR	Benign Neoplasia
MAGEE2	Benign Neoplasia
OLFR419	Benign Neoplasia
CYP4X1	Benign Neoplasia
RHOX8	Benign Neoplasia
MISP	Benign Neoplasia
RNASE6	Benign Neoplasia
RBM4B	Benign Neoplasia
CHRNA6	Benign Neoplasia
LCMT2	Benign Neoplasia
SP6	Benign Neoplasia
CCDC60	Benign Neoplasia
OLFR418	Benign Neoplasia
CAMP	Benign Neoplasia
TSPY-PS	Benign Neoplasia
GAST	Benign Neoplasia
FITM2	Benign Neoplasia
3110043O21RIK	Benign Neoplasia
EPB4.1L5	Benign Neoplasia
CCDC105	Benign Neoplasia
CALR	Benign Neoplasia
C330018D20RIK	Benign Neoplasia
GM5134	Benign Neoplasia
WDR92	Benign Neoplasia
BTNL7-PS	Benign Neoplasia
C920009B18RIK	Benign Neoplasia
GM12606	Benign Neoplasia
MMP11	Benign Neoplasia
RBM45	Benign Neoplasia
RPL17	Benign Neoplasia
BC037032	Benign Neoplasia
DDX50	Benign Neoplasia
DDX39A	Benign Neoplasia
ELAPOR2	Benign Neoplasia
OLFR1419	Benign Neoplasia
HES2	Benign Neoplasia
HYPK	Benign Neoplasia
CSN1S2B	Benign Neoplasia
4933401B06RIK	Benign Neoplasia
IL15RA	Benign Neoplasia
ZFP382	Benign Neoplasia
2700062C07RIK	Benign Neoplasia
ATP13A5	Benign Neoplasia
GM5356	Benign Neoplasia
METTL2	Benign Neoplasia
TRAPPC8	Benign Neoplasia
NUP43	Benign Neoplasia
AADACL4	Benign Neoplasia
ZFP92	Benign Neoplasia
PFDN2	Benign Neoplasia
CTAG2	Benign Neoplasia
GRIP2	Benign Neoplasia
AP1S2	Benign Neoplasia
APPBP2OS	Benign Neoplasia
PTPA	Benign Neoplasia
SEPTIN3	Benign Neoplasia
GM12602	Benign Neoplasia
NSDHL	Benign Neoplasia
OLFR248	Benign Neoplasia
VMN1R235	Benign Neoplasia
MIRLET7A-1	Benign Neoplasia
RTL8C	Benign Neoplasia
AC171241.1	Benign Neoplasia
MIR653	Benign Neoplasia
SLC26A2	Benign Neoplasia
MYOG	Benign Neoplasia
CHP2	Benign Neoplasia
KIF4	Benign Neoplasia
NUP188	Benign Neoplasia
GABBR1	Benign Neoplasia
2210417K05RIK	Benign Neoplasia
TMPRSS11A	Benign Neoplasia
P3H4	Benign Neoplasia
HPCAL4	Benign Neoplasia
CEACAM5	Benign Neoplasia
GM14092	Benign Neoplasia
ASB15	Benign Neoplasia
RCCD1	Benign Neoplasia
PSG27	Benign Neoplasia
TMEM47	Benign Neoplasia
PKP2	Benign Neoplasia
WDPCP	Benign Neoplasia
1810010H24RIK	Benign Neoplasia
NPPC	Benign Neoplasia
ZFP91	Benign Neoplasia
SCGB1B24	Benign Neoplasia
KDM4D	Benign Neoplasia
SLC17A5	Benign Neoplasia
PYGO1	Benign Neoplasia
OLFR403	Benign Neoplasia
C6	Benign Neoplasia
ARHGEF33	Benign Neoplasia
FUT4	Benign Neoplasia
PISD	Benign Neoplasia
TEX52	Benign Neoplasia
TMEM51OS1	Benign Neoplasia
EXOC3	Benign Neoplasia
MAPK3	Benign Neoplasia
OLFR633	Benign Neoplasia
P2RY10B	Benign Neoplasia
TECRL	Benign Neoplasia
KRTAP4-8	Benign Neoplasia
XKR5	Benign Neoplasia
TBX20	Benign Neoplasia
MIER1	Benign Neoplasia
GM12968	Benign Neoplasia
VMN2R80	Benign Neoplasia
DDX43	Benign Neoplasia
RPS4L	Benign Neoplasia
4930415L06RIK	Benign Neoplasia
CRISP3	Benign Neoplasia
SLC9C1	Benign Neoplasia
EFCAB12	Benign Neoplasia
IL36G	Benign Neoplasia
OLFR686	Benign Neoplasia
TLR9	Benign Neoplasia
MIR143	Benign Neoplasia
NRIP2	Benign Neoplasia
UBE2L3	Benign Neoplasia
HPS3	Benign Neoplasia
OLFR976	Benign Neoplasia
MIR678	Benign Neoplasia
VMN2R76	Benign Neoplasia
FBXO42	Benign Neoplasia
GM5124	Benign Neoplasia
AI854703	Benign Neoplasia
ALOX15	Benign Neoplasia
GABRA6	Benign Neoplasia
KAT7	Benign Neoplasia
AC120540.1	Benign Neoplasia
GLIPR1L2	Benign Neoplasia
DNAJC28	Benign Neoplasia
1110028C15RIK	Benign Neoplasia
OLFM5	Benign Neoplasia
FAM8A1	Benign Neoplasia
HELQ	Benign Neoplasia
DUSP18	Benign Neoplasia
TYR	Benign Neoplasia
YES1	Benign Neoplasia
CHMP2A	Benign Neoplasia
HMBS	Benign Neoplasia
CTSG	Benign Neoplasia
PRDM8	Benign Neoplasia
MVK	Benign Neoplasia
CALR3	Benign Neoplasia
TENT2	Benign Neoplasia
CEP72	Benign Neoplasia
LRRIQ4	Benign Neoplasia
HBB-B1	Benign Neoplasia
NDUFAB1	Benign Neoplasia
RNF14	Benign Neoplasia
ARHGAP20	Benign Neoplasia
GINS1	Benign Neoplasia
SLC25A22	Benign Neoplasia
FAM229B	Benign Neoplasia
FBXL22	Benign Neoplasia
GM11426	Benign Neoplasia
MASP2	Benign Neoplasia
GM11808	Benign Neoplasia
BTD	Benign Neoplasia
CYB561	Benign Neoplasia
FOXN1	Benign Neoplasia
MYO18B	Benign Neoplasia
DYNLT1B	Benign Neoplasia
KIF15	Benign Neoplasia
MLH1	Benign Neoplasia
RAB11FIP4	Benign Neoplasia
CDH12	Benign Neoplasia
LRRC30	Benign Neoplasia
RNF2	Benign Neoplasia
OLFR97	Benign Neoplasia
PARP2	Benign Neoplasia
RBBP4	Benign Neoplasia
LPAR5	Benign Neoplasia
STARD3	Benign Neoplasia
SCD4	Benign Neoplasia
CCDC113	Benign Neoplasia
ETD	Benign Neoplasia
OBI1	Benign Neoplasia
ZFP592	Benign Neoplasia
1700020L24RIK	Benign Neoplasia
PRG3	Benign Neoplasia
PBRM1	Benign Neoplasia
GM16523	Benign Neoplasia
IMPG2	Benign Neoplasia
NMB	Benign Neoplasia
PTPN18	Benign Neoplasia
4930471M23RIK	Benign Neoplasia
UHRF2	Benign Neoplasia
RP1	Benign Neoplasia
1110008P14RIK	Benign Neoplasia
GM17238	Benign Neoplasia
SV2A	Benign Neoplasia
SLC28A2	Benign Neoplasia
NFKBID	Benign Neoplasia
LSG1	Benign Neoplasia
GM3495	Benign Neoplasia
CD200	Benign Neoplasia
C2CD4C	Benign Neoplasia
GM7134	Benign Neoplasia
9130019P16RIK	Benign Neoplasia
TAGLN2	Benign Neoplasia
NXF2	Benign Neoplasia
NUP133	Benign Neoplasia
MIR501	Benign Neoplasia
KLHL15	Benign Neoplasia
MAST1	Benign Neoplasia
PYY	Benign Neoplasia
GPR89	Benign Neoplasia
KCTD13	Benign Neoplasia
EIF4ENIF1	Benign Neoplasia
TOMT	Benign Neoplasia
S100B	Benign Neoplasia
9230111E07RIK	Benign Neoplasia
GDF15	Benign Neoplasia
NPM3	Benign Neoplasia
NDE1	Benign Neoplasia
9-SEP	Benign Neoplasia
GM15518	Benign Neoplasia
OBFC1	Benign Neoplasia
SAMT2	Benign Neoplasia
ASPM	Benign Neoplasia
GGCX	Benign Neoplasia
FAM184A	Benign Neoplasia
RPL7	Benign Neoplasia
4930584F24RIK	Benign Neoplasia
OLFR1395	Benign Neoplasia
NAIP2	Benign Neoplasia
CADM4	Benign Neoplasia
ST6GAL2	Benign Neoplasia
IGF2	Benign Neoplasia
GBA2	Benign Neoplasia
BPIFA5	Benign Neoplasia
FCER2A	Benign Neoplasia
APOBEC2	Benign Neoplasia
CCDC28B	Benign Neoplasia
NAPEPLD	Benign Neoplasia
DET1	Benign Neoplasia
PHC1	Benign Neoplasia
CYP2C67	Benign Neoplasia
TTYH3	Benign Neoplasia
SLC6A12	Benign Neoplasia
OSBPL7	Benign Neoplasia
MCPT2	Benign Neoplasia
N-R5-8S1	Benign Neoplasia
PMCH	Benign Neoplasia
RCBTB1	Benign Neoplasia
KCNB2	Benign Neoplasia
SERPINA3H	Benign Neoplasia
POLR2C	Benign Neoplasia
NUP50	Benign Neoplasia
MALSU1	Benign Neoplasia
GEMIN2	Benign Neoplasia
SLC22A2	Benign Neoplasia
TASOR	Benign Neoplasia
SLURP2	Benign Neoplasia
CCPG1OS	Benign Neoplasia
THEM6	Benign Neoplasia
CYP4F13	Benign Neoplasia
EGLN2	Benign Neoplasia
PIWIL1	Benign Neoplasia
IL17RE	Benign Neoplasia
OPN5	Benign Neoplasia
PPP1R17	Benign Neoplasia
OLFR1370	Benign Neoplasia
CTPS	Benign Neoplasia
TRMT44	Benign Neoplasia
AADACL2	Benign Neoplasia
GM10823	Benign Neoplasia
HPGDS	Benign Neoplasia
SNAI3	Benign Neoplasia
NANP	Benign Neoplasia
GM1140	Benign Neoplasia
ARPC2	Benign Neoplasia
CTXN2	Benign Neoplasia
KCNJ1	Benign Neoplasia
WDR48	Benign Neoplasia
AC114406.1	Benign Neoplasia
ZBED4	Benign Neoplasia
GSTA4	Benign Neoplasia
GM8615	Benign Neoplasia
GATA5	Benign Neoplasia
PDZPH1	Benign Neoplasia
NORAD	Benign Neoplasia
TEN1	Benign Neoplasia
CELSR3	Benign Neoplasia
DTD2	Benign Neoplasia
4930412O13RIK	Benign Neoplasia
ADAD1	Benign Neoplasia
GNE	Benign Neoplasia
ROCK1	Benign Neoplasia
MOXD2	Benign Neoplasia
PKLR	Benign Neoplasia
QTRT2	Benign Neoplasia
ZFP280B	Benign Neoplasia
OLFR414	Benign Neoplasia
MMUT	Benign Neoplasia
HSP90B1	Benign Neoplasia
SYAP1	Benign Neoplasia
AI661453	Benign Neoplasia
OLFR1036	Benign Neoplasia
AMER3	Benign Neoplasia
GRIPAP1	Benign Neoplasia
AC121784.5	Benign Neoplasia
NMRK2	Benign Neoplasia
EARS2	Benign Neoplasia
IFIT3	Benign Neoplasia
COL9A2	Benign Neoplasia
COPS5	Benign Neoplasia
0610043K17RIK	Benign Neoplasia
NMUR2	Benign Neoplasia
YTHDF2	Benign Neoplasia
AW112010	Benign Neoplasia
POF1B	Benign Neoplasia
9930012K11RIK	Benign Neoplasia
GM5424	Benign Neoplasia
ARMH1	Benign Neoplasia
ERGIC2	Benign Neoplasia
GM5533	Benign Neoplasia
WFDC18	Benign Neoplasia
PSG28	Benign Neoplasia
OLFR1431	Benign Neoplasia
FABP2	Benign Neoplasia
GM12609	Benign Neoplasia
BEX3	Benign Neoplasia
IGTP	Benign Neoplasia
GPRIN1	Benign Neoplasia
MRPS5	Benign Neoplasia
GM10319	Benign Neoplasia
LRP11	Benign Neoplasia
DYRK4	Benign Neoplasia
CLDND1	Benign Neoplasia
OBP2B	Benign Neoplasia
GM11610	Benign Neoplasia
RANBP2	Benign Neoplasia
MOGAT2	Benign Neoplasia
H2-OA	Benign Neoplasia
TPMT	Benign Neoplasia
GM10857	Benign Neoplasia
ZFP948	Benign Neoplasia
ACTRT1	Benign Neoplasia
SP100	Benign Neoplasia
GABRG2	Benign Neoplasia
TAF10	Benign Neoplasia
UGT2A1	Benign Neoplasia
OPN1MW	Benign Neoplasia
SNORA40	Benign Neoplasia
PCDHB3	Benign Neoplasia
NAT8F3	Benign Neoplasia
ADAM5	Benign Neoplasia
AMBN	Benign Neoplasia
MYADM	Benign Neoplasia
GFRAL	Benign Neoplasia
SBK3	Benign Neoplasia
SAXO2	Benign Neoplasia
MRAS	Benign Neoplasia
TMEM126A	Benign Neoplasia
CAR15	Benign Neoplasia
ANKRA2	Benign Neoplasia
ZFP488	Benign Neoplasia
1700106J16RIK	Benign Neoplasia
GM11269	Benign Neoplasia
GJA3	Benign Neoplasia
CSDC2	Benign Neoplasia
OLFR70	Benign Neoplasia
ATM	Benign Neoplasia
PEF1	Benign Neoplasia
GM5121	Benign Neoplasia
ESPN	Benign Neoplasia
EFCAB10	Benign Neoplasia
FOXI2	Benign Neoplasia
ZFP638	Benign Neoplasia
VMN1R41	Benign Neoplasia
TMEM222	Benign Neoplasia
LZTFL1	Benign Neoplasia
LHFPL1	Benign Neoplasia
GM6277	Benign Neoplasia
TAAR7F	Benign Neoplasia
F13B	Benign Neoplasia
SNCB	Benign Neoplasia
TADA2A	Benign Neoplasia
GLB1L3	Benign Neoplasia
MIR16-2	Benign Neoplasia
TOP2A	Benign Neoplasia
MTPAP	Benign Neoplasia
OLFR52	Benign Neoplasia
TIMM8A1	Benign Neoplasia
MAPKAP1	Benign Neoplasia
RIMBP2	Benign Neoplasia
CLDN20	Benign Neoplasia
PAK5	Benign Neoplasia
COL22A1	Benign Neoplasia
TPBPA	Benign Neoplasia
TAAR7D	Benign Neoplasia
PRG2	Benign Neoplasia
NAP1L4	Benign Neoplasia
WFDC5	Benign Neoplasia
SPEER4B	Benign Neoplasia
ETFDH	Benign Neoplasia
NLRX1	Benign Neoplasia
NID2	Benign Neoplasia
KCNK4	Benign Neoplasia
DNAJC17	Benign Neoplasia
DLAT	Benign Neoplasia
PPP2R5B	Benign Neoplasia
LCN2	Benign Neoplasia
MIR875	Benign Neoplasia
BMX	Benign Neoplasia
PCDHB1	Benign Neoplasia
GM11545	Benign Neoplasia
GJA6	Benign Neoplasia
GDPD2	Benign Neoplasia
CYP2U1	Benign Neoplasia
YIF1B	Benign Neoplasia
ACVR2B	Benign Neoplasia
FOXI1	Benign Neoplasia
NCMAP	Benign Neoplasia
SLC23A3	Benign Neoplasia
LRRC8A	Benign Neoplasia
BMP10	Benign Neoplasia
SLURP1	Benign Neoplasia
GORASP1	Benign Neoplasia
PRAMEL13	Benign Neoplasia
CRYM	Benign Neoplasia
SPHKAP	Benign Neoplasia
AC107711.1	Benign Neoplasia
DR1	Benign Neoplasia
RAB23	Benign Neoplasia
1600021P15RIK	Benign Neoplasia
1700011I03RIK	Benign Neoplasia
GPR27	Benign Neoplasia
PDXP	Benign Neoplasia
SRM	Benign Neoplasia
A330069E16RIK	Benign Neoplasia
GPNMB	Benign Neoplasia
BACH2OS	Benign Neoplasia
UGT1A5	Benign Neoplasia
VAT1L	Benign Neoplasia
TFE3	Benign Neoplasia
SFTPB	Benign Neoplasia
OTOP3	Benign Neoplasia
TRIM62	Benign Neoplasia
WSCD1	Benign Neoplasia
MKRN2	Benign Neoplasia
CRTAP	Benign Neoplasia
VMN1R4	Benign Neoplasia
POM121L12	Benign Neoplasia
ZKSCAN17	Benign Neoplasia
CCDC138	Benign Neoplasia
FGB	Benign Neoplasia
MUG1	Benign Neoplasia
9330159F19RIK	Benign Neoplasia
THTPA	Benign Neoplasia
TLCD5	Benign Neoplasia
LRTM2	Benign Neoplasia
OLFR373	Benign Neoplasia
ZFAND4	Benign Neoplasia
GM428	Benign Neoplasia
CYP2C68	Benign Neoplasia
SNX8	Benign Neoplasia
NIT1	Benign Neoplasia
4933400F21RIK	Benign Neoplasia
METAP1	Benign Neoplasia
DHX37	Benign Neoplasia
ARMT1	Benign Neoplasia
MTFP1	Benign Neoplasia
CBY2	Benign Neoplasia
GXYLT1	Benign Neoplasia
NR1H5	Benign Neoplasia
NDUFAF1	Benign Neoplasia
NSUN7	Benign Neoplasia
NRAP	Benign Neoplasia
4930519F09RIK	Benign Neoplasia
DLD	Benign Neoplasia
TRDN	Benign Neoplasia
NMS	Benign Neoplasia
HTR4	Benign Neoplasia
NXPE5	Benign Neoplasia
STMN4	Benign Neoplasia
11-SEP	Benign Neoplasia
D330050G23RIK	Benign Neoplasia
FBXO27	Benign Neoplasia
HELZ2	Benign Neoplasia
FUCA2	Benign Neoplasia
2310061N02RIK	Benign Neoplasia
BAI1	Benign Neoplasia
OAS1F	Benign Neoplasia
GABRR1	Benign Neoplasia
UTP3	Benign Neoplasia
RWDD4A	Benign Neoplasia
MYH4	Benign Neoplasia
ARID4B	Benign Neoplasia
IL1RAPL2	Benign Neoplasia
GM11096	Benign Neoplasia
GYG	Benign Neoplasia
ERLIN2	Benign Neoplasia
PDLIM4	Benign Neoplasia
CEACAM20	Benign Neoplasia
BPIFB4	Benign Neoplasia
RNF115	Benign Neoplasia
VKORC1L1	Benign Neoplasia
CLEC12A	Benign Neoplasia
SCGB1B27	Benign Neoplasia
RPL24	Benign Neoplasia
RYR3	Benign Neoplasia
MIR344E	Benign Neoplasia
GM6055	Benign Neoplasia
SPIN2C	Benign Neoplasia
CLGN	Benign Neoplasia
OLFR987	Benign Neoplasia
ZFP62	Benign Neoplasia
PI4K2B	Benign Neoplasia
4732465J04RIK	Benign Neoplasia
SULT2A6	Benign Neoplasia
CYP2J12	Benign Neoplasia
GM15421	Benign Neoplasia
IGBP1B	Benign Neoplasia
ACO2	Benign Neoplasia
CLSTN2	Benign Neoplasia
HELB	Benign Neoplasia
ZCCHC10	Benign Neoplasia
CHRM2	Benign Neoplasia
KBTBD6	Benign Neoplasia
SRFBP1	Benign Neoplasia
RIOK1	Benign Neoplasia
PDZD11	Benign Neoplasia
SPAG5	Benign Neoplasia
NSUN4	Benign Neoplasia
FRMD7	Benign Neoplasia
PPP1R16B	Benign Neoplasia
ABHD3	Benign Neoplasia
CYP2B9	Benign Neoplasia
RBM27	Benign Neoplasia
TRIM17	Benign Neoplasia
CYREN	Benign Neoplasia
SLC17A4	Benign Neoplasia
BC048679	Benign Neoplasia
POC5	Benign Neoplasia
GM14548	Benign Neoplasia
TRIM69	Benign Neoplasia
MGARP	Benign Neoplasia
TSIX	Benign Neoplasia
FAM55C	Benign Neoplasia
SLC35D2	Benign Neoplasia
4921536K21RIK	Benign Neoplasia
CNFN	Benign Neoplasia
1700006P19RIK	Benign Neoplasia
NPHS1OS	Benign Neoplasia
PRORP	Benign Neoplasia
SLC10A1	Benign Neoplasia
CRCT1	Benign Neoplasia
IL1BOS	Benign Neoplasia
DDX4	Benign Neoplasia
ZDHHC12	Benign Neoplasia
2310050C09RIK	Benign Neoplasia
PRMT3	Benign Neoplasia
GBP3	Benign Neoplasia
FBXL21	Benign Neoplasia
GAS2L2	Benign Neoplasia
MRGPRA4	Benign Neoplasia
ANKRD16	Benign Neoplasia
SNORA7A	Benign Neoplasia
PLD5	Benign Neoplasia
DCUN1D3	Benign Neoplasia
ZIC5	Benign Neoplasia
OLFR1328	Benign Neoplasia
C8B	Benign Neoplasia
OBFC2A	Benign Neoplasia
MIR30B	Benign Neoplasia
SPATA7	Benign Neoplasia
ITGAX	Benign Neoplasia
MIR344G	Benign Neoplasia
TDO2	Benign Neoplasia
FRMPD1	Benign Neoplasia
4930429B21RIK	Benign Neoplasia
TNFSF12	Benign Neoplasia
AURKC	Benign Neoplasia
AC152063.1	Benign Neoplasia
OLFR1508	Benign Neoplasia
INPP5K	Benign Neoplasia
ABCA14	Benign Neoplasia
6530402F18RIK	Benign Neoplasia
GM11551	Benign Neoplasia
PPP2R1A	Benign Neoplasia
SNAPC5	Benign Neoplasia
REN2	Benign Neoplasia
VMN1R39	Benign Neoplasia
MYH3	Benign Neoplasia
PGK2	Benign Neoplasia
GLT8D1	Benign Neoplasia
LDOC1	Benign Neoplasia
DRC7	Benign Neoplasia
AKAP4	Benign Neoplasia
PPP1R3C	Benign Neoplasia
F5	Benign Neoplasia
PPP4R3B	Benign Neoplasia
PINK1	Benign Neoplasia
GIMAP5	Benign Neoplasia
ZCCHC6	Benign Neoplasia
UTY	Benign Neoplasia
CRHR1	Benign Neoplasia
NAA30	Benign Neoplasia
FBXW15	Benign Neoplasia
SPEER4C	Benign Neoplasia
FUBP3	Benign Neoplasia
SNORA34	Benign Neoplasia
MAPRE1	Benign Neoplasia
LILRA5	Benign Neoplasia
CUL1	Benign Neoplasia
FKBP9	Benign Neoplasia
TDRD6	Benign Neoplasia
CYP2B13	Benign Neoplasia
FTX	Benign Neoplasia
SH3GL2	Benign Neoplasia
TSPYL3	Benign Neoplasia
ODF2	Benign Neoplasia
CAPN10	Benign Neoplasia
GM17650	Benign Neoplasia
SCART2	Benign Neoplasia
TDPOZ2	Benign Neoplasia
KDELR3	Benign Neoplasia
3100003L05RIK	Benign Neoplasia
RAD21L	Benign Neoplasia
NUDT11	Benign Neoplasia
WAPL	Benign Neoplasia
NAGLU	Benign Neoplasia
GM10152	Benign Neoplasia
TMEM161A	Benign Neoplasia
FAM131B	Benign Neoplasia
TBCA	Benign Neoplasia
NAT1	Benign Neoplasia
ZFP202	Benign Neoplasia
TLCD3A	Benign Neoplasia
R74862	Benign Neoplasia
PDCD2L	Benign Neoplasia
SLAMF8	Benign Neoplasia
DUSP11	Benign Neoplasia
AMELX	Benign Neoplasia
CEP83	Benign Neoplasia
CDS1	Benign Neoplasia
ARHGEF11	Benign Neoplasia
CBX3	Benign Neoplasia
DOXL2	Benign Neoplasia
OLFR545	Benign Neoplasia
OLFR514	Benign Neoplasia
METTL21E	Benign Neoplasia
RGR	Benign Neoplasia
CHCHD5	Benign Neoplasia
ITGAD	Benign Neoplasia
AL805952.1	Benign Neoplasia
NEK11	Benign Neoplasia
FITM1	Benign Neoplasia
GUCA1B	Benign Neoplasia
COX7B2	Benign Neoplasia
LRP3	Benign Neoplasia
C3	Benign Neoplasia
MIR344-2	Benign Neoplasia
ABCB5	Benign Neoplasia
ASH1L	Benign Neoplasia
REP15	Benign Neoplasia
GNAI3	Benign Neoplasia
GM4301	Benign Neoplasia
CFHR1	Benign Neoplasia
TMEM255A	Benign Neoplasia
ABCB7	Benign Neoplasia
KRT75	Benign Neoplasia
CMTM6	Benign Neoplasia
9430091E24RIK	Benign Neoplasia
GSTA5	Benign Neoplasia
SKINT11	Benign Neoplasia
TGM7	Benign Neoplasia
VWA7	Benign Neoplasia
TIE1	Benign Neoplasia
PAM16	Benign Neoplasia
XKR8	Benign Neoplasia
VMN1R217	Benign Neoplasia
PPDPF	Benign Neoplasia
ZC3H10	Benign Neoplasia
RTN4RL1	Benign Neoplasia
TTC14	Benign Neoplasia
MBL2	Benign Neoplasia
LRCH2	Benign Neoplasia
MIR103-1	Benign Neoplasia
FAM98B	Benign Neoplasia
MUG2	Benign Neoplasia
POLR2F	Benign Neoplasia
SRD5A1	Benign Neoplasia
ABCA5	Benign Neoplasia
PKP3	Benign Neoplasia
VPS11	Benign Neoplasia
BTG4	Benign Neoplasia
ZXDB	Benign Neoplasia
IRS4	Benign Neoplasia
AOC3	Benign Neoplasia
TIA1	Benign Neoplasia
FBXW20	Benign Neoplasia
CD200R4	Benign Neoplasia
RPH3A	Benign Neoplasia
MIEF2	Benign Neoplasia
TRIM13	Benign Neoplasia
CPT2	Benign Neoplasia
SCARNA17	Benign Neoplasia
A630073D07RIK	Benign Neoplasia
GPR26	Benign Neoplasia
SNORA81	Benign Neoplasia
ZFP874B	Benign Neoplasia
GM973	Benign Neoplasia
CRYZ	Benign Neoplasia
DNPH1	Benign Neoplasia
PLEK	Benign Neoplasia
NR2E1	Benign Neoplasia
RNASEL	Benign Neoplasia
CNOT1	Benign Neoplasia
IGFBP5	Benign Neoplasia
RNF122	Benign Neoplasia
PRAMEL17	Benign Neoplasia
SERPINE3	Benign Neoplasia
GPR180	Benign Neoplasia
SPATA19	Benign Neoplasia
OLFR65	Benign Neoplasia
2810459M11RIK	Benign Neoplasia
MIRLET7C-1	Benign Neoplasia
BAG1	Benign Neoplasia
PWP1	Benign Neoplasia
SNAP91	Benign Neoplasia
BGN	Benign Neoplasia
VMN1R3	Benign Neoplasia
CCDC192	Benign Neoplasia
ACBD4	Benign Neoplasia
RTTN	Benign Neoplasia
PPIP5K2	Benign Neoplasia
H4C18	Benign Neoplasia
MAJIN	Benign Neoplasia
ZFP983	Benign Neoplasia
PRKCZ	Benign Neoplasia
HOXA1	Benign Neoplasia
DENND6A	Benign Neoplasia
MGL2	Benign Neoplasia
OACYL	Benign Neoplasia
SLC35C1	Benign Neoplasia
HSD17B6	Benign Neoplasia
CYP4A12B	Benign Neoplasia
OAS1G	Benign Neoplasia
AKR1C20	Benign Neoplasia
SLC10A7	Benign Neoplasia
PRPF4	Benign Neoplasia
GJC3	Benign Neoplasia
OLFR887	Benign Neoplasia
RPL39	Benign Neoplasia
CXCL11	Benign Neoplasia
HEXA	Benign Neoplasia
OLFR885	Benign Neoplasia
LIMD2	Benign Neoplasia
LHX3	Benign Neoplasia
OAS1A	Benign Neoplasia
CES1A	Benign Neoplasia
FASTKD1	Benign Neoplasia
DDX56	Benign Neoplasia
CLCN5	Benign Neoplasia
[truncated: 2,244 more rows]
