# Supplementary material for: Epigenetic plasticity cooperates with cell-cell interactions to direct pancreatic tumorigenesis
Source: Science. Author manuscript; Available in PMC 2023 Jul 3. (PMC10316746; doi:10.1126/science.add5327)
Supplement: TableS4 [file NIHMS1900743-supplement-TableS4.csv]

TableS4
Term	es	nes	pval	fdr	geneset_size	matched_size	genes	ledge_genes	Term
Cytokine-cytokine receptor interaction	0.4870088562196417	2.1546849752856017	0.0	0.0	292	177	GDF10;CXCL13;IL18RAP;IL24;IFNG;TGFB2;IL19;CXCL14;IL11;TNFRSF8;CCL4;CNTFR;INHBB;CCL5;TNFRSF13B;IL1RN;IL23A;CSF2;CCL20;TNFRSF11B;TNFSF8;BMP15;BMP6;CSF1R;NGF;IL1RL1;LIF;IL18R1;INHBA;NGFR;TNFRSF11A;TNFSF4;CCL24;CCL9;CXCL2;IL16;TNFRSF19;TNFRSF9;INHA;TNFSF10;CD40;BMPR1B;CCL3;TNFSF18;IL1R2;IL2RA;CXCR2;BMP3;TNFRSF1B;TGFBR2;RELT;IL1RL2;IL1F6;BMP5;IL18;IL27RA;CXCL16;CCR5;CSF1;TNFRSF12A;PRL;CCL2;CXCL12;ACVR…	GDF10;CXCL13;IL18RAP;IL24;IFNG;TGFB2;IL19;CXCL14;IL11;TNFRSF8;CCL4;CNTFR;INHBB;CCL5;TNFRSF13B;IL1RN;IL23A;CSF2;CCL20;TNFRSF11B;TNFSF8;BMP15;BMP6;CSF1R;NGF;IL1RL1;LIF;IL18R1;INHBA;NGFR;TNFRSF11A;TNFSF4;CCL24;CCL9;CXCL2;IL16;TNFRSF19;TNFRSF9;INHA;TNFSF10;CD40;BMPR1B;CCL3;TNFSF18;IL1R2;IL2RA;CXCR2;BMP3;TNFRSF1B;TGFBR2;RELT;IL1RL2;IL1F6;BMP5;IL18;IL27RA;CXCL16;CCR5;CSF1;TNFRSF12A;PRL;CCL2;CXCL12;ACVR…	Cytokine-cytokine receptor interaction
Neuroactive ligand-receptor interaction	0.48025991233233706	2.142127541885099	0.0	0.0	348	168	ADRA1B;S1PR2;TAC1;P2RY6;P2RX2;IAPP;UCN3;APLN;GABRP;HC;HTR2A;CALCB;CALCA;GRM4;KISS1R;UCN2;PYY;CGA;HTR2B;AVPR1B;LHB;GABBR1;GLRA1;GIP;AVPR1A;ADM;HTR1B;P2RY14;GALR1;EDNRA;GABBR2;PDYN;NPY1R;MCHR1;HTR1D;CNR1;MAS1;GRID1;PTAFR;GRIK4;GABRD;LPAR3;P2RX7;GABRB3;CCKBR;C3AR1;GLP1R;SSTR3;CHRNA1;PTGFR;OXTR;GRIA3;ADORA2A;PRL;GAL;CHRNE;FPR2;NPW;S1PR1;EDN3;DRD4;LPAR1;GRIN1;GALR2;GRIA2;GABRA3;OPRD1;PTGER1;HRH1;F2R;A…	ADRA1B;S1PR2;TAC1;P2RY6;P2RX2;IAPP;UCN3;APLN;GABRP;HC;HTR2A;CALCB;CALCA;GRM4;KISS1R;UCN2;PYY;CGA;HTR2B;AVPR1B;LHB;GABBR1;GLRA1;GIP;AVPR1A;ADM;HTR1B;P2RY14;GALR1;EDNRA;GABBR2;PDYN;NPY1R;MCHR1;HTR1D;CNR1;MAS1;GRID1;PTAFR;GRIK4;GABRD;LPAR3;P2RX7;GABRB3;CCKBR;C3AR1;GLP1R;SSTR3;CHRNA1;PTGFR;OXTR;GRIA3;ADORA2A;PRL;GAL;CHRNE;FPR2;NPW;S1PR1;EDN3;DRD4;LPAR1;GRIN1;GALR2;GRIA2;GABRA3;OPRD1;PTGER1;HRH1;F2R;A…	Neuroactive ligand-receptor interaction
Spliceosome	-0.4167102551698086	-2.2337360716909838	0.0	0.0	132	125	DHX8;CDC40;HSPA1L;EIF4A3;GM8994;CCDC12;SYF2;HSPA1A;HSPA1B;CDC5L;SLU7;CWC15;SF3A1;SNRPA;SNRPA1;MAGOH;AQR;DDX39B;PRPF6;PPIH;EFTUD2;SNRNP27;RP9;DHX16;SF3B3;THOC2;NCBP1;LSM7;TRA2A;MAGOHB;SF3B5;SNRNP40;BUD31;ZMAT2;NCBP2;LSM2;PPIE;SRSF1;PRPF4;RBM22;SNRPF;SNRPC;U2SURP;BCAS2;LSM8;U2AF1;CTNNBL1;TCERG1;SNRPD1;DDX5;DHX15;PRPF18;PRPF38A;CRNKL1;SNRPD2;HSPA2;HNRNPM;U2AF1L4;RBM17;ALYREF2;USP39;RBMXL1;SRSF9;SNW1…	PRPF8;SNRPB;DDX46;TXNL4A;SF3A2;SMNDC1;HNRNPC;PRPF3;RBM8A;PRPF31;SNRPB2;PRPF38B;SF3B1;PPIL1;HSPA8;PRPF40A;DHX38;SF3B4;SF3B2;SNRNP70;DDX42;PRPF40B;WBP11;SRSF3;SRSF10;SRSF4;CHERP;LSM6;PQBP1;SF3A3;PHF5A;ISY1;SNRPG;SF3B6;SRSF6;HNRNPK;SART1;SRSF5;RBM25;LSM3;ACIN1;TRA2B;U2AF2;PLRG1;HNRNPA1;PRPF19;PUF60;HNRNPA3	Spliceosome
ECM-receptor interaction	0.5207449187009212	2.0630197403816033	0.0	0.0013225086383512217	83	78	COL6A5;TNC;FN1;TNXB;LAMA4;SV2C;LAMA1;COL4A3;COL6A3;THBS4;LAMA3;ITGA7;COL2A1;CD44;ITGA8;LAMA2;THBS2;LAMC2;RELN;ITGA4;LAMC1;ITGA2;THBS1;ITGA3;ITGB3;ITGA11;ITGB6;NPNT;COL4A4;ITGA5;AGRN;LAMB3;TNR;COL6A1;HSPG2;COL1A1;COL9A2;COL6A2;ITGA1;COL4A2;COL4A1;ITGAV;ITGB4;COL6A6;ITGB8;VTN;SDC4;COL9A3;ITGA9;SV2B;GP5;COL1A2;ITGB1;LAMB1;SDC1;SV2A;GP9;ITGB7;CHAD;COL4A6;LAMA5;CD36;HMMR;TNN;SPP1;VWF;ITGA2B;LAMC3;COMP…	COL6A5;TNC;FN1;TNXB;LAMA4;SV2C;LAMA1;COL4A3;COL6A3;THBS4;LAMA3;ITGA7;COL2A1;CD44;ITGA8;LAMA2;THBS2;LAMC2;RELN;ITGA4;LAMC1;ITGA2;THBS1;ITGA3;ITGB3;ITGA11;ITGB6;NPNT;COL4A4;ITGA5;AGRN;LAMB3;TNR;COL6A1;HSPG2;COL1A1;COL9A2;COL6A2;ITGA1;COL4A2	ECM-receptor interaction
Proteoglycans in cancer	0.41754471020609046	1.87612517806102	0.0	0.004628780234229276	203	182	MAPK13;FN1;FZD10;PRKCA;HGF;CAMK2A;WNT7B;TGFB2;WNT9A;WNT2;GPC1;WNT7A;MMP2;CDC42;KDR;MAPK12;ITPR3;FLNC;WNT10A;MRAS;DCN;WNT10B;CD44;PDPK1;WNT11;CTTN;PLAU;ANK2;IGF2;ITGA2;THBS1;MMP9;PXN;CAV1;ANK3;WNT5A;MAPK11;PPP1R12B;WNT3;ITGB3;HCLS1;CAV2;PIK3CB;PAK1;PPP1CC;WNT1;ARHGEF12;CAMK2B;ITGA5;TNF;WNT6;PLCG2;PTK2;WNT4;HSPG2;HPSE;SRC;VAV2;ANK1;COL1A1;MSN;ITPR2;CBL;SMO;SLC9A1;PIK3CD;FZD8;RDX;MET;EGFR;CAMK2D;MDM…	MAPK13;FN1;FZD10;PRKCA;HGF;CAMK2A;WNT7B;TGFB2;WNT9A;WNT2;GPC1;WNT7A;MMP2;CDC42;KDR;MAPK12;ITPR3;FLNC;WNT10A;MRAS;DCN;WNT10B;CD44;PDPK1;WNT11;CTTN;PLAU;ANK2;IGF2;ITGA2;THBS1;MMP9;PXN;CAV1;ANK3;WNT5A;MAPK11;PPP1R12B;WNT3;ITGB3;HCLS1;CAV2;PIK3CB;PAK1;PPP1CC;WNT1;ARHGEF12;CAMK2B;ITGA5;TNF;WNT6;PLCG2;PTK2;WNT4;HSPG2;HPSE;SRC;VAV2;ANK1;COL1A1;MSN;ITPR2;CBL;SMO;SLC9A1;PIK3CD;FZD8;RDX;MET;EGFR;CAMK2D;MDM…	Proteoglycans in cancer
Hematopoietic cell lineage	0.5013860082074075	1.9231239495954275	0.0	0.004959407393817081	94	59	DNTT;CD33;IL11;CSF2;CSF1R;CD7;CD55;CD44;ITGA4;ITGA2;FLT3;ITGA3;IL1R2;IL2RA;ITGAM;ITGB3;CD3E;CSF1;ITGA5;TNF;CD34;KIT;FLT3L;EPOR;CD2;IL7;ITGA1;IL1R1;KITL;CD14;CD59B;CD55B;CD37;CD38;IL1A;IL6RA;CD5;CSF3;IL3RA;MME;CD59A;CD9;GP5;CD1D1;IL1B;GP9;THPO;IL6;IL5RA;IL4RA;CD36;ITGA2B;IL11RA1;ANPEP;CD24A;CSF3R;GP1BB;TFRC;ITGA6	DNTT;CD33;IL11;CSF2;CSF1R;CD7;CD55;CD44;ITGA4;ITGA2;FLT3;ITGA3;IL1R2;IL2RA;ITGAM;ITGB3;CD3E;CSF1;ITGA5;TNF;CD34;KIT;FLT3L;EPOR;CD2;IL7;ITGA1;IL1R1;KITL	Hematopoietic cell lineage
Malaria	0.5559814657324709	1.886335689567607	0.0	0.005554536281075131	49	35	HGF;IFNG;TGFB2;ITGB2;THBS4;GYPC;THBS2;ICAM1;THBS1;CD40;IL18;VCAM1;CCL2;TNF;SELP;SELE;MET;TLR4;LRP1;CD81;CSF3;TLR2;KLRA4;IL1B;SDC1;IL6;ITGAL;TGFB3;SDC2;CD36;PECAM1;COMP;TGFB1;MYD88;THBS3	HGF;IFNG;TGFB2;ITGB2;THBS4;GYPC;THBS2;ICAM1;THBS1;CD40;IL18;VCAM1;CCL2;TNF;SELP;SELE;MET;TLR4	Malaria
Ferroptosis	-0.49129623181757587	-2.048438581222561	0.0	0.00851828696467646	40	38	ATG7;PRNP;ACSL6;STEAP3;ALOX15;SLC40A1;SAT2;ACSL4;SLC39A8;ATG5;TRF;GPX4;HMOX1;CYBB;MAP1LC3A;TRP53;PCBP1;FTL1;ACSL3;SLC11A2;ACSL1;GCLC;GCLM;ACSL5;SLC39A14;GSS;VDAC2;VDAC3;SLC7A11;FTH1;CP;TFRC;PCBP2;LPCAT3;NCOA4;MAP1LC3B;SAT1;SLC3A2	ACSL1;GCLC;GCLM;ACSL5;SLC39A14;GSS;VDAC2;VDAC3;SLC7A11;FTH1;CP;TFRC;PCBP2;LPCAT3;NCOA4;MAP1LC3B;SAT1;SLC3A2	Ferroptosis
Systemic lupus erythematosus	-0.45159912981075767	-2.0686717570079614	0.0	0.00851828696467646	143	69	IFNG;HC;HIST3H2BA;H2AFY2;CD40;C1QA;HIST1H2BE;TNF;HIST3H2A;H2AFY;C3;C1QB;GRIN2B;C1QC;HIST1H2BN;HIST1H4K;CD28;HIST1H3B;HIST1H2AB;HIST1H3C;SNRPD1;TRIM21;HIST1H2BL;ACTN4;C2;ACTN1;HIST1H3H;HIST1H2AI;HIST1H2BM;C1RA;HIST1H2BC;FCGR4;HIST1H2BK;HIST1H4B;H2AFV;TROVE2;H2AFZ;SNRPD3;SNRPB;HIST1H2AC;SSB;C4B;H3F3B;HIST1H3F;HIST1H2BH;HIST1H2BJ;HIST1H4I;HIST1H2BG;C8G;HIST1H3A;HIST1H2AH;HIST1H2BF;HIST1H4A;HIST1H4C;…	SSB;C4B;H3F3B;HIST1H3F;HIST1H2BH;HIST1H2BJ;HIST1H4I;HIST1H2BG;C8G;HIST1H3A;HIST1H2AH;HIST1H2BF;HIST1H4A;HIST1H4C;HIST1H4F;HIST1H2AG;HIST1H3E;H2AFJ;H3F3A;HIST4H4;HIST1H2AE;HIST1H2AD;HIST1H2AP;HIST1H2BB;CD80;HIST1H3G;HIST1H2AF;HIST1H4D;HIST1H4H	Systemic lupus erythematosus
Terpenoid backbone biosynthesis	-0.5551273371778016	-1.9833593325336523	0.0	0.011925601750547046	23	20	PDSS2;ZMPSTE24;ICMT;HMGCR;NUS1;MVK;HMGCS2;FNTB;ACAT2;FDPS;DHDDS;GGPS1;PDSS1;HMGCS1;IDI1;PMVK;MVD;ACAT1;FNTA;RCE1	DHDDS;GGPS1;PDSS1;HMGCS1;IDI1;PMVK;MVD;ACAT1;FNTA;RCE1	Terpenoid backbone biosynthesis
Fatty acid degradation	-0.4977763509812509	-1.9998183478703697	0.0	0.012777430447014692	50	39	ACSL6;ACAA1B;HADHA;ACSBG1;CYP4A12A;ALDH1B1;ACSL4;ACADS;ALDH9A1;ECI1;ACAA2;ALDH7A1;ACADL;CPT1C;ECI3;ACAT2;ALDH3A2;ADH1;ACADSB;ACOX3;ACADVL;EHHADH;ACSL3;ADH7;ACSL1;CPT2;ACAA1A;ACSL5;ADH5;HADH;ACOX1;ECI2;HADHB;GCDH;ACADM;ACAT1;ECHS1;ALDH2;CPT1A	ACADVL;EHHADH;ACSL3;ADH7;ACSL1;CPT2;ACAA1A;ACSL5;ADH5;HADH;ACOX1;ECI2;HADHB;GCDH;ACADM;ACAT1;ECHS1;ALDH2;CPT1A	Fatty acid degradation
Oxidative phosphorylation	-0.3759815622454779	-1.905841718684086	0.0	0.01384221631759925	134	108	ATP6V0A2;COX10;ATP6V0E2;NDUFB9;COX6B2;ATP6V1G1;UQCR10;ATP6V1E1;ATP6V1G3;ATP5A1;NDUFS4;NDUFA8;ATP5K;NDUFA2;ATP6V1G2;SDHD;NDUFA4L2;NDUFA12;ATP4A;ATP5J2;NDUFB6;COX7A1;UQCRC1;ATP6V0A4;ATP5L;CYC1;COX11;NDUFC2;ATP6V0E;ATP6V0B;ATP6V0D2;PPA1;ATP5B;NDUFA9;ATP6V0C;ATP5C1;ATP6V0A1;NDUFA1;NDUFB8;NDUFAB1;ATP6V1H;NDUFV3;LHPP;ATP6V1B2;UQCRH;COX6B1;ATP6V1C2;NDUFB3;UQCRC2;COX7A2;COX5B;NDUFA13;NDUFV2;NDUFS5;ATP6V1…	NDUFA7;NDUFB7;NDUFA10;NDUFA11;ATP5E;COX4I1;COX5A;NDUFA4;ATP5G3;NDUFS1;COX7A2L;NDUFA5;ATP6V0D1;SDHC;UQCR11;NDUFS6;NDUFB11;COX17;COX6C;TCIRG1;ATP5O;COX15;COX8A;ATP6V1F;PPA2;UQCRFS1;NDUFC1;NDUFS7;UQCRB;NDUFB5;NDUFS2;SDHB;ATP6V1D;ATP6V1A;ATP5F1;NDUFB2;ATP5J;NDUFS8;ATP5G2;NDUFV1;NDUFB4	Oxidative phosphorylation
Amoebiasis	0.45533561028523084	1.8032882276240176	0.0	0.014169735410905946	106	82	ADCY1;FN1;PRKCA;IFNG;TGFB2;LAMA4;ITGB2;GNAL;LAMA1;CSF2;COL4A3;LAMA3;LAMA2;LAMC2;LAMC1;SERPINB9B;IL1R2;MUC2;ITGAM;NOS2;PIK3CB;GNAQ;RAB7B;RAB7;COL4A4;LAMB3;TNF;PLCB1;PTK2;COL1A1;SERPINB1B;PIK3CD;TLR4;COL4A2;IL1R1;HSPB1;COL4A1;PLCB4;ARG2;CD14;ARG1;NFKB1;SERPINB9;SERPINB6A;PRKACB;TLR2;RAB5C;GNA14;PLCB2;PIK3CA;COL1A2;PRKCG;CD1D1;VCL;IL1B;LAMB1;PIK3R3;IL6;TGFB3;CASP3;COL4A6;LAMA5;GNA15;PRKCB;SERPINB6B;…	ADCY1;FN1;PRKCA;IFNG;TGFB2;LAMA4;ITGB2;GNAL;LAMA1;CSF2;COL4A3;LAMA3;LAMA2;LAMC2;LAMC1;SERPINB9B;IL1R2;MUC2;ITGAM;NOS2;PIK3CB;GNAQ;RAB7B;RAB7;COL4A4;LAMB3;TNF;PLCB1;PTK2;COL1A1;SERPINB1B;PIK3CD;TLR4;COL4A2;IL1R1;HSPB1;COL4A1	Amoebiasis
Alcoholism	-0.3485973812993291	-1.8817803850999644	0.0	0.01514362127053593	199	131	NTRK2;GNG2;HIST3H2BA;PKIA;PDYN;GNB5;ADCY5;H2AFY2;MAOB;HIST1H2BE;HDAC9;PPP1CC;HDAC1;CAMKK1;ADORA2A;SHC2;GRIN1;CREB3L2;HIST3H2A;HDAC4;MAPK1;H2AFY;SLC18A2;GRIN2C;GNAI2;CREB3L3;HDAC8;GNG4;TH;GRB2;GNG8;MAP2K1;GNGT2;GNAO1;GNG12;NPY;GNAI3;GRIN2B;PPP1R1B;SLC18A1;GNB4;HDAC2;HDAC10;MAOA;GNG10;HDAC7;SLC29A1;HRAS;HIST1H2BN;HIST1H4K;MAPK3;GRIN2D;CAMK4;HIST1H3B;CALM3;CREB3;HIST1H2AB;HIST1H3C;ATF2;DDC;HDAC6;GNB…	CALM2;BRAF;HIST1H2AC;GNG5;CREB1;CAMKK2;CREB3L4;ATF6B;H3F3B;CREB3L1;GM5741;HIST1H3F;HIST1H2BH;RAF1;HIST1H2BJ;HIST1H4I;HIST1H2BG;HIST1H3A;HIST1H2AH;HIST1H2BF;HIST1H4A;HIST1H4C;HIST1H4F;HIST1H2AG;PPP1CA;PRKACA;HIST1H3E;H2AFJ;H3F3A;NRAS;HIST4H4;HIST1H2AE;HIST1H2AD;HIST1H2AP;KRAS;SOS2;HIST1H2BB;CALM1;HDAC11;HIST1H3G;HIST1H2AF;HIST1H4D;SHC1;HIST1H4H	Alcoholism
Lysine degradation	-0.44117767144944353	-1.9108031204558547	0.0	0.015819675791542	59	51	DOT1L;SETD7;KMT2A;COLGALT2;HADHA;PLOD2;ALDH1B1;ALDH9A1;DLST;PRDM9;EHMT2;PRDM2;KMT5C;SETD1A;ALDH7A1;AASS;SUV39H1;CAMKMT;ACAT2;KMT2E;EHMT1;SETDB2;EZH1;DHTKD1;SETD2;ALDH3A2;PIPOX;PHYKPL;KMT2B;DLD;EHHADH;KMT2D;HYKK;EZH2;KMT5A;PLOD1;KMT5B;SETD1B;HADH;COLGALT1;SETD3;PLOD3;GCDH;NSD1;ACAT1;KMT2C;SETMAR;SETDB1;ECHS1;ASH1L;ALDH2	DLD;EHHADH;KMT2D;HYKK;EZH2;KMT5A;PLOD1;KMT5B;SETD1B;HADH;COLGALT1;SETD3;PLOD3;GCDH;NSD1;ACAT1;KMT2C;SETMAR;SETDB1;ECHS1;ASH1L;ALDH2	Lysine degradation
Huntington disease	-0.3476851708738339	-1.843134083540998	0.0	0.016184745232885274	192	161	HIP1;AP2A2;POLR2F;NDUFB9;COX6B2;UQCR10;PPIF;GNAQ;HDAC1;PLCB1;CLTB;HAP1;GRIN1;POLR2L;CREB3L2;ATP5A1;NDUFS4;DCTN2;PLCB4;NDUFA8;SLC25A4;BBC3;PPARGC1A;HTT;DNAIC1;NDUFA2;SDHD;CREB3L3;AP2B1;NDUFA4L2;NDUFA12;BAX;NDUFB6;COX7A1;CASP8;TAF4B;AP2A1;UQCRC1;DNALI1;ITPR1;CYC1;DNAH2;NDUFC2;GRIN2B;PLCB2;CLTC;ATP5B;NDUFA9;ATP5C1;HDAC2;TGM2;NDUFA1;CLTA;DNAL1;POLR2E;NDUFB8;NDUFAB1;RCOR1;DNAH8;DLG4;CASP3;DNAIC2;TAF4;…	COX4I1;COX5A;NDUFA4;ATP5G3;NDUFS1;COX7A2L;NDUFA5;SDHC;EP300;UQCR11;NDUFS6;NDUFB11;SIN3A;CREB1;POLR2G;CREB3L4;CASP9;COX6C;SOD1;ATP5O;DNAH7B;CREB3L1;CYCS;AP2M1;SLC25A5;COX8A;UQCRFS1;CREBBP;VDAC2;VDAC3;NDUFC1;NDUFS7;UQCRB;NDUFB5;NDUFS2;SDHB;ATP5F1;NRF1;NDUFB2;POLR2H;POLR2C;ATP5J;GPX1;NDUFS8;ATP5G2;SP1;DCTN1;NDUFV1;NDUFB4;PLCB3	Huntington disease
Focal adhesion	0.3916747132974081	1.7866725014197768	0.0	0.017357925878359784	199	188	COL6A5;TNC;FN1;TNXB;PRKCA;HGF;RASGRF1;LAMA4;FLT4;LAMA1;COL4A3;CDC42;KDR;COL6A3;THBS4;LAMA3;FLNC;MAPK10;ITGA7;COL2A1;DOCK1;FLT1;MYL7;PARVA;ITGA8;RAC3;LAMA2;PDPK1;THBS2;LAMC2;RELN;ITGA4;LAMC1;ITGA2;THBS1;PDGFRB;PXN;CAV1;ITGA3;PPP1R12B;PGF;ITGB3;CAV2;ITGA11;PIK3CB;PAK1;PPP1CC;ITGB6;PDGFRA;COL4A4;ITGA5;LAMB3;TNR;VEGFC;PDGFC;PTK2;COL6A1;SHC2;SRC;VAV2;ARHGAP35;COL1A1;COL9A2;RAPGEF1;PIK3CD;CRK;MET;COL6A…	COL6A5;TNC;FN1;TNXB;PRKCA;HGF;RASGRF1;LAMA4;FLT4;LAMA1;COL4A3;CDC42;KDR;COL6A3;THBS4;LAMA3;FLNC;MAPK10;ITGA7;COL2A1;DOCK1;FLT1;MYL7;PARVA;ITGA8;RAC3;LAMA2;PDPK1;THBS2;LAMC2;RELN;ITGA4;LAMC1;ITGA2;THBS1;PDGFRB;PXN;CAV1;ITGA3;PPP1R12B;PGF;ITGB3;CAV2;ITGA11;PIK3CB;PAK1;PPP1CC;ITGB6;PDGFRA;COL4A4;ITGA5;LAMB3;TNR;VEGFC;PDGFC;PTK2;COL6A1;SHC2;SRC;VAV2;ARHGAP35;COL1A1;COL9A2;RAPGEF1;PIK3CD;CRK;MET;COL6A…	Focal adhesion
Non-alcoholic fatty liver disease (NAFLD)	-0.3608027182180731	-1.91890459400429	0.0	0.018456288423465667	151	131	CDC42;IKBKB;MAPK10;PRKAG3;NDUFB9;COX6B2;PIK3CB;UQCR10;TNF;PRKAG2;TRAF2;PIK3CD;NDUFS4;PRKAA2;AKT3;ADIPOR1;NDUFA8;NFKB1;NDUFA2;SDHD;NDUFA4L2;NDUFA12;CEBPA;BAX;NDUFB6;CASP7;COX7A1;MAPK8;CASP8;IL1A;UQCRC1;EIF2AK3;IL6RA;MLX;FAS;CYC1;NDUFC2;BID;PIK3CA;LEPR;IL1B;NDUFA9;MAPK9;NDUFA1;PIK3R3;RAC1;IL6;NDUFB8;NDUFAB1;CASP3;NDUFV3;ERN1;AKT2;UQCRH;COX6B1;MLXIPL;NDUFB3;UQCRC2;COX7A2;COX5B;JUN;NDUFA13;PRKAA1;NDU…	RXRA;TGFB1;NDUFA7;NDUFB7;DDIT3;NDUFA10;NDUFA11;MAP3K11;COX4I1;COX5A;NDUFA4;NDUFS1;COX7A2L;NDUFA5;SDHC;TNFRSF1A;UQCR11;ITCH;NDUFS6;NDUFB11;PRKAB1;COX6C;SOCS3;NR1H3;PIK3R1;CYCS;COX8A;PIK3R2;UQCRFS1;NDUFC1;NDUFS7;UQCRB;GSK3B;PPARA;NDUFB5;NDUFS2;XBP1;GSK3A;SDHB;RELA;PRKAB2;NDUFB2;INSR;AKT1;NDUFS8;EIF2S1;IRS2;ADIPOR2;NDUFV1;NDUFB4	Non-alcoholic fatty liver disease (NAFLD)
Wnt signaling pathway	0.40184074350672755	1.7535189306810859	0.0	0.022001734619843054	160	141	DAAM2;SFRP2;RSPO4;FZD10;PRKCA;CAMK2A;WNT7B;WNT9A;LEF1;WNT2;WNT7A;FBXW11;LGR5;NOTUM;LGR6;MAPK10;WNT10A;NFATC2;WNT10B;RAC3;SFRP1;WNT11;DKK2;CSNK2A1;NKD2;WNT5A;PEG12;MMP7;WNT3;CSNK1E;DVL1;SFRP4;WNT1;CAMK2B;RSPO3;WNT6;SMAD4;PLCB1;FOSL1;WIF1;WNT4;PPARD;RNF43;SERPINF1;FZD8;VANGL1;VANGL2;PPP3R1;CAMK2D;PRICKLE2;NKD1;FZD6;TCF7;PLCB4;SMAD3;ROR2;FZD1;FZD2;AXIN1;TCF7L2;BAMBI;MAPK8;PPP3CA;CCND1;AXIN2;PRKACB;S…	DAAM2;SFRP2;RSPO4;FZD10;PRKCA;CAMK2A;WNT7B;WNT9A;LEF1;WNT2;WNT7A;FBXW11;LGR5;NOTUM;LGR6;MAPK10;WNT10A;NFATC2;WNT10B;RAC3;SFRP1;WNT11;DKK2;CSNK2A1;NKD2;WNT5A;PEG12;MMP7;WNT3;CSNK1E;DVL1;SFRP4;WNT1;CAMK2B;RSPO3;WNT6;SMAD4;PLCB1;FOSL1;WIF1;WNT4;PPARD;RNF43;SERPINF1;FZD8;VANGL1;VANGL2;PPP3R1;CAMK2D;PRICKLE2;NKD1	Wnt signaling pathway
Cell adhesion molecules (CAMs)	0.4253291527448057	1.75448612007502	0.0	0.023011650307311254	170	98	CD276;ITGB2;CLDN4;NCAM1;SDC3;NECTIN1;CDH2;CDH5;PVR;ITGA8;NRXN1;NRCAM;LRRC4;ICAM1;ITGA4;PTPRC;CD40;CADM1;GM8909;CLDN7;CLDN1;ITGAM;NEO1;PTPRM;VCAM1;CLDN5;NRXN3;CD34;L1CAM;NECTIN3;SELPLG;JAM2;CADM3;SELP;CNTNAP2;SELE;TIGIT;CD2;JAM3;ITGAV;CLDN18;LRRC4C;ICAM2;ITGB8;IGSF11;CLDN6;CLDN3;ICOSL;VTCN1;SDC4;NEGR1;ITGA9;MPZL1;CDH15;NFASC;F11R;SPN;NRXN2;ITGB1;CLDN9;SDC1;CNTNAP1;CD274;CLDN16;CDH3;ITGB7;CDH4;ITGA…	CD276;ITGB2;CLDN4;NCAM1;SDC3;NECTIN1;CDH2;CDH5;PVR;ITGA8;NRXN1;NRCAM;LRRC4;ICAM1;ITGA4;PTPRC;CD40;CADM1;GM8909;CLDN7;CLDN1;ITGAM;NEO1;PTPRM;VCAM1;CLDN5;NRXN3;CD34;L1CAM;NECTIN3;SELPLG;JAM2;CADM3;SELP;CNTNAP2;SELE;TIGIT;CD2	Cell adhesion molecules (CAMs)
Serotonergic synapse	0.43266279465313445	1.7596483659867828	0.0	0.02424599170310573	132	81	PRKCA;GNG2;TPH1;CYP2J9;HTR2A;ALOX5;PLA2G4A;HTR2B;TRPC1;ITPR3;CYP2J5;HTR1B;GNB5;ADCY5;DUSP1;HTR1D;MAOB;GABRB3;CACNA1C;PTGS1;GNAQ;CYP2C55;PTGS2;ALOX12;SLC6A4;PLCB1;RAPGEF3;CACNA1B;ITPR2;CYP2J6;KCNJ5;KCNN2;MAPK1;PLCB4;ALOX15;SLC18A2;GNAI2;GNG4;GNG8;MAP2K1;GNGT2;GNAO1;PRKACB;CYP4X1;ITPR1;GNG12;GNAI3;PLCB2;ALOX8;CYP2D26;SLC18A1;PRKCG;KCNJ3;GNB4;CYP2C65;MAOA;CASP3;GNG10;CACNA1A;HRAS;MAPK3;PRKCB;CACNA1D…	PRKCA;GNG2;TPH1;CYP2J9;HTR2A;ALOX5;PLA2G4A;HTR2B;TRPC1;ITPR3;CYP2J5;HTR1B;GNB5;ADCY5;DUSP1;HTR1D;MAOB;GABRB3;CACNA1C;PTGS1;GNAQ;CYP2C55;PTGS2;ALOX12;SLC6A4;PLCB1;RAPGEF3;CACNA1B;ITPR2;CYP2J6;KCNJ5	Serotonergic synapse
RNA polymerase	-0.4650338699391242	-1.7799355993996353	0.0	0.025554860894029384	28	28	POLR2F;POLR3B;POLR2L;POLR1C;POLR2E;POLR2B;ZNRD1;POLR2D;POLR2A;POLR3H;POLR2J;POLR2I;POLR1E;POLR3A;POLR3F;POLR1D;POLR1B;POLR3D;POLR3G;POLR3K;POLR1A;POLR2G;POLR3C;TWISTNB;POLR3E;POLR2H;POLR2C;POLR3GL	POLR2D;POLR2A;POLR3H;POLR2J;POLR2I;POLR1E;POLR3A;POLR3F;POLR1D;POLR1B;POLR3D;POLR3G;POLR3K;POLR1A;POLR2G;POLR3C;TWISTNB;POLR3E;POLR2H;POLR2C;POLR3GL	RNA polymerase
RNA transport	-0.33512799255571973	-1.760560059409944	0.0	0.026264718141085754	167	147	CLNS1A;THOC5;XPO1;EIF4A3;GEMIN4;NUP188;EEF1A2;POP4;NUP43;GM8994;ELAC1;RPP25;CYFIP1;EIF3F;NUP37;EIF4E2;EIF4G3;EIF2B2;EIF3I;SNUPN;RPP25L;NUP107;EIF5B;EIF1B;EIF2B1;MAGOH;SUMO1;PABPC1L;EIF2B3;SMN1;DDX39B;EIF1;NUP54;GEMIN7;THOC2;NXF2;NCBP1;ELAC2;MAGOHB;NDC1;NUP35;NXT2;RPP30;EIF3B;RNPS1;NUP210;PRMT5;NCBP2;EIF3G;NUPL2;SRRM1;EIF4B;EIF2B5;POP5;PABPC4L;EIF4EBP2;NUP88;KPNB1;RPP21;EIF2B4;PHAX;CYFIP2;THOC7;PY…	UPF1;SEC13;EIF3H;RAN;NUP160;EIF4G1;RPP14;SUMO3;PABPC1;NUP153;EIF4A1;PNN;GEMIN8;EIF1AX;TPR;NUP133;RBM8A;NUP85;SAP18;XPO5;XPOT;FMR1;TACC3;UPF3A;NUP210L;SUMO2;TRNT1;NUP50;EIF3E;NXF7;POP7;EIF4A2;POP1;EIF3A;EIF3J1;SEH1L;EIF4EBP1;DDX20;GEMIN6;UPF2;PAIP1;NXT1;NXF1;NUP205;PABPC4;ACIN1;EIF2S2;EIF5;NMD3;GEMIN2;EIF2S3X;FXR1;EIF2S1	RNA transport
Vascular smooth muscle contraction	0.4195277605018049	1.7195319561377382	0.0	0.029756444362902486	140	105	ADRA1B;ADCY1;PRKCA;GUCY1B2;KCNMA1;CALCB;CALCA;NPR2;PLA2G4A;GNA13;ITPR3;AVPR1B;KCNMB2;KCNMB4;AVPR1A;ADM;PLA2G5;EDNRA;GUCY1A2;PRKG1;MRVI1;ADCY5;PPP1R12B;NPPC;CACNA1C;PLA2G3;GNAQ;PPP1CC;RAMP1;ARHGEF12;ADORA2A;PLA2G10;ACTA2;PLCB1;NPPB;PLA2G2E;EDN3;RAMP2;MYH11;ITPR2;PPP1R12A;AGTR1A;ADCY2;ADCY7;MAPK1;PLCB4;RAMP3;PRKCD;EDN1;MAP2K1;GNA12;CALD1;PRKACB;CYP4A12A;ADCY4;ITPR1;ADCY3;PLCB2;ARHGEF1;PRKCG;MYLK;MY…	ADRA1B;ADCY1;PRKCA;GUCY1B2;KCNMA1;CALCB;CALCA;NPR2;PLA2G4A;GNA13;ITPR3;AVPR1B;KCNMB2;KCNMB4;AVPR1A;ADM;PLA2G5;EDNRA;GUCY1A2;PRKG1;MRVI1;ADCY5;PPP1R12B;NPPC;CACNA1C;PLA2G3;GNAQ;PPP1CC;RAMP1;ARHGEF12;ADORA2A;PLA2G10;ACTA2;PLCB1;NPPB;PLA2G2E;EDN3;RAMP2;MYH11;ITPR2	Vascular smooth muscle contraction
Valine, leucine and isoleucine degradation	-0.400387156247731	-1.7335310636081458	0.0	0.03145213648495924	56	50	OXCT1;HMGCLL1;OXCT2B;ACAA1B;IL4I1;HADHA;ACSF3;ALDH1B1;ACADS;HMGCL;MUT;ALDH9A1;MCCC2;AOX1;ABAT;OXCT2A;AACS;PCCA;BCAT1;AOX3;BCKDHB;ACAD8;ACAA2;ALDH7A1;HMGCS2;HIBADH;ACAT2;HIBCH;ALDH3A2;IVD;ACADSB;DLD;PCCB;EHHADH;DBT;MCEE;HMGCS1;ACAA1A;BCAT2;BCKDHA;HADH;HSD17B10;HADHB;ACADM;ACAT1;ALDH6A1;ECHS1;MCCC1;AUH;ALDH2	DLD;PCCB;EHHADH;DBT;MCEE;HMGCS1;ACAA1A;BCAT2;BCKDHA;HADH;HSD17B10;HADHB;ACADM;ACAT1;ALDH6A1;ECHS1;MCCC1;AUH;ALDH2	Valine, leucine and isoleucine degradation
Parkinson disease	-0.3298187662279442	-1.696540371275765	0.0	0.03711539320323315	144	113	LRRK2;GNAL;SNCAIP;SNCA;ADCY5;UCHL1;NDUFB9;COX6B2;UQCR10;PPIF;ADORA2A;ATP5A1;NDUFS4;NDUFA8;SLC25A4;SLC18A2;UBA7;UBE2J2;NDUFA2;GNAI2;SDHD;NDUFA4L2;TH;NDUFA12;NDUFB6;COX7A1;UQCRC1;PRKACB;CYC1;NDUFC2;GNAI3;UBE2J1;SLC18A1;ATP5B;NDUFA9;ATP5C1;NDUFA1;NDUFB8;NDUFAB1;CASP3;NDUFV3;UQCRH;COX6B1;NDUFB3;UQCRC2;COX7A2;COX5B;NDUFA13;NDUFV2;NDUFS5;COX4I2;UBE2L3;NDUFA3;UBE2G1;GNAI1;COX6A1;NDUFB10;SEPT5;VDAC1;ATP5…	NDUFA7;NDUFB7;APAF1;NDUFA10;NDUFA11;ATP5E;UBA1;COX4I1;UBB;COX5A;NDUFA4;ATP5G3;NDUFS1;COX7A2L;NDUFA5;SDHC;UQCR11;NDUFS6;NDUFB11;PINK1;CASP9;COX6C;ATP5O;CYCS;SLC25A5;COX8A;UQCRFS1;VDAC2;VDAC3;NDUFC1;NDUFS7;UQCRB;NDUFB5;PRKACA;NDUFS2;SDHB;ATP5F1;NDUFB2;HTRA2;ATP5J;NDUFS8;ATP5G2;NDUFV1;NDUFB4	Parkinson disease
Ovarian steroidogenesis	0.4778450270730438	1.6775200509009813	0.007692307692307693	0.04024204856697289	57	34	ADCY1;CYP2J9;ALOX5;BMP15;BMP6;PLA2G4A;CGA;CYP11A1;LHB;CYP2J5;ADCY5;SCARB1;CYP1A1;PTGS2;CYP2J6;STAR;IGF1R;ADCY2;ADCY7;HSD17B2;CYP1B1;ACOT2;PRKACB;ADCY4;ADCY3;IGF1;ADCY8;GNAS;LDLR;HSD17B7;PRKACA;INSR;ADCY6;ADCY9	ADCY1;CYP2J9;ALOX5;BMP15;BMP6;PLA2G4A;CGA;CYP11A1;LHB;CYP2J5;ADCY5;SCARB1;CYP1A1;PTGS2;CYP2J6;STAR;IGF1R;ADCY2;ADCY7;HSD17B2	Ovarian steroidogenesis
Nicotine addiction	0.5587451910837741	1.6622691406814594	0.014184397163120567	0.04141105173837263	40	18	GABRP;GABRD;GABRB3;GRIA3;SLC17A6;CACNA1B;GRIN1;GRIA2;GABRA3;GRIN2C;GABRA4;GRIN2B;CACNA1A;GRIN2D;CHRNB2;GRIN3A;SLC17A7;GABRR2	GABRP;GABRD;GABRB3;GRIA3;SLC17A6;CACNA1B;GRIN1;GRIA2;GABRA3	Nicotine addiction
Inflammatory mediator regulation of TRP channels	0.38972439140117937	1.6484903245214806	0.0	0.04176343068477542	127	84	MAPK13;ADCY1;PRKCA;CAMK2A;CYP2J9;HTR2A;PLA2G4A;NGF;MAPK12;HTR2B;ITPR3;MAPK10;CYP2J5;ADCY5;TRPV2;MAPK11;PIK3CB;GNAQ;PPP1CC;CYP2C55;ALOX12;CAMK2B;TRPV4;TRPV3;PLCB1;PLCG2;IL1RAP;SRC;ITPR2;CYP2J6;PIK3CD;MAP2K3;CAMK2D;HRH1;IL1R1;ADCY2;ADCY7;PLCB4;P2RY2;MAP2K6;PRKCD;MAPK8;F2RL1;PRKACB;CYP4A12A;ADCY4;ITPR1;ADCY3;ASIC3;IGF1;PLCB2;PIK3CA;NTRK1;PRKCG;IL1B;MAPK9;CYP2C65;PIK3R3;CAMK2G;PTGER2;PRKCH;ASIC2;PRKC…	MAPK13;ADCY1;PRKCA;CAMK2A;CYP2J9;HTR2A;PLA2G4A;NGF;MAPK12;HTR2B;ITPR3;MAPK10;CYP2J5;ADCY5;TRPV2;MAPK11;PIK3CB;GNAQ;PPP1CC;CYP2C55;ALOX12;CAMK2B;TRPV4;TRPV3;PLCB1;PLCG2;IL1RAP;SRC;ITPR2;CYP2J6;PIK3CD;MAP2K3;CAMK2D;HRH1;IL1R1;ADCY2;ADCY7;PLCB4	Inflammatory mediator regulation of TRP channels
Taste transduction	0.47550168490366596	1.6682934852076932	0.0	0.0417912729718986	88	36	P2RX2;GRM4;ITPR3;GABBR1;HTR1B;GABBR2;SCN9A;HTR1D;CACNA1C;SCNN1B;HCN4;PDE1C;SCN3A;SCNN1A;GABRA3;PDE1A;TRPM5;KCNK5;GABRA4;PRKACB;ADCY4;TAS1R1;GNAT3;ENTPD2;TAS1R3;PDE1B;CACNA1A;ASIC2;CHRM3;P2RY1;ADCY8;SCN2A;PKD1L3;PRKACA;P2RX3;ADCY6	P2RX2;GRM4;ITPR3;GABBR1;HTR1B;GABBR2;SCN9A;HTR1D;CACNA1C;SCNN1B;HCN4;PDE1C;SCN3A;SCNN1A;GABRA3;PDE1A	Taste transduction
Leukocyte transendothelial migration	0.402407349410432	1.6510181115901958	0.0	0.04209985832084722	115	100	MAPK13;PRKCA;THY1;MMP2;ITGB2;CLDN4;CDC42;PTK2B;MAPK12;RAPGEF4;CDH5;MYL7;NCF2;ICAM1;ITGA4;RASSF5;MMP9;PXN;CLDN7;MAPK11;CLDN1;ITGAM;VCAM1;PIK3CB;CLDN5;CXCL12;PLCG2;PTK2;RAPGEF3;JAM2;VAV2;ARHGAP35;MSN;CTNNA3;PIK3CD;MYL2;JAM3;CYBA;RHOH;MYL10;CLDN18;AFDN;GNAI2;NCF1;MYL12B;CTNNA1;CLDN6;CLDN3;GNAI3;CTNNA2;EZR;PIK3CA;F11R;CXCR4;PRKCG;VCL;ITGB1;CLDN9;CLDN16;MYL9;PIK3R3;RAC1;ITGAL;ESAM;RAP1B;NCF4;ROCK2;VAV…	MAPK13;PRKCA;THY1;MMP2;ITGB2;CLDN4;CDC42;PTK2B;MAPK12;RAPGEF4;CDH5;MYL7;NCF2;ICAM1;ITGA4;RASSF5;MMP9;PXN;CLDN7;MAPK11;CLDN1;ITGAM;VCAM1;PIK3CB;CLDN5;CXCL12;PLCG2;PTK2;RAPGEF3;JAM2;VAV2;ARHGAP35;MSN;CTNNA3	Leukocyte transendothelial migration
Staphylococcus aureus infection	0.5150151522685781	1.680791488046525	0.0	0.04242200786095841	95	29	HC;ITGB2;DEFB1;MASP2;ICAM1;CAMP;C1QA;PTAFR;ITGAM;C3AR1;FPR2;SELPLG;SELP;FCGR2B;C5AR1;C3;C1QB;MASP1;FGG;C1QC;ITGAL;MBL2;CFB;C2;KRT10;C1RA;FCGR4;CFI;C4B	HC;ITGB2;DEFB1;MASP2;ICAM1;CAMP;C1QA;PTAFR;ITGAM;C3AR1;FPR2;SELPLG;SELP	Staphylococcus aureus infection
Alzheimer disease	-0.30663553342709465	-1.656056414047474	0.0	0.043727206418672504	175	148	ITPR3;SNCA;APBB1;BACE1;NDUFB9;CACNA1C;COX6B2;UQCR10;GNAQ;TNF;IDE;PLCB1;MAPT;GRIN1;ITPR2;PPP3R1;BACE2;ATP5A1;NDUFS4;LRP1;CASP12;MAPK1;PLCB4;NDUFA8;GRIN2C;FADD;NDUFA2;SDHD;NDUFA4L2;NDUFA12;NDUFB6;CAPN2;CASP7;COX7A1;CASP8;PPP3CA;UQCRC1;EIF2AK3;CDK5R1;ITPR1;FAS;LPL;CYC1;MME;ADAM10;NDUFC2;GRIN2B;APH1C;BID;PLCB2;IL1B;ATP5B;NDUFA9;ATP5C1;RTN3;ATF6;APOE;NDUFA1;RTN4;NDUFB8;NDUFAB1;CAPN1;CASP3;PSEN2;MAPK3;…	NDUFA7;NDUFB7;APAF1;NDUFA10;NDUFA11;ATP5E;COX4I1;PSEN1;COX5A;NDUFA4;CALM2;ATP5G3;NDUFS1;COX7A2L;NDUFA5;SDHC;CDK5;TNFRSF1A;UQCR11;NDUFS6;NDUFB11;APH1A;CASP9;COX6C;GAPDH;ATP5O;NOS1;CYCS;COX8A;UQCRFS1;HSD17B10;NDUFC1;NDUFS7;UQCRB;GSK3B;NDUFB5;NDUFS2;SDHB;ATP5F1;NDUFB2;ADAM17;ATP5J;CALM1;NDUFS8;BAD;ATP5G2;NDUFV1;NDUFB4;PLCB3	Alzheimer disease
Homologous recombination	-0.3915864289469033	-1.6352092386867365	0.015625	0.0440946619347958	41	36	XRCC2;RAD54B;RAD50;MRE11A;BRIP1;BLM;NBN;BRCA2;POLD2;RAD51D;BRCA1;RAD54L;POLD3;PALB2;EME1;RAD51;POLD1;RPA1;TOP3A;POLD4;ATM;BRCC3;RAD52;RAD51C;RPA2;UIMC1;BARD1;TOP3B;RPA3;RBBP8;RAD51B;XRCC3;SSBP1;TOPBP1;MUS81;BABAM1	RPA2;UIMC1;BARD1;TOP3B;RPA3;RBBP8;RAD51B;XRCC3;SSBP1;TOPBP1;MUS81;BABAM1	Homologous recombination
Calcium signaling pathway	0.3817558385396074	1.651471352592832	0.0	0.04410955282030251	189	138	ADRA1B;ATP2B4;ADCY1;PRKCA;P2RX2;CAMK2A;HTR2A;GNAL;ATP2B1;PTK2B;HTR2B;ITPR3;AVPR1B;AVPR1A;EDNRA;CAMK1;PDGFRB;TPCN2;PTAFR;P2RX7;CACNA1C;NOS2;CCKBR;RYR2;PPIF;GNAQ;SLC8A1;PDGFRA;PTGFR;OXTR;CAMK2B;ADORA2A;RYR1;PLCB1;PLCG2;PDE1C;CACNA1B;GRIN1;ITPR2;PLCD3;SPHK1;PHKA2;PDE1A;EGFR;PPP3R1;PTGER1;CAMK2D;HRH1;F2R;AGTR1A;CAMK1G;ADCY2;ADCY7;PLCB4;ADRB1;SLC25A4;SLC8A2;GRIN2C;CCKAR;ERBB4;P2RX5;CD38;PPP3CA;P2RX6;T…	ADRA1B;ATP2B4;ADCY1;PRKCA;P2RX2;CAMK2A;HTR2A;GNAL;ATP2B1;PTK2B;HTR2B;ITPR3;AVPR1B;AVPR1A;EDNRA;CAMK1;PDGFRB;TPCN2;PTAFR;P2RX7;CACNA1C;NOS2;CCKBR;RYR2;PPIF;GNAQ;SLC8A1;PDGFRA;PTGFR;OXTR;CAMK2B;ADORA2A;RYR1;PLCB1;PLCG2;PDE1C;CACNA1B;GRIN1;ITPR2;PLCD3;SPHK1;PHKA2;PDE1A;EGFR;PPP3R1;PTGER1;CAMK2D;HRH1;F2R;AGTR1A;CAMK1G;ADCY2;ADCY7;PLCB4;ADRB1;SLC25A4;SLC8A2;GRIN2C;CCKAR;ERBB4	Calcium signaling pathway
Ribosome biogenesis in eukaryotes	-0.349831688740982	-1.6369705194197732	0.0	0.046318185370428255	115	69	CSNK2A1;XPO1;POP4;RPP25;RPP25L;RBM28;NVL;UTP6;FCF1;WDR36;NXF2;WDR43;PWP2;UTP14A;NXT2;RPP30;CSNK2B;REXO1;BMS1;POP5;TCOF1;UTP18;NOP58;EMG1;TBL3;GNL2;REXO2;GNL3L;RPP38;EIF6;XRN1;DROSHA;SBDS;RRP7A;NOL6;NAT10;GTPBP4;RIOK1;CSNK2A2;XRN2;IMP3;RCL1;NHP2;UTP15;UTP14B;AK6;DKC1;RPP40;IMP4;FBL;WDR3;NOB1;RAN;MPHOSPH10;HEATR1;MDN1;NOP56;WDR75;GAR1;GNL3;NXF7;POP7;POP1;EFL1;NXT1;NXF1;LSG1;SPATA5;NMD3	SBDS;RRP7A;NOL6;NAT10;GTPBP4;RIOK1;CSNK2A2;XRN2;IMP3;RCL1;NHP2;UTP15;UTP14B;AK6;DKC1;RPP40;IMP4;FBL;WDR3;NOB1;RAN;MPHOSPH10;HEATR1;MDN1;NOP56;WDR75;GAR1;GNL3;NXF7;POP7;POP1;EFL1;NXT1;NXF1;LSG1;SPATA5;NMD3	Ribosome biogenesis in eukaryotes
Rheumatoid arthritis	0.41364070133270664	1.634121020075984	0.006097560975609756	0.04800706357214935	84	61	IFNG;TGFB2;IL11;CCL5;ITGB2;IL23A;CSF2;CCL20;FLT1;TNFRSF11A;ICAM1;CCL3;ATP6V0A2;ATP6V0E2;ATP6V1G1;IL18;CSF1;CCL2;CXCL12;TNF;LTB;TEK;TLR4;ATP6V1E1;ATP6V1G3;IL15;TNFSF13B;ANGPT1;CXCL5;CTSK;ATP6V1G2;IL1A;ATP6V0A4;TLR2;ATP6V0E;ATP6V0B;TNFSF11;ATP6V0D2;IL1B;ATP6V0C;ATP6V0A1;IL6;ITGAL;ATP6V1H;TGFB3;CD28;ATP6V1B2;ATP6V1C2;JUN;ATP6V1C1;ATP6AP1;CTSL;TGFB1;ATP6V0D1;TCIRG1;ATP6V1F;ATP6V1D;ATP6V1A;VEGFA;CD80;…	IFNG;TGFB2;IL11;CCL5;ITGB2;IL23A;CSF2;CCL20;FLT1;TNFRSF11A;ICAM1;CCL3;ATP6V0A2;ATP6V0E2;ATP6V1G1;IL18;CSF1;CCL2;CXCL12;TNF;LTB;TEK;TLR4;ATP6V1E1;ATP6V1G3;IL15;TNFSF13B	Rheumatoid arthritis
Rap1 signaling pathway	0.3648587993537342	1.6227552351684529	0.006060606060606061	0.05063318786830392	209	180	MAPK13;ADCY1;PRKCA;ARAP3;HGF;FGFR2;PRKCZ;FLT4;ITGB2;CDC42;CSF1R;NGF;FGFR3;KDR;MAPK12;RAPGEF4;FLT1;NGFR;MRAS;SKAP1;RAC3;FGF18;APBB1IP;ADCY5;THBS1;PDGFRB;CNR1;RASSF5;MAPK11;LPAR3;ITGAM;PGF;ITGB3;PIK3CB;GNAQ;PDGFRA;CSF1;ADORA2A;PRKD3;MAGI2;PLCB1;FGF7;VEGFC;PDGFC;FGF15;KIT;SIPA1L3;RAPGEF3;SRC;PARD6G;LPAR1;GRIN1;TEK;RAPGEF1;PIK3CD;MAP2K3;CRK;MET;EGFR;F2R;KITL;PRKD2;FGF2;RASGRP3;IGF1R;PDGFD;ADCY2;ADCY7…	MAPK13;ADCY1;PRKCA;ARAP3;HGF;FGFR2;PRKCZ;FLT4;ITGB2;CDC42;CSF1R;NGF;FGFR3;KDR;MAPK12;RAPGEF4;FLT1;NGFR;MRAS;SKAP1;RAC3;FGF18;APBB1IP;ADCY5;THBS1;PDGFRB;CNR1;RASSF5;MAPK11;LPAR3;ITGAM;PGF;ITGB3;PIK3CB;GNAQ;PDGFRA;CSF1;ADORA2A;PRKD3;MAGI2;PLCB1;FGF7;VEGFC;PDGFC;FGF15;KIT;SIPA1L3;RAPGEF3;SRC;PARD6G;LPAR1;GRIN1;TEK;RAPGEF1;PIK3CD;MAP2K3;CRK;MET;EGFR;F2R;KITL;PRKD2;FGF2;RASGRP3;IGF1R;PDGFD;ADCY2;ADCY7…	Rap1 signaling pathway
Olfactory transduction	0.47084148892425937	1.616961064963125	0.013986013986013986	0.05121715272160186	1133	32	CAMK2A;PRKG2;GNAL;PDE2A;CNGB1;PRKG1;ARRB1;SLC8A1;CAMK2B;PDE1C;RGS2;PDE1A;CAMK2D;SLC8A2;PRKACB;ADCY3;OLFR279;ANO2;CAMK2G;PDE1B;GRK3;CALM3;OLFR1423;NCALD;GNB1;OLFR1160;GRK2;GNG7;ARRB2;CALM2;PRKACA;CALM1	CAMK2A;PRKG2;GNAL;PDE2A;CNGB1;PRKG1;ARRB1;SLC8A1;CAMK2B;PDE1C;RGS2;PDE1A;CAMK2D	Olfactory transduction
Arachidonic acid metabolism	0.45127851919818995	1.609736891979462	0.027586206896551724	0.05313034703637082	89	50	CYP2J9;ALOX5;PLA2G4A;CYP2J5;PLA2G5;HPGDS;GPX3;TBXAS1;PTGS1;PLA2G3;PLB1;CYP2C55;PTGS2;ALOX12;PLA2G10;PLA2G2E;GPX7;CYP2J6;PTGDS;LTC4S;PTGES;GPX2;ALOX15;CBR2;GPX8;EPHX2;GGT1;CYP4A12A;FAM213B;ALOX8;CYP4F18;CYP4F13;CYP2C65;CBR1;PTGIS;CBR3;CYP2U1;PLA2G2D;PLA2G2F;CYP4F14;LTA4H;PLA2G12A;CYP2B10;GGT5;PTGES3;PLA2G1B;PLA2G2C;PLA2G16;GPX1;PLA2G6	CYP2J9;ALOX5;PLA2G4A;CYP2J5;PLA2G5;HPGDS;GPX3;TBXAS1;PTGS1;PLA2G3;PLB1;CYP2C55;PTGS2;ALOX12;PLA2G10;PLA2G2E;GPX7;CYP2J6;PTGDS;LTC4S;PTGES;GPX2;ALOX15	Arachidonic acid metabolism
Arrhythmogenic right ventricular cardiomyopathy (ARVC)	0.40726153090894407	1.5963487591810765	0.012345679012345678	0.056371930709720824	72	64	SGCD;LEF1;CDH2;CACNA2D1;ITGA7;CACNA2D4;ITGA8;LAMA2;DSC2;ITGA4;ITGA2;ITGA3;CACNA1C;ITGB3;GJA1;RYR2;ITGA11;CACNB2;SLC8A1;ITGB6;ITGA5;ACTN2;DSG2;CACNB4;CTNNA3;SGCB;DES;ITGA1;CACNA2D2;TCF7;ITGAV;ITGB4;CACNG4;ITGB8;TCF7L2;CACNB3;CTNNA1;CACNA2D3;ITGA9;CTNNA2;PKP2;DMD;ITGB1;CACNG7;ITGB7;CACNG2;CACNB1;CACNA1D;ACTN3;CTNNB1;TCF7L1;ITGA2B;ATP2A2;DSP;EMD;JUP;SGCA;ITGB5;DAG1;ACTB;LMNA;ITGA10;CACNG1;ITGA6	SGCD;LEF1;CDH2;CACNA2D1;ITGA7;CACNA2D4;ITGA8;LAMA2;DSC2;ITGA4;ITGA2;ITGA3;CACNA1C;ITGB3;GJA1;RYR2;ITGA11;CACNB2;SLC8A1;ITGB6;ITGA5;ACTN2;DSG2;CACNB4;CTNNA3;SGCB;DES	Arrhythmogenic right ventricular cardiomyopathy (ARVC)
Viral carcinogenesis	-0.27789028196940746	-1.572164437059002	0.0	0.05678857976450974	229	172	PMAIP1;SP100;BAK1;HIST3H2BA;CDC42;TRAF3;CDKN2A;EGR3;TRAF1;PXN;GM8909;RASA2;SYK;PKM;HIST1H2BE;HDAC9;PIK3CB;HDAC1;CCR5;CDK6;CDC20;TRAF2;SCIN;SRC;MAPKAPK2;EGR2;USP7;PIK3CD;MDM2;CREB3L2;JAK1;RBL1;HDAC4;MAPK1;MAD1L1;GSN;GTF2A2;C3;NFKB1;CREB3L3;HDAC8;STAT5A;GRB2;TRAF5;BAX;CASP8;REL;GTF2H3;CCND1;PRKACB;IRF7;LYN;STAT5B;PIK3CA;CHEK1;ATP6V0D2;NFKB2;CCNE1;CCNA1;CDK4;CDK1;HDAC2;YWHAG;CDKN2B;PIK3R3;RAC1;HDAC1…	GTF2B;TRADD;ATP6V0D1;EP300;RHOA;LTBR;CREB1;DNAJA3;YWHAZ;CREB3L4;YWHAQ;RANBP1;YWHAB;ATF6B;PIK3R1;CREB3L1;HIST1H2BH;CHD4;HIST1H2BJ;HIST1H4I;CDKN1A;HIST1H2BG;PIK3R2;CREBBP;VDAC3;HIST1H2BF;HIST1H4A;HIST1H4C;IRF9;HIST1H4F;CCNA2;PRKACA;HNRNPK;RBL2;DDX3X;CDKN1B;SCRIB;RELA;CCND3;NRAS;SKP2;HIST4H4;GTF2A1;KRAS;GTF2H1;HIST1H2BB;HDAC11;BAD;HIST1H4D;HIST1H4H	Viral carcinogenesis
Citrate cycle (TCA cycle)	-0.39802042219243483	-1.5807654768413681	0.03278688524590164	0.05783468518122439	32	27	OGDHL;SUCLG2;DLAT;ACO1;SDHD;IDH2;DLST;FH1;IDH3A;SUCLA2;SDHA;MDH2;CS;SUCLG1;PCK2;MDH1;ACLY;DLD;OGDH;PDHB;SDHC;IDH1;ACO2;IDH3G;PDHA1;SDHB;PCX	SDHA;MDH2;CS;SUCLG1;PCK2;MDH1;ACLY;DLD;OGDH;PDHB;SDHC;IDH1;ACO2;IDH3G;PDHA1;SDHB;PCX	Citrate cycle (TCA cycle)
Cysteine and methionine metabolism	-0.36512944178256107	-1.5761281131332583	0.017857142857142856	0.05792435135979993	50	40	DNMT1;SMS;MTAP;LDHB;IL4I1;TAT;CDO1;GOT1;AMD1;GOT2;AHCY;MTR;DNMT3B;AHCYL1;SDS;BCAT1;CTH;SRM;MAT2B;CBS;MDH2;DNMT3A;MAT2A;MAT1A;MDH1;MRI1;KYAT1;APIP;GCLC;SDSL;GCLM;BCAT2;ENOPH1;ADI1;GSS;KYAT3;LDHA;MPST;TST;AHCYL2	DNMT3A;MAT2A;MAT1A;MDH1;MRI1;KYAT1;APIP;GCLC;SDSL;GCLM;BCAT2;ENOPH1;ADI1;GSS;KYAT3;LDHA;MPST;TST;AHCYL2	Cysteine and methionine metabolism
mRNA surveillance pathway	-0.32458358522499214	-1.5816512826826956	0.0	0.06104772324684797	96	84	PPP2R2B;PPP2R2C;PPP2R3A;PPP1CC;PPP2R5D;EIF4A3;GSPT2;GM8994;SSU72;MSI1;RNMT;RNGTT;PPP2R1B;WDR33;HBS1L;CPSF6;MAGOH;PABPC1L;DDX39B;PPP2R2D;NXF2;NCBP1;MAGOHB;SMG5;NXT2;SYMPK;RNPS1;NCBP2;SRRM1;PAPOLG;PABPC4L;MSI2;PABPN1L;PYM1;PPP2R2A;WDR82;UPF3B;CASC3;PPP2CA;PCF11;PPP2R3D;SMG6;ETF1;SMG7;CPSF4;ALYREF2;PABPN1;PPP2R5E;PPP2R5C;NUDT21;CSTF3;CSTF2;PPP2R5A;PAPOLA;UPF1;PPP1CB;FIP1L1;SMG1;PABPC1;PNN;CSTF1;PELO…	CSTF2;PPP2R5A;PAPOLA;UPF1;PPP1CB;FIP1L1;SMG1;PABPC1;PNN;CSTF1;PELO;RBM8A;SAP18;CLP1;CSTF2T;CPSF2;PPP2R5B;UPF3A;PPP2R1A;NXF7;PPP1CA;CPSF1;UPF2;DAZAP1;NXT1;NXF1;PABPC4;ACIN1;PPP2CB;PPP2R3C;CPSF7;GSPT1;CPSF3	mRNA surveillance pathway
Propanoate metabolism	-0.4038154128094143	-1.5322064229237202	0.0	0.07821336213021114	31	29	SUCLG2;LDHB;HADHA;ACACB;ACSS3;MUT;ABAT;PCCA;BCKDHB;ACSS1;ECHDC1;MLYCD;SUCLA2;ACAT2;HIBCH;ACSS2;ACACA;SUCLG1;DLD;PCCB;EHHADH;DBT;MCEE;BCKDHA;ACADM;ACAT1;LDHA;ALDH6A1;ECHS1	ACSS2;ACACA;SUCLG1;DLD;PCCB;EHHADH;DBT;MCEE;BCKDHA;ACADM;ACAT1;LDHA;ALDH6A1;ECHS1	Propanoate metabolism
Protein processing in endoplasmic reticulum	-0.28843375928455206	-1.5272808170301364	0.0	0.07925710480177228	163	151	BAK1;SIL1;MAPK10;CKAP4;RNF185;BAG2;UBE2D1;HSPA1L;DNAJB12;LMAN1L;ERLEC1;TRAF2;STT3A;UGGT1;HSPA1A;MAN1A;HSPA1B;CASP12;PLAA;OS9;DNAJB2;WFS1;CRYAA;UBE2J2;RAD23B;MARCH6;UBE4B;BAX;DAD1;CAPN2;MAPK8;SEC24B;EIF2AK3;YOD1;CRYAB;FBXO2;SEC31B;AMFR;NSFL1C;UBE2J1;SEC31A;UBQLN1;ATF6;MAPK9;TXNDC5;CANX;PPP1R15A;CAPN1;EIF2AK1;MAN1A2;HSPA5;BCL2;MAN1C1;SELENOS;PRKCSH;SAR1A;ERN1;DNAJC1;UGGT2;HSP90B1;HSPBP1;SAR1B;DERL1…	DNAJB1;ATXN3;SEC24D;UBE2D2A;STUB1;MBTPS2;UBQLN2;SEC61G;RNF5;VCP;EIF2AK4;SEC24C;SKP1A;HSPA4L;SEC61A2;UBE2G2;DNAJC3;SEC24A;SEC61B;STT3B;UBXN6;SEC13;DERL3;PDIA3;RBX1;LMAN2;DNAJC10;PREB;RAD23A;SSR3;ERO1L;DDIT3;TRAM1;MAN1B1;SVIP;SSR2;SEC23B;DNAJA1;SSR1;RPN2;ERO1LB;HSP90AA1;HSPA8;SSR4;CALR;RRBP1;BCAP31;ATF6B;GANAB;MBTPS1;DNAJA2;FBXO6;EDEM1;DNAJB11;NGLY1;XBP1;CUL1;SYVN1;UBE2D3;SEC62;PDIA6;UBQLN4;HERPUD1…	Protein processing in endoplasmic reticulum
Steroid hormone biosynthesis	0.46503894896466896	1.5501699410408023	0.013793103448275862	0.08057129550570519	89	30	CYP7B1;CYP11A1;UGT1A1;HSD11B2;HSD17B12;CYP2C55;CYP1A1;SRD5A1;SULT2B1;SRD5A2;UGT1A7C;HSD17B2;CYP3A13;CYP1B1;UGT2B34;CYP2D26;UGT1A6A;COMT;CYP21A1;CYP2C65;UGT2A3;UGT2B35;CYP2D22;CYP2B10;AKR1C18;UGT2B36;DHRS11;HSD17B7;UGT2B5;SRD5A3	CYP7B1;CYP11A1;UGT1A1;HSD11B2;HSD17B12;CYP2C55;CYP1A1;SRD5A1;SULT2B1;SRD5A2;UGT1A7C;HSD17B2;CYP3A13;CYP1B1	Steroid hormone biosynthesis
MAPK signaling pathway	0.34631811510088734	1.5530688757839046	0.0	0.0817310338501055	294	254	MAPK13;NTRK2;PRKCA;HGF;FGFR2;RASGRF1;TGFB2;FLT4;RASGRP1;TRAF6;CDC42;CSF1R;DUSP2;PLA2G4A;NGF;FGFR3;KDR;MAPK12;RASGRF2;CACNA2D1;IKBKB;MAP4K4;FLNC;MAPK10;FLT1;CACNA2D4;NTF5;NGFR;MRAS;MAP3K13;RAC3;FGF18;MAP3K6;IGF2;DUSP1;PDGFRB;MAPK8IP3;FLT3;RASA2;HSPA1L;PTPRR;MAPK11;MAP3K4;PGF;CACNA1C;TGFBR2;MAPKAPK3;MAPK8IP2;CACNB2;ARRB1;PAK1;PTPN5;PDGFRA;CSF1;TNF;FGF7;VEGFC;PDGFC;FGF15;KIT;AREG;MAPT;TRAF2;EREG;IL1…	MAPK13;NTRK2;PRKCA;HGF;FGFR2;RASGRF1;TGFB2;FLT4;RASGRP1;TRAF6;CDC42;CSF1R;DUSP2;PLA2G4A;NGF;FGFR3;KDR;MAPK12;RASGRF2;CACNA2D1;IKBKB;MAP4K4;FLNC;MAPK10;FLT1;CACNA2D4;NTF5;NGFR;MRAS;MAP3K13;RAC3;FGF18;MAP3K6;IGF2;DUSP1;PDGFRB;MAPK8IP3;FLT3;RASA2;HSPA1L;PTPRR;MAPK11;MAP3K4;PGF;CACNA1C;TGFBR2;MAPKAPK3;MAPK8IP2;CACNB2;ARRB1;PAK1;PTPN5;PDGFRA;CSF1;TNF;FGF7;VEGFC;PDGFC;FGF15;KIT;AREG;MAPT;TRAF2;EREG;IL1…	MAPK signaling pathway
PI3K-Akt signaling pathway	0.3204167966125135	1.5158450169656996	0.0	0.08764625430527641	357	294	COL6A5;TNC;FN1;NTRK2;TNXB;PRKCA;GNG2;HGF;FGFR2;LAMA4;FLT4;LAMA1;COL4A3;CSF1R;NGF;FGFR3;KDR;COL6A3;THBS4;IKBKB;LAMA3;PPP2R2B;ITGA7;PPP2R2C;COL2A1;FLT1;NTF5;NGFR;ITGA8;LAMA2;PDPK1;FGF18;THBS2;LAMC2;PPP2R3A;RELN;GNB5;ITGA4;LAMC1;IGF2;ITGA2;MYB;THBS1;PDGFRB;FLT3;RPTOR;ITGA3;IL2RA;SYK;LPAR3;PGF;ITGB3;ITGA11;PIK3CB;ITGB6;PPP2R5D;PDGFRA;COL4A4;CSF1;ITGA5;PRL;LAMB3;CDK6;MAGI2;FGF7;TNR;VEGFC;PDGFC;FGF15;P…	COL6A5;TNC;FN1;NTRK2;TNXB;PRKCA;GNG2;HGF;FGFR2;LAMA4;FLT4;LAMA1;COL4A3;CSF1R;NGF;FGFR3;KDR;COL6A3;THBS4;IKBKB;LAMA3;PPP2R2B;ITGA7;PPP2R2C;COL2A1;FLT1;NTF5;NGFR;ITGA8;LAMA2;PDPK1;FGF18;THBS2;LAMC2;PPP2R3A;RELN;GNB5;ITGA4;LAMC1;IGF2;ITGA2;MYB;THBS1;PDGFRB;FLT3;RPTOR;ITGA3;IL2RA;SYK;LPAR3;PGF;ITGB3;ITGA11;PIK3CB;ITGB6;PPP2R5D;PDGFRA;COL4A4;CSF1;ITGA5;PRL;LAMB3;CDK6;MAGI2;FGF7;TNR;VEGFC;PDGFC;FGF15;P…	PI3K-Akt signaling pathway
Linoleic acid metabolism	0.4849749831610095	1.5166004561660296	0.029850746268656716	0.09001324419778003	50	20	CYP2J9;PLA2G4A;CYP2J5;PLA2G5;PLA2G3;PLB1;CYP2C55;PLA2G10;PLA2G2E;CYP2J6;ALOX15;CYP3A13;CYP2C65;PLA2G2D;PLA2G2F;PLA2G12A;PLA2G1B;PLA2G2C;PLA2G16;PLA2G6	CYP2J9;PLA2G4A;CYP2J5;PLA2G5;PLA2G3;PLB1;CYP2C55;PLA2G10;PLA2G2E;CYP2J6;ALOX15;CYP3A13	Linoleic acid metabolism
Protein digestion and absorption	0.38008146710578294	1.504329917604687	0.019230769230769232	0.09068630662979804	90	78	COL6A5;COL5A2;XPNPEP2;COL27A1;COL18A1;COL4A3;ATP1A3;COL6A3;COL2A1;ELN;SLC1A1;COL17A1;KCNE3;COL13A1;COL7A1;COL12A1;SLC36A1;SLC8A1;KCNQ1;COL4A4;SLC7A9;COL6A1;COL15A1;COL1A1;COL9A2;COL10A1;SLC6A19;COL6A2;COL4A2;ATP1B2;COL4A1;COL5A1;COL11A2;ACE2;SLC8A2;ATP1B1;SLC16A10;COL11A1;COL6A6;KCNK5;COL24A1;PRCP;COL9A3;MME;COL1A2;SLC15A1;KCNJ13;SLC1A5;DPP4;CPB1;CPB2;COL5A3;COL4A6;COL14A1;KCNN4;SLC7A8;MEP1A;CPA2…	COL6A5;COL5A2;XPNPEP2;COL27A1;COL18A1;COL4A3;ATP1A3;COL6A3;COL2A1;ELN;SLC1A1;COL17A1;KCNE3;COL13A1;COL7A1;COL12A1;SLC36A1;SLC8A1;KCNQ1;COL4A4;SLC7A9;COL6A1;COL15A1;COL1A1;COL9A2;COL10A1;SLC6A19;COL6A2;COL4A2;ATP1B2;COL4A1;COL5A1;COL11A2;ACE2;SLC8A2;ATP1B1;SLC16A10;COL11A1	Protein digestion and absorption
Hippo signaling pathway	0.3439972509334875	1.5326468238469975	0.0	0.09110615064197304	159	146	FZD10;GLI2;WNT7B;TGFB2;PRKCZ;WNT9A;LEF1;WNT2;WNT7A;FBXW11;ITGB2;WTIP;BMP6;PPP2R2B;PPP2R2C;WNT10A;WNT10B;SERPINE1;WNT11;CSNK1D;BMPR1B;DLG2;WNT5A;WNT3;TGFBR2;BMP5;CSNK1E;PAK1;DVL1;PPP1CC;WNT1;BIRC5;WNT6;NF2;SMAD4;WWC1;LATS2;WNT4;AREG;PARD6G;CTNNA3;BMP2;GDF6;FZD8;AMH;NKD1;LIMD1;FZD6;AMOT;PARD3;CRB1;TCF7;MOB1B;PPP2R1B;TEAD2;AJUBA;BBC3;SMAD3;BMP8B;FZD1;BMP7;FZD2;AXIN1;TCF7L2;FGF1;YAP1;PATJ;FRMD6;CTNNA…	FZD10;GLI2;WNT7B;TGFB2;PRKCZ;WNT9A;LEF1;WNT2;WNT7A;FBXW11;ITGB2;WTIP;BMP6;PPP2R2B;PPP2R2C;WNT10A;WNT10B;SERPINE1;WNT11;CSNK1D;BMPR1B;DLG2;WNT5A;WNT3;TGFBR2;BMP5;CSNK1E;PAK1;DVL1;PPP1CC;WNT1;BIRC5;WNT6;NF2;SMAD4;WWC1;LATS2;WNT4;AREG;PARD6G;CTNNA3;BMP2;GDF6;FZD8;AMH;NKD1;LIMD1;FZD6;AMOT;PARD3;CRB1;TCF7;MOB1B;PPP2R1B;TEAD2;AJUBA;BBC3;SMAD3;BMP8B;FZD1;BMP7	Hippo signaling pathway
Basal cell carcinoma	0.398964974643092	1.5283262161309785	0.02040816326530612	0.09181988546267053	63	57	FZD10;GLI2;WNT7B;WNT9A;LEF1;WNT2;BAK1;WNT7A;WNT10A;WNT10B;WNT11;WNT5A;WNT3;DVL1;WNT1;WNT6;WNT4;PTCH2;BMP2;SMO;FZD8;GADD45A;GLI1;FZD6;TCF7;KIF7;FZD1;FZD2;AXIN1;TCF7L2;BAX;PTCH1;BMP4;AXIN2;SUFU;APC2;WNT16;GLI3;HHIP;FZD9;APC;CTNNB1;TCF7L1;FZD7;TRP53;WNT5B;POLK;FZD4;FZD5;DVL2;DDB2;FZD3;CDKN1A;SHH;GSK3B;DVL3;GADD45G	FZD10;GLI2;WNT7B;WNT9A;LEF1;WNT2;BAK1;WNT7A;WNT10A;WNT10B;WNT11;WNT5A;WNT3;DVL1;WNT1;WNT6;WNT4;PTCH2;BMP2;SMO;FZD8;GADD45A;GLI1;FZD6;TCF7;KIF7;FZD1;FZD2;AXIN1;TCF7L2;BAX;PTCH1	Basal cell carcinoma
Chagas disease (American trypanosomiasis)	0.35619534212909043	1.5176611715332715	0.030303030303030304	0.09214898899479479	103	90	MAPK13;ADCY1;IFNG;TGFB2;CCL5;GNAL;TRAF6;MAPK12;IKBKB;PPP2R2B;MAPK10;PPP2R2C;SERPINE1;CCL3;C1QA;MAPK11;TGFBR2;NOS2;PIK3CB;GNAQ;CD3E;CFLAR;CCL2;TNF;PLCB1;PIK3CD;TLR4;MAPK1;PLCB4;PPP2R1B;AKT3;IRAK4;SMAD3;FADD;C3;NFKB1;GNAI2;MAPK8;CASP8;GNAO1;C1QB;PPP2R2D;FAS;TLR2;GNA14;IFNGR1;GNAI3;MAP2K4;PLCB2;PIK3CA;C1QC;IL1B;ACE;MAPK9;IL2;CD247;PIK3R3;IL6;TGFB3;MAPK3;SMAD2;TGFBR1;AKT2;GNA15;JUN;PPP2R2A;GNAI1;NFKB…	MAPK13;ADCY1;IFNG;TGFB2;CCL5;GNAL;TRAF6;MAPK12;IKBKB;PPP2R2B;MAPK10;PPP2R2C;SERPINE1;CCL3;C1QA;MAPK11;TGFBR2;NOS2;PIK3CB;GNAQ;CD3E;CFLAR;CCL2;TNF;PLCB1	Chagas disease (American trypanosomiasis)
Regulation of actin cytoskeleton	0.3377096895068726	1.5211251800828545	0.0	0.09217885209308015	217	187	FN1;FGFR2;ITGB2;CDC42;FGFR3;GNA13;ITGA7;DOCK1;MYL7;MRAS;ENAH;ITGA8;RAC3;SSH1;FGF18;WASF1;FGD1;ITGA4;ITGA2;PDGFRB;PXN;ITGA3;ARHGEF7;PPP1R12B;ITGAM;ITGB3;ARHGEF4;NCKAP1L;ITGA11;PIK3CB;PAK1;PPP1CC;ITGB6;PDGFRA;BAIAP2;ARHGEF12;ITGA5;CXCL12;WASF2;FGF7;DIAPH3;PDGFC;FGF15;PTK2;SCIN;PIP5K1A;SRC;VAV2;ARHGAP35;FGD3;LPAR1;MSN;CYFIP1;IQGAP2;SLC9A1;PIK3CD;RDX;CRK;WAS;EGFR;ITGA1;F2R;PPP1R12A;PAK3;IQGAP1;FGF2;P…	FN1;FGFR2;ITGB2;CDC42;FGFR3;GNA13;ITGA7;DOCK1;MYL7;MRAS;ENAH;ITGA8;RAC3;SSH1;FGF18;WASF1;FGD1;ITGA4;ITGA2;PDGFRB;PXN;ITGA3;ARHGEF7;PPP1R12B;ITGAM;ITGB3;ARHGEF4;NCKAP1L;ITGA11;PIK3CB;PAK1;PPP1CC;ITGB6;PDGFRA;BAIAP2;ARHGEF12;ITGA5;CXCL12;WASF2;FGF7;DIAPH3;PDGFC;FGF15;PTK2;SCIN;PIP5K1A;SRC;VAV2;ARHGAP35;FGD3;LPAR1;MSN;CYFIP1;IQGAP2;SLC9A1;PIK3CD;RDX;CRK;WAS;EGFR;ITGA1;F2R;PPP1R12A;PAK3;IQGAP1;FGF2;P…	Regulation of actin cytoskeleton
Phospholipase D signaling pathway	0.34585583578339135	1.5049476421490493	0.0	0.09253670737169281	149	124	ADCY1;DGKE;PRKCA;AGPAT3;GRM4;PLA2G4A;PTK2B;GNA13;GAB2;RAPGEF4;AVPR1B;MRAS;AVPR1A;CYTH3;DGKI;ADCY5;PDGFRB;DGKD;CXCR2;SYK;LPAR3;CYTH4;PIK3CB;CYTH1;PDGFRA;PTGFR;PLCB1;PLCG2;PDGFC;KIT;SHC2;RAPGEF3;DNM1;DGKH;PIP5K1A;DGKZ;LPAR1;PIK3CD;SPHK1;EGFR;FYN;F2R;AGTR1A;KITL;AGPAT4;PDGFD;PLPP1;ADCY2;ADCY7;MAPK1;PLCB4;AKT3;PIK3R5;GRM2;RRAS2;TSC2;PLPP2;GRB2;FCER1G;RALA;MAP2K1;GNA12;GAB1;PIP5K1B;ADCY4;ARF1;RALB;ADC…	ADCY1;DGKE;PRKCA;AGPAT3;GRM4;PLA2G4A;PTK2B;GNA13;GAB2;RAPGEF4;AVPR1B;MRAS;AVPR1A;CYTH3;DGKI;ADCY5;PDGFRB;DGKD;CXCR2;SYK;LPAR3;CYTH4;PIK3CB;CYTH1;PDGFRA;PTGFR;PLCB1;PLCG2;PDGFC;KIT;SHC2;RAPGEF3;DNM1;DGKH;PIP5K1A;DGKZ;LPAR1;PIK3CD;SPHK1;EGFR;FYN;F2R;AGTR1A;KITL;AGPAT4;PDGFD;PLPP1;ADCY2;ADCY7;MAPK1;PLCB4;AKT3;PIK3R5;GRM2;RRAS2;TSC2	Phospholipase D signaling pathway
Bacterial invasion of epithelial cells	0.3808004235816024	1.5229036479741838	0.013888888888888888	0.09303164214608593	74	69	SEPT9;FN1;CDC42;DOCK1;WASF1;CTTN;PXN;CAV1;HCLS1;CAV2;PIK3CB;SEPT8;ITGA5;SEPT6;WASF2;SEPT3;PTK2;SHC2;CLTB;DNM1;SRC;CTNNA3;CBL;ARHGAP10;PIK3CD;CRK;MET;WAS;ARPC5;CTNNA1;SEPT11;MAD2L2;ILK;GAB1;ARPC3;CTNNA2;PIK3CA;VCL;ITGB1;CLTC;WASL;CLTA;SEPT1;PIK3R3;RAC1;ARPC1A;DNM2;ARHGEF26;CTNNB1;SHC4;ARPC5L;DNM3;RHOG;ARPC2;ARPC1B;ELMO1;BCAR1;RHOA;CD2AP;SEPT2;CDH1;PIK3R1;CRKL;PIK3R2;ELMO2;ELMO3;ARPC4;ACTB;SHC1	SEPT9;FN1;CDC42;DOCK1;WASF1;CTTN;PXN;CAV1;HCLS1;CAV2;PIK3CB;SEPT8;ITGA5;SEPT6;WASF2;SEPT3;PTK2;SHC2;CLTB;DNM1;SRC;CTNNA3;CBL;ARHGAP10;PIK3CD;CRK;MET;WAS	Bacterial invasion of epithelial cells
Glycosaminoglycan biosynthesis	0.40664401749051937	1.491690915005154	0.019867549668874173	0.09885752071675381	53	50	CHST11;B3GNT7;HS3ST5;B4GALT7;HS3ST3A1;UST;CHST3;GLCE;HS6ST2;CHST4;DSE;CHSY3;NDST3;CHST1;ST3GAL3;CHST14;NDST4;EXTL2;ST3GAL2;HS2ST1;HS3ST1;CHST2;EXT1;NDST1;B4GALT2;B4GALT1;XYLT2;HS6ST1;CSGALNACT1;CHPF2;CHST5;CSGALNACT2;CHSY1;CHST12;CHPF;CHST13;B3GNT2;EXTL3;HS3ST3B1;ST3GAL1;FUT8;B4GALT3;NDST2;B3GALT6;EXTL1;EXT2;B4GALT4;CHST15;XYLT1;B3GAT3	CHST11;B3GNT7;HS3ST5;B4GALT7;HS3ST3A1;UST;CHST3;GLCE;HS6ST2;CHST4;DSE;CHSY3;NDST3;CHST1	Glycosaminoglycan biosynthesis
Peroxisome	-0.30705586888355463	-1.492991166517828	0.0	0.10008987183494841	84	83	AGXT;ABCD2;FAR2;PEX5L;HMGCLL1;PEX14;NOS2;NUDT12;HAO1;ACSL6;ACAA1B;SCP2;HSD17B4;PEX26;FAR1;PEX12;IDH2;XDH;EPHX2;MPV17;ACSL4;DECR2;PECR;HMGCL;DAO;PEX6;ABCD4;SLC27A2;CROT;PXMP2;PEX1;MVK;PEX7;MLYCD;MPV17L;PEX13;CAT;ECI3;PRDX1;BAAT;DDO;SLC25A17;SOD2;PIPOX;PEX19;PEX3;ACOX3;ACOT8;PEX10;NUDT19;AGPS;EHHADH;HACL1;ACSL3;PEX16;DHRS4;ACOX2;ABCD3;ACSL1;PEX2;PEX11A;IDH1;SOD1;PEX5;ACAA1A;ACSL5;ABCD1;PHYH;PMVK;CR…	NUDT19;AGPS;EHHADH;HACL1;ACSL3;PEX16;DHRS4;ACOX2;ABCD3;ACSL1;PEX2;PEX11A;IDH1;SOD1;PEX5;ACAA1A;ACSL5;ABCD1;PHYH;PMVK;CRAT;ACOX1;NUDT7;ECI2;AMACR;GSTK1;PEX11B;MPV17L2;PRDX5;PAOX;ECH1;GNPAT;PEX11G;PXMP4	Peroxisome
Thermogenesis	-0.28646228547361	-1.4865638939350234	0.0	0.10153798061894342	231	191	MAPK13;ADCY1;PRKG2;KDM1A;MAPK12;PRKAG3;PRKG1;ADCY5;CNR1;DPF3;RPTOR;COX10;MAPK11;ZFP516;NDUFB9;COX6B2;UQCR10;PRKAG2;NPPB;ACSL6;MAP2K3;CREB3L2;ATP5A1;NDUFS4;NDUFAF6;PRKAA2;SMARCC1;SLC25A20;ADCY2;ADCY7;COX16;NDUFA8;DPF1;TSC2;NDUFAF1;ATP5K;PPARGC1A;BMP8B;NDUFA2;ACTL6B;SDHD;CREB3L3;NDUFA4L2;NDUFA12;ATP5J2;GRB2;NDUFB6;COX7A1;UQCRC1;PRKACB;ATP5L;ADCY4;ACSL4;CYC1;COX11;ADCY3;SMARCE1;NDUFC2;ARID1A;NDUFAF4…	NDUFA7;NDUFB7;KDM3A;ACSL3;NDUFA10;SMARCB1;NDUFA11;ATP5E;COA6;COX4I1;COX5A;NDUFA4;ATP5G3;NDUFS1;COX7A2L;NDUFA5;AKT1S1;SDHC;COX20;ACSL1;UQCR11;CPT2;NDUFS6;NDUFB11;PRKAB1;CREB1;TSC1;COX19;KDM3B;CREB3L4;COX17;COX6C;ACSL5;ATP5O;CREB3L1;MAPK14;COA5;COA4;COX15;COX8A;UQCRFS1;NDUFC1;NDUFS7;SMARCA4;UQCRB;NDUFB5;PRKACA;NDUFS2;SDHB;COX14;PRKAB2;ATP5F1;ACTB;NRAS;NDUFB2;ATP5J;KRAS;SOS2;ADCY6;ADCY9;ACTL6A;NDUFS…	Thermogenesis
Basal transcription factors	-0.38868779284721355	-1.4634051787938418	0.0196078431372549	0.10844434558876571	43	39	ERCC3;GTF2F2;GTF2IRD1;MNAT1;GTF2A2;TAF7;TAF4B;GTF2H3;TAF9B;TAF10;TAF11;TAF4;TBP;GTF2F1;GTF2I;TAF15;GTF2H2;GTF2H4;TBPL1;TAF5L;TAF9;GTF2E2;ERCC2;GTF2H5;CDK7;TAF12;GTF2E1;TAF13;TAF3;GTF2B;TAF1;CCNH;TAF6L;TAF5;TAF2;TAF6;GTF2A1;TAF8;GTF2H1	TAF9;GTF2E2;ERCC2;GTF2H5;CDK7;TAF12;GTF2E1;TAF13;TAF3;GTF2B;TAF1;CCNH;TAF6L;TAF5;TAF2;TAF6;GTF2A1;TAF8;GTF2H1	Basal transcription factors
GABAergic synapse	0.37661085885358414	1.464541690653211	0.013422818791946308	0.12310053379680018	90	65	ADCY1;PRKCA;GNG2;SLC38A1;GABRP;GAD1;GAD2;GABBR1;GABBR2;GNB5;ADCY5;GABRD;GABRB3;CACNA1C;SLC6A12;NSF;SLC6A13;SRC;HAP1;CACNA1B;GLUL;GABRA3;GABARAPL1;PLCL1;ADCY2;ADCY7;GLS;GNAI2;GNG4;GNG8;GABRA4;GNGT2;GNAO1;PRKACB;TRAK2;ADCY4;GNG12;SLC12A5;ADCY3;GNAI3;PRKCG;GNB4;ABAT;GLS2;GNG10;CACNA1A;PRKCB;SLC38A3;GPHN;CACNA1D;ADCY8;GNB1;GNAI1;GNB2;GNG7;GNG3;GABRR2;GNG5;GM5741;GABARAP;PRKACA;ADCY6;ADCY9;GABARAPL2;S…	ADCY1;PRKCA;GNG2;SLC38A1;GABRP;GAD1;GAD2;GABBR1;GABBR2;GNB5;ADCY5;GABRD;GABRB3;CACNA1C;SLC6A12;NSF;SLC6A13;SRC;HAP1;CACNA1B;GLUL;GABRA3;GABARAPL1;PLCL1;ADCY2;ADCY7;GLS	GABAergic synapse
Axon guidance	0.3283289893665158	1.4427722342386002	0.0	0.12714536537078955	180	166	PRKCA;SEMA4D;EPHA4;CAMK2A;PRKCZ;SEMA3D;SLIT3;CDC42;TRPC1;NCK2;ENAH;NFATC2;SRGAP1;ABLIM3;RAC3;SSH1;RGS3;PLXNB1;LRRC4;EPHB2;BMPR1B;WNT5A;SEMA6A;EPHA3;NEO1;NTN4;UNC5A;BOC;NGEF;PIK3CB;PAK1;ARHGEF12;CAMK2B;CXCL12;SEMA4F;PLCG2;PTK2;L1CAM;WNT4;SRC;PARD6G;DPYSL5;SEMA3E;SEMA7A;SMO;PIK3CD;SEMA6B;MET;UNC5B;PPP3R1;CAMK2D;FYN;NTN1;PAK3;SEMA5A;SRGAP2;LIMK1;EFNA2;PARD3;MAPK1;TRPC3;RND1;ROBO2;EFNB2;LRRC4C;ABL1;S…	PRKCA;SEMA4D;EPHA4;CAMK2A;PRKCZ;SEMA3D;SLIT3;CDC42;TRPC1;NCK2;ENAH;NFATC2;SRGAP1;ABLIM3;RAC3;SSH1;RGS3;PLXNB1;LRRC4;EPHB2;BMPR1B;WNT5A;SEMA6A;EPHA3;NEO1;NTN4;UNC5A;BOC;NGEF;PIK3CB;PAK1;ARHGEF12;CAMK2B;CXCL12;SEMA4F;PLCG2;PTK2;L1CAM;WNT4;SRC;PARD6G;DPYSL5;SEMA3E;SEMA7A;SMO;PIK3CD;SEMA6B;MET;UNC5B;PPP3R1;CAMK2D;FYN;NTN1;PAK3;SEMA5A;SRGAP2;LIMK1;EFNA2;PARD3;MAPK1;TRPC3;RND1	Axon guidance
NF-kappa B signaling pathway	0.3652365140694984	1.444706131270697	0.018518518518518517	0.12818887301732912	102	76	CCL4;BLNK;TRAF6;TRAF3;TNFAIP3;IKBKB;TNFRSF11A;CXCL2;LY96;PLAU;ICAM1;TRAF1;CSNK2A1;CD40;SYK;PARP1;VCAM1;CFLAR;PTGS2;CXCL12;TNF;PLCG2;TRAF2;LTB;TLR4;IL1R1;TNFSF14;TNFSF13B;IRAK4;CD14;LCK;NFKB1;DDX58;BIRC3;TRAF5;ZAP70;TAB2;BCL10;MALT1;MAP3K14;LYN;TNFSF11;IL1B;CARD10;NFKB2;LAT;CSNK2B;TIRAP;BCL2;TRIM25;LBP;PRKCB;BIRC2;MAP3K7;ERC1;RELB;NFKBIA;IRAK1;LTA;UBE2I;ATM;CSNK2A2;XIAP;TICAM1;RIPK1;IKBKG;TRADD;BC…	CCL4;BLNK;TRAF6;TRAF3;TNFAIP3;IKBKB;TNFRSF11A;CXCL2;LY96;PLAU;ICAM1;TRAF1;CSNK2A1;CD40;SYK;PARP1;VCAM1;CFLAR;PTGS2;CXCL12;TNF;PLCG2;TRAF2;LTB;TLR4;IL1R1;TNFSF14;TNFSF13B;IRAK4;CD14;LCK;NFKB1;DDX58	NF-kappa B signaling pathway
Fc epsilon RI signaling pathway	0.39061240562055777	1.4391002458640794	0.03355704697986577	0.12822322389105253	68	52	MAPK13;ALOX5AP;PRKCA;ALOX5;CSF2;PLA2G4A;MAPK12;GAB2;MAPK10;RAC3;PDPK1;MAPK11;SYK;PIK3CB;TNF;PLCG2;VAV2;PIK3CD;INPP5D;MAP2K3;FYN;MAPK1;AKT3;MAP2K6;GRB2;FCER1G;MAP2K1;MAPK8;LYN;MAP2K4;PIK3CA;LAT;MAPK9;PIK3R3;RAC1;MAP2K2;HRAS;MAPK3;AKT2;VAV1;SOS1;VAV3;PIK3R1;MAPK14;RAF1;PIK3R2;NRAS;PLCG1;KRAS;SOS2;MAP2K7;AKT1	MAPK13;ALOX5AP;PRKCA;ALOX5;CSF2;PLA2G4A;MAPK12;GAB2;MAPK10;RAC3;PDPK1;MAPK11;SYK;PIK3CB;TNF;PLCG2;VAV2;PIK3CD;INPP5D;MAP2K3;FYN	Fc epsilon RI signaling pathway
DNA replication	-0.36929363393255704	-1.4333313665137102	0.041666666666666664	0.12840528868975257	35	33	POLE;RFC1;PRIM2;RNASEH2C;POLD2;DNA2;POLD3;POLE4;RFC3;RFC5;POLD1;MCM3;RNASEH2A;RPA1;POLE3;MCM5;POLD4;RNASEH2B;MCM6;RNASEH1;LIG1;RFC4;POLA1;RPA2;PCNA;MCM7;RFC2;MCM4;MCM2;RPA3;FEN1;POLA2;SSBP1	LIG1;RFC4;POLA1;RPA2;PCNA;MCM7;RFC2;MCM4;MCM2;RPA3;FEN1;POLA2;SSBP1	DNA replication
Platelet activation	0.3469536119004902	1.4458565413038902	0.012658227848101266	0.12947682132540986	125	102	MAPK13;ADCY1;GUCY1B2;PRKCZ;PRKG2;RASGRP1;PLA2G4A;GNA13;MAPK12;ITPR3;APBB1IP;GUCY1A2;PRKG1;ADCY5;ITGA2;MAPK11;SYK;TBXAS1;ITGB3;PTGS1;PIK3CB;GNAQ;PPP1CC;ARHGEF12;PLCB1;PLCG2;P2RY12;SRC;ARHGAP35;COL1A1;ITPR2;PIK3CD;FYN;F2R;PPP1R12A;ADCY2;ADCY7;MAPK1;PLCB4;AKT3;PIK3R5;GNAI2;FCER1G;MYL12B;RASGRP2;PRKACB;ADCY4;ITPR1;ADCY3;FGG;GNAI3;GP5;LYN;PLCB2;PIK3CA;COL1A2;TLN2;ARHGEF1;PIK3CG;ITGB1;ORAI1;MYLK;GP9;F2…	MAPK13;ADCY1;GUCY1B2;PRKCZ;PRKG2;RASGRP1;PLA2G4A;GNA13;MAPK12;ITPR3;APBB1IP;GUCY1A2;PRKG1;ADCY5;ITGA2;MAPK11;SYK;TBXAS1;ITGB3;PTGS1;PIK3CB;GNAQ;PPP1CC;ARHGEF12;PLCB1;PLCG2;P2RY12;SRC;ARHGAP35;COL1A1;ITPR2;PIK3CD;FYN;F2R;PPP1R12A;ADCY2;ADCY7;MAPK1;PLCB4;AKT3;PIK3R5	Platelet activation
Morphine addiction	0.3667432106774424	1.4467266095140927	0.019867549668874173	0.13122591964039998	92	68	ADCY1;PDE8A;PRKCA;GNG2;GABRP;PDE3B;PDE2A;PDE10A;GABBR1;GABBR2;GNB5;ADCY5;PDE7B;GABRD;GABRB3;ARRB1;PDE4A;PDE1C;CACNA1B;GABRA3;KCNJ5;PDE1A;PDE4B;ADCY2;ADCY7;GNAI2;GNG4;PDE4D;GNG8;GABRA4;GRK5;GNGT2;GNAO1;PRKACB;ADCY4;GNG12;ADCY3;GNAI3;PRKCG;KCNJ3;GNB4;PDE1B;GRK3;ADORA1;GNG10;CACNA1A;PDE7A;PDE11A;PRKCB;ADCY8;GNB1;GNAI1;GRK2;GNAS;GNB2;GRK4;GNG7;GNG3;ARRB2;GABRR2;GNG5;PDE8B;GM5741;PRKACA;PDE4C;ADCY6;AD…	ADCY1;PDE8A;PRKCA;GNG2;GABRP;PDE3B;PDE2A;PDE10A;GABBR1;GABBR2;GNB5;ADCY5;PDE7B;GABRD;GABRB3;ARRB1;PDE4A;PDE1C;CACNA1B;GABRA3;KCNJ5;PDE1A;PDE4B;ADCY2;ADCY7	Morphine addiction
Osteoclast differentiation	0.3333460815167232	1.449825158771303	0.018633540372670808	0.13133528093164826	128	103	MAPK13;IFNG;TGFB2;BLNK;TRAF6;TNFRSF11B;CSF1R;MAPK12;GAB2;IKBKB;MAPK10;NFATC2;TNFRSF11A;NCF2;MITF;MAPK11;PIRB;SYK;SIRPA;ITGB3;TGFBR2;PIK3CB;CSF1;LILRB4A;TNF;FOSL1;PLCG2;TRAF2;FHL2;PIK3CD;PPP3R1;FYN;IL1R1;JAK1;FCGR2B;MAPK1;SQSTM1;CYBA;AKT3;TYROBP;LCK;NFKB1;CTSK;MAP2K6;NCF1;GRB2;TEC;IFNAR2;MAP2K1;MAPK8;IL1A;PPP3CA;TAB2;TYK2;NFATC1;IFNGR1;MAP3K14;PIK3CA;TNFSF11;SPI1;IL1B;NFKB2;IFNAR1;MAPK9;PIK3R3;RAC…	MAPK13;IFNG;TGFB2;BLNK;TRAF6;TNFRSF11B;CSF1R;MAPK12;GAB2;IKBKB;MAPK10;NFATC2;TNFRSF11A;NCF2;MITF;MAPK11;PIRB;SYK;SIRPA;ITGB3;TGFBR2;PIK3CB;CSF1;LILRB4A;TNF;FOSL1;PLCG2;TRAF2;FHL2;PIK3CD;PPP3R1;FYN;IL1R1;JAK1;FCGR2B;MAPK1;SQSTM1;CYBA;AKT3;TYROBP;LCK;NFKB1;CTSK;MAP2K6;NCF1;GRB2;TEC;IFNAR2;MAP2K1;MAPK8;IL1A;PPP3CA	Osteoclast differentiation
Adherens junction	0.3720186263245233	1.4516182383050487	0.03184713375796178	0.13343416103785746	72	69	NECTIN4;LEF1;CDC42;NECTIN1;FER;RAC3;WASF1;CSNK2A1;WASF3;TGFBR2;PTPRM;BAIAP2;WASF2;SMAD4;NECTIN3;SRC;CTNNA3;PTPRB;MET;WAS;EGFR;FYN;LMO7;IQGAP1;IGF1R;PARD3;MAPK1;TCF7;SMAD3;AFDN;FARP2;TCF7L2;CTNNA1;ERBB2;CTNNA2;VCL;SNAI1;WASL;CSNK2B;RAC1;MAPK3;SMAD2;TGFBR1;FGFR1;MAP3K7;PTPRJ;SNAI2;CTNNB1;PTPRF;SORBS1;PTPN1;TCF7L1;ACTN4;NLK;ACTN1;CSNK2A2;TJP1;PTPN6;ACP1;EP300;RHOA;NECTIN2;SSX2IP;CDH1;CREBBP;CTNND1;Y…	NECTIN4;LEF1;CDC42;NECTIN1;FER;RAC3;WASF1;CSNK2A1;WASF3;TGFBR2;PTPRM;BAIAP2;WASF2;SMAD4;NECTIN3;SRC;CTNNA3;PTPRB;MET;WAS;EGFR;FYN;LMO7;IQGAP1;IGF1R;PARD3;MAPK1;TCF7;SMAD3;AFDN;FARP2	Adherens junction
GnRH signaling pathway	0.34547711736649933	1.419323049530007	0.03184713375796178	0.14882630543579084	90	76	MAPK13;ADCY1;PRKCA;CAMK2A;MMP2;CDC42;PLA2G4A;PTK2B;CGA;MAPK12;ITPR3;MAPK10;LHB;ADCY5;MAPK11;MAP3K4;CACNA1C;GNAQ;CAMK2B;PLCB1;SRC;ITPR2;MMP14;MAP2K3;EGFR;CAMK2D;HBEGF;ADCY2;ADCY7;MAPK1;PLCB4;MAP2K6;PRKCD;GRB2;MAP2K1;MAPK8;PRKACB;ADCY4;ITPR1;ADCY3;MAP3K2;MAP2K4;PLCB2;MAP3K3;MAPK9;CAMK2G;PLD2;GNRHR;MAP2K2;HRAS;MAPK3;PRKCB;CALM3;ELK1;JUN;CACNA1D;ADCY8;SOS1;GNAS;GNA11;EGR1;MAPK7;CALM2;MAPK14;RAF1;MAP3…	MAPK13;ADCY1;PRKCA;CAMK2A;MMP2;CDC42;PLA2G4A;PTK2B;CGA;MAPK12;ITPR3;MAPK10;LHB;ADCY5;MAPK11;MAP3K4;CACNA1C;GNAQ;CAMK2B;PLCB1;SRC;ITPR2;MMP14;MAP2K3;EGFR;CAMK2D;HBEGF;ADCY2;ADCY7;MAPK1;PLCB4	GnRH signaling pathway
Protein export	-0.3734855717864279	-1.4072860336989874	0.1111111111111111	0.15059114455410172	28	24	SRP72;SRP19;SEC11C;SRPRB;ARXES2;SRP9;HSPA5;SEC11A;IMMP2L;SRPR;SEC61A1;SEC63;SPCS2;SRP68;SEC61G;SPCS3;SEC61A2;SPCS1;SEC61B;OXA1L;IMMP1L;SRP14;SEC62;ARXES1	SEC63;SPCS2;SRP68;SEC61G;SPCS3;SEC61A2;SPCS1;SEC61B;OXA1L;IMMP1L;SRP14;SEC62;ARXES1	Protein export
Ether lipid metabolism	0.39991968618457097	1.413575104770281	0.06802721088435375	0.15343975223653197	47	39	PLA2G7;LPCAT4;PLA2G4A;GDPD1;ENPP2;LPCAT1;PLA2G5;PLA2G3;PLB1;PLA2G10;PLD4;PAFAH1B2;PLA2G2E;LPCAT2;PLPP1;GAL3ST1;PLPP2;UGT8A;TMEM86B;SELENOI;PLD2;GDPD3;CHPT1;PLA2G2D;PAFAH1B3;PAFAH2;PLA2G2F;PLA2G12A;PLPP3;PLD3;PAFAH1B1;PLA2G1B;AGPS;PLA2G2C;PLA2G16;ENPP6;CEPT1;PLD1;PLA2G6	PLA2G7;LPCAT4;PLA2G4A;GDPD1;ENPP2;LPCAT1;PLA2G5;PLA2G3;PLB1;PLA2G10;PLD4;PAFAH1B2;PLA2G2E	Ether lipid metabolism
MicroRNAs in cancer	0.3200921641266555	1.4059971126871504	0.023809523809523808	0.15498148105678378	281	138	TNC;ST14;TNXB;PRKCA;TGFB2;ABCB1B;BAK1;DNMT1;CCNG1;FGFR3;CDKN2A;IKBKB;MMP16;IGF2BP1;CD44;ABCB1A;PLAU;THBS1;PDGFRB;TPM1;MMP9;RPTOR;WNT3;ITGB3;ZFPM2;TRP63;HMGA2;ZEB2;PDGFRA;PTGS2;SERPINB5;ITGA5;KIF23;CDK6;PLCG2;TNR;ZEB1;NOTCH4;RDX;CRK;STMN1;MET;EGFR;DDIT4;MDM2;TRIM71;GLS;ABL1;CYP1B1;SLC45A3;NFKB1;PIM1;ABCC1;GRB2;MAP2K1;NOTCH3;RECK;CCND1;CDC25C;CYP24A1;BRCA1;ERBB2;EZR;PRKCG;DNMT3B;CCNE1;MTOR;APC2;MAP…	TNC;ST14;TNXB;PRKCA;TGFB2;ABCB1B;BAK1;DNMT1;CCNG1;FGFR3;CDKN2A;IKBKB;MMP16;IGF2BP1;CD44;ABCB1A;PLAU;THBS1;PDGFRB;TPM1;MMP9;RPTOR;WNT3;ITGB3;ZFPM2;TRP63;HMGA2;ZEB2;PDGFRA;PTGS2;SERPINB5;ITGA5;KIF23;CDK6;PLCG2;TNR;ZEB1;NOTCH4;RDX;CRK;STMN1;MET;EGFR;DDIT4;MDM2;TRIM71	MicroRNAs in cancer
African trypanosomiasis	0.4329234949276482	1.3997256340292703	0.05333333333333334	0.15639987157141547	39	26	PRKCA;IFNG;LAMA4;ICAM1;IL18;VCAM1;GNAQ;TNF;PLCB1;SELE;PLCB4;IDO1;F2RL1;FAS;PLCB2;PRKCG;IL1B;IL6;APOA1;PRKCB;IDO2;THOP1;KNG2;MYD88;KNG1;PLCB3	PRKCA;IFNG;LAMA4;ICAM1;IL18;VCAM1;GNAQ;TNF;PLCB1	African trypanosomiasis
VEGF signaling pathway	0.3634200928866232	1.4075209476572332	0.03773584905660377	0.15701272770212377	58	51	MAPK13;PRKCA;CDC42;PLA2G4A;KDR;MAPK12;NFATC2;RAC3;PXN;MAPK11;MAPKAPK3;PIK3CB;PTGS2;PLCG2;PTK2;SHC2;SRC;MAPKAPK2;PIK3CD;SPHK1;PPP3R1;HSPB1;MAPK1;AKT3;MAP2K1;PPP3CA;PIK3CA;PRKCG;PIK3R3;RAC1;MAP2K2;HRAS;MAPK3;PPP3CC;AKT2;PRKCB;NOS3;SH2D2A;PPP3CB;CASP9;PIK3R1;MAPK14;RAF1;PIK3R2;SPHK2;NRAS;PLCG1;VEGFA;KRAS;AKT1;BAD	MAPK13;PRKCA;CDC42;PLA2G4A;KDR;MAPK12;NFATC2;RAC3;PXN;MAPK11;MAPKAPK3;PIK3CB;PTGS2;PLCG2;PTK2;SHC2;SRC;MAPKAPK2;PIK3CD;SPHK1;PPP3R1;HSPB1;MAPK1;AKT3	VEGF signaling pathway
Salivary secretion	0.376811911928752	1.401013930752493	0.04195804195804196	0.1577293976025416	78	58	ADRA1B;ATP2B4;ADCY1;PRKCA;GUCY1B2;KCNMA1;PRKG2;ATP2B1;ATP1A3;ITPR3;GUCY1A2;PRKG1;ADCY5;CAMP;GNAQ;PLCB1;ITPR2;SLC9A1;ATP1B2;ADCY2;ADCY7;PLCB4;ADRB1;ATP1B1;CD38;VAMP2;PRKACB;ADCY4;ITPR1;ADCY3;PLCB2;ATP2B2;PRKCG;AQP5;SLC12A2;BST1;CST3;PRKCB;CALM3;CHRM3;KCNN4;ADCY8;GNAS;FXYD2;TRPV6;ADRB2;CALM2;SLC4A2;DMBT1;NOS1;ATP1B3;PRKACA;ADCY6;ADCY9;CALM1;ATP1A2;ATP1A1;PLCB3	ADRA1B;ATP2B4;ADCY1;PRKCA;GUCY1B2;KCNMA1;PRKG2;ATP2B1;ATP1A3;ITPR3;GUCY1A2;PRKG1;ADCY5;CAMP	Salivary secretion
Signaling pathways regulating pluripotency of stem cells	0.3170500071742382	1.387927330345094	0.028901734104046242	0.1607970880289674	137	119	ISL1;MAPK13;FZD10;FGFR2;WNT7B;WNT9A;WNT2;INHBB;WNT7A;TBX3;PAX6;FGFR3;LIF;MAPK12;INHBA;WNT10A;WNT10B;WNT11;POU5F1;BMPR1B;WNT5A;MAPK11;WNT3;ZIC3;PIK3CB;DVL1;WNT1;ACVR1;WNT6;SMAD4;WNT4;ID3;ESX1;PIK3CD;FZD8;LHX5;KLF4;JAK1;FGF2;IGF1R;FZD6;MAPK1;AKT3;DUSP9;SMAD3;FZD1;FZD2;FGFR4;AXIN1;GRB2;HESX1;MAP2K1;ACVR2B;ACVR1B;BMP4;AXIN2;ZFHX3;IGF1;PIK3CA;KAT6A;APC2;PIK3R3;MAP2K2;WNT16;BMPR1A;HRAS;MAPK3;SMAD2;MYC;…	ISL1;MAPK13;FZD10;FGFR2;WNT7B;WNT9A;WNT2;INHBB;WNT7A;TBX3;PAX6;FGFR3;LIF;MAPK12;INHBA;WNT10A;WNT10B;WNT11;POU5F1;BMPR1B;WNT5A;MAPK11;WNT3;ZIC3;PIK3CB;DVL1;WNT1;ACVR1;WNT6;SMAD4;WNT4;ID3;ESX1;PIK3CD;FZD8;LHX5;KLF4;JAK1;FGF2;IGF1R;FZD6;MAPK1;AKT3;DUSP9	Signaling pathways regulating pluripotency of stem cells
Gap junction	0.3588092968590635	1.3933347226240913	0.024691358024691357	0.16165723238199048	86	77	ADCY1;TUBB2B;TUBB6;PRKCA;GUCY1B2;PRKG2;HTR2A;HTR2B;ITPR3;CSNK1D;GUCY1A2;PRKG1;ADCY5;PDGFRB;TUBB1;GJA1;GNAQ;TUBA8;PDGFRA;PLCB1;TUBB4A;PDGFC;SRC;LPAR1;ITPR2;EGFR;PDGFD;ADCY2;ADCY7;MAPK1;PLCB4;ADRB1;TUBA3B;GJD2;GNAI2;GRB2;MAP2K1;PRKACB;ADCY4;ITPR1;TUBA4A;TUBA1A;ADCY3;MAP3K2;GNAI3;PLCB2;PRKCG;CDK1;MAP2K2;HRAS;MAPK3;TUBB2A;MAP2K5;TUBB3;PRKCB;EGF;ADCY8;GNAI1;TUBA1B;SOS1;GNAS;TJP1;GNA11;PDGFA;TUBA1C;MAP…	ADCY1;TUBB2B;TUBB6;PRKCA;GUCY1B2;PRKG2;HTR2A;HTR2B;ITPR3;CSNK1D;GUCY1A2;PRKG1;ADCY5;PDGFRB;TUBB1;GJA1;GNAQ;TUBA8;PDGFRA;PLCB1;TUBB4A;PDGFC;SRC;LPAR1;ITPR2;EGFR;PDGFD;ADCY2;ADCY7;MAPK1;PLCB4;ADRB1	Gap junction
Toxoplasmosis	0.3437305784142969	1.3884512583972741	0.02531645569620253	0.16343154827009518	108	89	MAPK13;IFNG;TGFB2;LAMA4;ALOX5;LAMA1;TRAF6;MAPK12;IKBKB;LAMA3;MAPK10;LAMA2;PDPK1;LY96;LAMC2;LAMC1;CD40;HSPA1L;MAPK11;NOS2;PPIF;CCR5;LAMB3;TNF;MAP2K3;HSPA1A;TLR4;HSPA1B;JAK1;MAPK1;AKT3;IRAK4;PIK3R5;NFKB1;GNAI2;BIRC3;MAP2K6;MAPK8;CASP8;GNAO1;TAB2;TYK2;TLR2;IFNGR1;GNAI3;PIK3CG;IGTP;ITGB1;LAMB1;MAPK9;NFKBIB;TGFB3;CASP3;BCL2;MAPK3;LAMA5;AKT2;BIRC2;IRGM1;MAP3K7;SOCS1;HSPA2;GNAI1;NFKBIA;IL10RB;IRAK1;IFNG…	MAPK13;IFNG;TGFB2;LAMA4;ALOX5;LAMA1;TRAF6;MAPK12;IKBKB;LAMA3;MAPK10;LAMA2;PDPK1;LY96;LAMC2;LAMC1;CD40;HSPA1L;MAPK11;NOS2;PPIF;CCR5;LAMB3;TNF	Toxoplasmosis
Antigen processing and presentation	-0.3532584287915461	-1.3860512779650278	0.0847457627118644	0.17124694139332333	90	37	IFNG;GM8909;HSPA1L;TNF;HSPA1A;HSPA1B;KLRC1;B2M;CD74;IFI30;TAP1;NFYC;CANX;PSME3;HSPA5;RFX5;TAP2;HSPA4;HSPA2;HSP90AB1;CTSL;TAPBP;PDIA3;CIITA;NFYB;CREB1;HSP90AA1;HSPA8;NFYA;PSME2;CALR;LGMN;RFXANK;CTSS;RFXAP;CTSB;PSME1	TAPBP;PDIA3;CIITA;NFYB;CREB1;HSP90AA1;HSPA8;NFYA;PSME2;CALR;LGMN;RFXANK;CTSS;RFXAP;CTSB;PSME1	Antigen processing and presentation
Longevity regulating pathway	-0.2855611538115984	-1.382451592029371	0.0	0.17178545378764196	102	94	ADCY1;PRKAG3;ADCY5;RPTOR;HSPA1L;PIK3CB;HDAC1;SESN3;PRKAG2;IRS4;KL;PIK3CD;EIF4E2;HSPA1A;FOXO3;CREB3L2;HSPA1B;PRKAA2;IGF1R;ADCY2;ADCY7;AKT3;ADIPOR1;TSC2;PPARGC1A;NFKB1;IRS3;CREB3L3;BAX;CRYAB;PRKACB;ADCY4;ADCY3;IGF1;PIK3CA;CLPB;SESN2;HDAC2;ATG5;ATG101;MTOR;PIK3R3;RHEB;EHMT2;HRAS;EIF4EBP2;PPARG;AKT2;APPL1;CAMK4;CREB3;STK11;PRKAA1;ATF2;SIRT1;HSPA2;ADCY8;CAT;ULK1;RB1CC1;EHMT1;SOD2;TRP53;FOXO1;IRS1;EIF4…	AKT1S1;PRKAB1;CREB1;TSC1;CAMKK2;HSPA8;CREB3L4;SOD1;SESN1;ATF6B;PIK3R1;CREB3L1;PIK3R2;EIF4EBP1;PRKACA;RELA;PRKAB2;NRAS;INSR;ATG13;KRAS;ADCY6;ADCY9;AKT1;IRS2;ADIPOR2	Longevity regulating pathway
Autophagy	-0.27529194386362826	-1.3738954574434985	0.0	0.1766857586544182	130	122	UVRAG;TRAF6;MAPK10;MRAS;ATG7;PDPK1;RPTOR;DAPK1;PIK3CB;RAB7B;RAB7;CFLAR;RRAGD;IRS4;CTSD;PIK3CD;GABARAPL1;DDIT4;PIK3C3;PRKAA2;IGF1R;MAPK1;AKT3;ATG4C;RRAS2;TSC2;MTMR4;SH3GLB1;IRS3;DAPK2;ATG16L2;PRKCD;PRAP1;MAP2K1;MAPK8;ULK2;EIF2AK3;ATG10;PRKACB;ATG9B;ITPR1;RRAGA;PIK3CA;MTMR3;MAPK9;ATG5;ATG101;MTOR;NRBF2;PIK3R3;RRAGC;MAP2K2;RUBCN;ATG14;RHEB;AMBRA1;BCL2;RRAGB;HRAS;MAPK3;ERN1;AKT2;WIPI2;BECN1;STK11;MAP…	ATG9A;AKT1S1;BCL2L1;RAB33B;WIPI1;TSC1;CAMKK2;VAMP8;PIK3R1;PTEN;DEPTOR;RAF1;ZFYVE1;PIK3R2;ATG3;ATG2B;GABARAP;CTSB;PRKACA;SNAP29;ATG2A;NRAS;HMGB1;ATG13;PPP2CB;SUPT20;BNIP3;KRAS;GABARAPL2;AKT1;BAD;EIF2S1;IRS2	Autophagy
Circadian entrainment	0.33623685257310804	1.363450824612224	0.04294478527607362	0.1776493931274891	99	77	ADCY1;PRKCA;GUCY1B2;GNG2;CAMK2A;PRKG2;ITPR3;NOS1AP;GUCY1A2;PRKG1;GNB5;ADCY5;RASD1;CACNA1C;RYR2;GNAQ;CAMK2B;GRIA3;RYR1;PLCB1;GRIN1;GRIA2;KCNJ5;CAMK2D;ADCY2;ADCY7;MAPK1;PLCB4;GRIN2C;GNAI2;GNG4;GNG8;PER3;GNGT2;GNAO1;PRKACB;ADCY4;ITPR1;GNG12;ADCY3;GNAI3;GRIN2B;PLCB2;PRKCG;KCNJ3;GNB4;CAMK2G;CACNA1H;GNG10;MAPK3;GRIN2D;ADCYAP1R1;PRKCB;CACNA1G;CALM3;CACNA1D;ADCY8;GNB1;GNAI1;ADCY10;PER1;GNAS;GNB2;GNG7;GNG…	ADCY1;PRKCA;GUCY1B2;GNG2;CAMK2A;PRKG2;ITPR3;NOS1AP;GUCY1A2;PRKG1;GNB5;ADCY5;RASD1;CACNA1C;RYR2;GNAQ;CAMK2B;GRIA3;RYR1;PLCB1;GRIN1;GRIA2;KCNJ5;CAMK2D;ADCY2;ADCY7;MAPK1;PLCB4	Circadian entrainment
IL-17 signaling pathway	0.3458300608725895	1.3697833475877137	0.050314465408805034	0.1780337083336808	91	74	MAPK13;IFNG;CSF2;CCL20;TRAF6;TRAF3;MAPK4;MAPK12;TNFAIP3;IKBKB;MAPK10;CXCL2;MMP9;MAPK11;MMP13;PTGS2;CCL2;TNF;FOSL1;MUC5AC;CXCL1;CCL17;TRAF2;IKBKE;IL17RA;S100A8;MAPK15;MAPK1;CXCL10;FADD;NFKB1;CXCL5;TRAF5;MAPK8;CASP8;IL17D;TAB2;IL25;CSF3;S100A9;IL1B;MAPK9;IL6;CASP3;SRSF1;MAPK3;HSP90B1;MAP3K7;JUN;TRAF4;NFKBIA;HSP90AB1;IL17RB;TRAF3IP2;CEBPB;IL17RE;MAPK6;CXCL3;IL17RC;MAPK7;FOSB;IKBKG;TRADD;HSP90AA1;MAP…	MAPK13;IFNG;CSF2;CCL20;TRAF6;TRAF3;MAPK4;MAPK12;TNFAIP3;IKBKB;MAPK10;CXCL2;MMP9;MAPK11;MMP13;PTGS2;CCL2;TNF;FOSL1;MUC5AC;CXCL1;CCL17;TRAF2;IKBKE;IL17RA	IL-17 signaling pathway
Glutamatergic synapse	0.3360615899545409	1.3712790859288992	0.05555555555555555	0.17919992049659053	114	88	ADCY1;PRKCA;GNG2;SLC38A1;GRM4;PLA2G4A;TRPC1;ITPR3;SHANK2;SLC1A1;GNB5;ADCY5;GRIK4;CACNA1C;GNAQ;GRIA3;SLC17A6;PLCB1;SLC1A2;SLC1A3;GRIN1;ITPR2;GLUL;GRIA2;SHANK3;PPP3R1;ADCY2;ADCY7;GRIK5;MAPK1;PLCB4;GLS;GRM2;GRIN2C;DLGAP1;GRIK3;GNAI2;GNG4;GNG8;PPP3CA;GNGT2;GNAO1;PRKACB;ADCY4;ITPR1;GNG12;ADCY3;GNAI3;GRIN2B;PLCB2;PRKCG;KCNJ3;GNB4;PLD2;GRK3;GLS2;DLG4;GNG10;CACNA1A;MAPK3;PPP3CC;GRIN2D;PRKCB;SLC38A3;CACNA…	ADCY1;PRKCA;GNG2;SLC38A1;GRM4;PLA2G4A;TRPC1;ITPR3;SHANK2;SLC1A1;GNB5;ADCY5;GRIK4;CACNA1C;GNAQ;GRIA3;SLC17A6;PLCB1;SLC1A2;SLC1A3;GRIN1;ITPR2;GLUL;GRIA2;SHANK3;PPP3R1;ADCY2;ADCY7;GRIK5;MAPK1;PLCB4;GLS;GRM2	Glutamatergic synapse
Leishmaniasis	0.3694520145319633	1.366757299086796	0.058823529411764705	0.1799556397185055	67	50	MAPK13;IFNG;TGFB2;ITGB2;TRAF6;MAPK12;NCF2;ITGA4;MAPK11;ITGAM;NOS2;MARCKSL1;PTGS2;TNF;TLR4;JAK1;MAPK1;CYBA;IRAK4;C3;NFKB1;NCF1;IL1A;TAB2;TLR2;IFNGR1;IL1B;ITGB1;NFKBIB;TGFB3;MAPK3;NCF4;PRKCB;ELK1;MAP3K7;JUN;NFKBIA;CYBB;IRAK1;IFNGR2;PTPN6;FCGR4;TGFB1;MYD88;MAPK14;STAT1;TAB1;RELA;JAK2;FOS	MAPK13;IFNG;TGFB2;ITGB2;TRAF6;MAPK12;NCF2;ITGA4;MAPK11;ITGAM;NOS2;MARCKSL1;PTGS2;TNF	Leishmaniasis
Adrenergic signaling in cardiomyocytes	0.32044850570315264	1.363704060408277	0.012345679012345678	0.18055723199384574	148	117	ADRA1B;ATP2B4;MAPK13;ADCY1;PRKCA;CAMK2A;ATP2B1;ATP1A3;MAPK12;CACNA2D1;RAPGEF4;PPP2R2B;PPP2R2C;CACNA2D4;PPP2R3A;ADCY5;TPM1;PPP1R1A;MAPK11;CACNA1C;RYR2;CACNB2;SCN5A;GNAQ;SLC8A1;PPP1CC;SCN7A;PPP2R5D;KCNQ1;CAMK2B;PLCB1;RAPGEF3;TNNT2;CACNB4;SLC9A1;TPM2;CAMK2D;CREB3L2;AGTR1A;ATP1B2;CACNA2D2;MYL2;ADCY2;ADCY7;MAPK1;PLCB4;PPP2R1B;AKT3;PIK3R5;ADRB1;ATP1B1;SCN1B;CACNG4;GNAI2;CREB3L3;CACNB3;TNNC1;CACNA2D3;PP…	ADRA1B;ATP2B4;MAPK13;ADCY1;PRKCA;CAMK2A;ATP2B1;ATP1A3;MAPK12;CACNA2D1;RAPGEF4;PPP2R2B;PPP2R2C;CACNA2D4;PPP2R3A;ADCY5;TPM1;PPP1R1A;MAPK11;CACNA1C;RYR2;CACNB2;SCN5A;GNAQ;SLC8A1;PPP1CC;SCN7A;PPP2R5D;KCNQ1;CAMK2B;PLCB1;RAPGEF3;TNNT2;CACNB4;SLC9A1;TPM2;CAMK2D;CREB3L2;AGTR1A;ATP1B2;CACNA2D2;MYL2;ADCY2;ADCY7;MAPK1;PLCB4;PPP2R1B;AKT3;PIK3R5;ADRB1	Adrenergic signaling in cardiomyocytes
Type I diabetes mellitus	0.47769825127793875	1.3530216430289335	0.11029411764705882	0.1890290736816246	69	18	IFNG;GAD1;GAD2;GM8909;TNF;PTPRN;CPE;GZMB;IL1A;FAS;IL1B;PTPRN2;IL2;CD28;ICA1;LTA;HSPD1;CD80	IFNG;GAD1;GAD2;GM8909;TNF;PTPRN;CPE	Type I diabetes mellitus
Natural killer cell mediated cytotoxicity	0.3458825899914002	1.3421091756179628	0.06	0.19258244838466837	118	75	PRKCA;IFNG;HCST;ITGB2;CSF2;PTK2B;NFATC2;RAC3;RAET1D;ICAM1;SH2D1B1;TNFSF10;ULBP1;SYK;PIK3CB;PAK1;SH3BP2;TNF;PLCG2;SHC2;VAV2;PIK3CD;PPP3R1;FYN;KLRC1;GZMB;MAPK1;TYROBP;LCK;ICAM2;GRB2;FCER1G;ZAP70;IFNAR2;MAP2K1;PPP3CA;FAS;NFATC1;IFNGR1;BID;PIK3CA;TNFRSF10B;KLRA4;PRKCG;LAT;IFNAR1;CD247;PIK3R3;RAC1;MAP2K2;ITGAL;CASP3;HRAS;MAPK3;PPP3CC;VAV1;PRKCB;PTPN11;SHC4;SOS1;IFNGR2;VAV3;PTPN6;FCGR4;ARAF;PPP3CB;BRAF…	PRKCA;IFNG;HCST;ITGB2;CSF2;PTK2B;NFATC2;RAC3;RAET1D;ICAM1;SH2D1B1;TNFSF10;ULBP1;SYK;PIK3CB;PAK1;SH3BP2;TNF;PLCG2;SHC2;VAV2;PIK3CD;PPP3R1;FYN;KLRC1;GZMB	Natural killer cell mediated cytotoxicity
Ras signaling pathway	0.30136651709016105	1.3422566931575532	0.05	0.19556063220006453	233	196	NTRK2;PRKCA;GNG2;HGF;FGFR2;RASGRF1;FLT4;RASGRP1;CDC42;CSF1R;PLA2G4A;NGF;FGFR3;KDR;RASGRF2;GAB2;IKBKB;MAPK10;FLT1;NTF5;RASA4;NGFR;MRAS;RGL1;RAC3;FGF18;RASAL2;PLA2G5;GNB5;IGF2;PDGFRB;RASSF5;FLT3;RASA2;PGF;PLA2G3;KSR2;PIK3CB;PAK1;PDGFRA;KSR1;CSF1;PLA2G10;FGF7;PLCG2;VEGFC;PDGFC;FGF15;KIT;SHC2;PLA2G2E;GRIN1;SYNGAP1;TEK;ABL2;PIK3CD;FLT3L;MET;EGFR;ETS1;NF1;PAK3;KITL;FGF2;RASGRP3;IGF1R;PDGFD;EFNA2;MAPK1;…	NTRK2;PRKCA;GNG2;HGF;FGFR2;RASGRF1;FLT4;RASGRP1;CDC42;CSF1R;PLA2G4A;NGF;FGFR3;KDR;RASGRF2;GAB2;IKBKB;MAPK10;FLT1;NTF5;RASA4;NGFR;MRAS;RGL1;RAC3;FGF18;RASAL2;PLA2G5;GNB5;IGF2;PDGFRB;RASSF5;FLT3;RASA2;PGF;PLA2G3;KSR2;PIK3CB;PAK1;PDGFRA;KSR1;CSF1;PLA2G10;FGF7;PLCG2;VEGFC;PDGFC;FGF15;KIT;SHC2;PLA2G2E;GRIN1;SYNGAP1;TEK;ABL2;PIK3CD;FLT3L;MET;EGFR;ETS1;NF1;PAK3;KITL;FGF2;RASGRP3;IGF1R;PDGFD;EFNA2;MAPK1;…	Ras signaling pathway
RIG-I-like receptor signaling pathway	0.3612871494720409	1.3325955652545638	0.13013698630136986	0.19579139250499678	68	49	MAPK13;TRAF6;TRAF3;MAPK12;IKBKB;MAPK10;RNF125;SIKE1;NLRX1;MAPK11;IFIH1;TNF;TMEM173;TRAF2;TBKBP1;IKBKE;ISG15;CXCL10;FADD;NFKB1;DDX58;IFNE;MAPK8;CASP8;IRF7;MAPK9;ATG5;NFKBIB;TRIM25;IRF3;PIN1;TANK;DHX58;MAP3K7;ATG12;AZI2;NFKBIA;CYLD;TKFC;RIPK1;IKBKG;TRADD;OTUD5;MAPK14;MAP3K1;MAVS;DDX3X;RELA;TBK1	MAPK13;TRAF6;TRAF3;MAPK12;IKBKB;MAPK10;RNF125;SIKE1;NLRX1;MAPK11;IFIH1;TNF;TMEM173;TRAF2;TBKBP1;IKBKE	RIG-I-like receptor signaling pathway
Phagosome	0.31839530513664144	1.336999249355553	0.05521472392638037	0.19614456242546555	180	112	TUBB2B;TUBB6;MPO;ITGB2;THBS4;NCF2;THBS2;ITGA2;THBS1;GM8909;ATP6V0A2;SFTPD;TUBB1;STX7;ATP6V0E2;ITGAM;ITGB3;OLR1;ATP6V1G1;SCARB1;TUBA8;RAB7B;RAB7;ITGA5;EEA1;TUBB4A;PLA2R1;COLEC11;DYNC1LI2;TLR4;ATP6V1E1;ATP6V1G3;PIK3C3;CORO1A;FCGR2B;COLEC12;CYBA;ITGAV;CD14;TUBA3B;C3;ATP6V1G2;SEC22B;NCF1;DYNC2H1;ATP6V0A4;TUBA4A;TUBA1A;TLR2;RAB5C;ATP6V0E;ATP6V0B;DYNC1LI1;ATP6V0D2;TAP1;ITGB1;ATP6V0C;HGS;ATP6V0A1;STX18;…	TUBB2B;TUBB6;MPO;ITGB2;THBS4;NCF2;THBS2;ITGA2;THBS1;GM8909;ATP6V0A2;SFTPD;TUBB1;STX7;ATP6V0E2;ITGAM;ITGB3;OLR1;ATP6V1G1;SCARB1;TUBA8;RAB7B;RAB7;ITGA5;EEA1;TUBB4A;PLA2R1;COLEC11;DYNC1LI2;TLR4;ATP6V1E1;ATP6V1G3;PIK3C3;CORO1A;FCGR2B;COLEC12;CYBA;ITGAV;CD14;TUBA3B	Phagosome
Melanogenesis	0.32193085562471807	1.333208283491659	0.05917159763313609	0.1977659071503673	100	89	ADCY1;FZD10;PRKCA;CAMK2A;WNT7B;WNT9A;LEF1;WNT2;WNT7A;WNT10A;WNT10B;WNT11;ADCY5;MITF;WNT5A;WNT3;DVL1;GNAQ;WNT1;CAMK2B;WNT6;PLCB1;KIT;WNT4;FZD8;CAMK2D;CREB3L2;KITL;FZD6;ADCY2;ADCY7;MAPK1;TCF7;PLCB4;FZD1;FZD2;GNAI2;CREB3L3;TCF7L2;EDN1;MAP2K1;GNAO1;PRKACB;ADCY4;ADCY3;GNAI3;EDNRB;PLCB2;POMC;PRKCG;MC1R;CAMK2G;MAP2K2;WNT16;DCT;HRAS;MAPK3;FZD9;PRKCB;CALM3;CREB3;CTNNB1;ADCY8;GNAI1;TCF7L1;A;GNAS;FZD7;WNT5B…	ADCY1;FZD10;PRKCA;CAMK2A;WNT7B;WNT9A;LEF1;WNT2;WNT7A;WNT10A;WNT10B;WNT11;ADCY5;MITF;WNT5A;WNT3;DVL1;GNAQ;WNT1;CAMK2B;WNT6;PLCB1;KIT;WNT4;FZD8;CAMK2D;CREB3L2;KITL;FZD6;ADCY2;ADCY7;MAPK1;TCF7;PLCB4	Melanogenesis
Salmonella infection	0.33075790592889703	1.3424711350392489	0.06369426751592357	0.19850637856957024	78	74	MAPK13;IFNG;CCL4;CSF2;CDC42;MAPK12;FLNC;MAPK10;CXCL2;WASF1;CCL3;MAPK11;NOS2;IL18;RAB7B;RAB7;WASF2;CXCL1;PLEKHM2;KLC3;DYNC1LI2;WAS;TLR4;FLNB;TLR5;MAPK1;CD14;ARPC5;NFKB1;MAPK8;IL1A;DYNC2H1;KLC1;ARPC3;IFNGR1;DYNC1LI1;IL1B;WASL;MAPK9;FLNA;RAC1;IL6;ARPC1A;MAPK3;LBP;ROCK2;NLRC4;JUN;PKN3;PYCARD;RILP;DYNC1I1;ARPC5L;IFNGR2;PKN2;TJP1;PFN2;DYNC1H1;RHOG;DYNC1I2;CXCL3;ARPC2;PFN1;ARPC1B;KLC4;KLC2;MYD88;MAPK14;…	MAPK13;IFNG;CCL4;CSF2;CDC42;MAPK12;FLNC;MAPK10;CXCL2;WASF1;CCL3;MAPK11;NOS2;IL18;RAB7B;RAB7;WASF2;CXCL1;PLEKHM2;KLC3;DYNC1LI2;WAS;TLR4;FLNB	Salmonella infection
Gastric cancer	0.29455377226355817	1.3283809047695951	0.06470588235294118	0.1994421982373245	150	129	FZD10;HGF;FGFR2;WNT7B;TGFB2;ABCB1B;WNT9A;LEF1;WNT2;BAK1;WNT7A;WNT10A;WNT10B;ABCB1A;WNT11;FGF18;WNT5A;PEG12;MUC2;WNT3;TGFBR2;PIK3CB;DVL1;WNT1;WNT6;SMAD4;FGF7;FGF15;TERT;SHC2;WNT4;CTNNA3;PIK3CD;FZD8;MET;EGFR;RARB;GADD45A;CDH17;FGF2;FZD6;MAPK1;TCF7;AKT3;MLH1;SMAD3;FZD1;FZD2;AXIN1;TCF7L2;FGF1;GRB2;BAX;CTNNA1;MAP2K1;GAB1;CCND1;AXIN2;LRP6;FGF9;ERBB2;CTNNA2;PIK3CA;CSNK1A1;CCNE1;FGF21;FGF17;MTOR;APC2;CDK…	FZD10;HGF;FGFR2;WNT7B;TGFB2;ABCB1B;WNT9A;LEF1;WNT2;BAK1;WNT7A;WNT10A;WNT10B;ABCB1A;WNT11;FGF18;WNT5A;PEG12;MUC2;WNT3;TGFBR2;PIK3CB;DVL1;WNT1;WNT6;SMAD4;FGF7;FGF15;TERT;SHC2;WNT4;CTNNA3;PIK3CD;FZD8;MET;EGFR;RARB;GADD45A;CDH17;FGF2;FZD6;MAPK1;TCF7;AKT3	Gastric cancer
Vitamin digestion and absorption	0.4313093417248114	1.343723198817635	0.09219858156028368	0.20029393327829254	24	20	RBP2;TCN2;SLC46A1;PLB1;SCARB1;BTD;LRAT;APOB;SLC19A2;ABCC1;SLC23A1;SLC19A3;LMBRD1;CUBN;APOA1;PNLIP;SLC19A1;SLC52A3;SLC5A6;MMACHC	RBP2;TCN2;SLC46A1;PLB1;SCARB1;BTD;LRAT;APOB;SLC19A2;ABCC1;SLC23A1;SLC19A3	Vitamin digestion and absorption
Mismatch repair	-0.38378727959581466	-1.346011796203506	0.1016949152542373	0.20310790481400437	22	22	RFC1;MLH1;POLD2;POLD3;PMS2;RFC3;MLH3;RFC5;POLD1;RPA1;POLD4;MSH2;MSH6;EXO1;MSH3;LIG1;RFC4;RPA2;PCNA;RFC2;RPA3;SSBP1	EXO1;MSH3;LIG1;RFC4;RPA2;PCNA;RFC2;RPA3;SSBP1	Mismatch repair
Renal cell carcinoma	-0.2995814243402486	-1.3381261110189553	0.02127659574468085	0.20779457595650153	68	66	ARNT2;HGF;TGFB2;CDC42;PIK3CB;PAK1;SLC2A1;EGLN1;RAPGEF1;PIK3CD;CRK;MET;ETS1;PAK3;MAPK1;AKT3;GRB2;MAP2K1;GAB1;PIK3CA;PAK2;PIK3R3;TGFA;CUL2;RAC1;MAP2K2;TGFB3;RAP1B;FLCN;HRAS;MAPK3;FH1;AKT2;TFE3;EPAS1;JUN;PTPN11;PAK4;SOS1;HIF1A;PAK7;ARAF;VHL;TGFB1;RBX1;EGLN3;BRAF;EP300;RAP1A;EGLN2;PIK3R1;PDGFB;CRKL;RAF1;CDKN1A;PIK3R2;CREBBP;PRCC;ARNT;NRAS;PAK6;VEGFA;KRAS;SOS2;AKT1;BAD	EGLN3;BRAF;EP300;RAP1A;EGLN2;PIK3R1;PDGFB;CRKL;RAF1;CDKN1A;PIK3R2;CREBBP;PRCC;ARNT;NRAS;PAK6;VEGFA;KRAS;SOS2;AKT1;BAD	Renal cell carcinoma
RNA degradation	-0.2906143381918505	-1.3123656084501356	0.06976744186046512	0.21362967045622808	83	67	PAN2;CNOT2;DCP1B;EXOSC10;PAN3;EXOSC7;PFKP;DCP2;DDX6;ENO4;PABPC1L;ENO2;ZCCHC7;BTG1;NUDT16;EXOSC3;DIS3L;CNOT8;WDR61;LSM7;C1D;PNPT1;EXOSC1;BTG2;LSM2;PABPC4L;HSPA9;EXOSC2;CNOT6L;LSM8;ENO1;EDC3;CNOT6;CNOT10;CNOT3;EDC4;XRN1;PFKM;DCPS;DIS3;MPHOSPH6;XRN2;TTC37;LSM4;SKIV2L;CNOT7;CNOT1;EXOSC9;CNOT9;ENO3;PNLDC1;PABPC1;DHX36;LSM1;TOB1;DCP1A;EXOSC8;LSM6;HSPD1;EXOSC4;PATL1;EXOSC5;TOB2;PARN;LSM3;PABPC4;CNOT4	TTC37;LSM4;SKIV2L;CNOT7;CNOT1;EXOSC9;CNOT9;ENO3;PNLDC1;PABPC1;DHX36;LSM1;TOB1;DCP1A;EXOSC8;LSM6;HSPD1;EXOSC4;PATL1;EXOSC5;TOB2;PARN;LSM3;PABPC4;CNOT4	RNA degradation
Endometrial cancer	-0.2931807808025596	-1.3258105608156254	0.021739130434782608	0.21539097039253338	58	57	LEF1;BAK1;PDPK1;PIK3CB;CTNNA3;PIK3CD;EGFR;FOXO3;GADD45A;MAPK1;TCF7;AKT3;MLH1;AXIN1;TCF7L2;GRB2;BAX;CTNNA1;MAP2K1;ILK;CCND1;AXIN2;ERBB2;CTNNA2;PIK3CA;APC2;PIK3R3;MAP2K2;HRAS;MAPK3;MYC;AKT2;ELK1;APC;EGF;CTNNB1;TCF7L1;SOS1;TRP53;ARAF;POLK;BRAF;DDB2;CASP9;CDH1;PIK3R1;PTEN;RAF1;CDKN1A;PIK3R2;GSK3B;NRAS;KRAS;SOS2;AKT1;BAD;GADD45G	BRAF;DDB2;CASP9;CDH1;PIK3R1;PTEN;RAF1;CDKN1A;PIK3R2;GSK3B;NRAS;KRAS;SOS2;AKT1;BAD;GADD45G	Endometrial cancer
Glutathione metabolism	-0.3212754800423462	-1.317727345790434	0.09523809523809523	0.21816279392865826	64	58	GSTT4;HPGDS;GPX3;SMS;GPX7;GGCT;GPX2;GSR;GSTM3;GPX8;IDH2;GGT1;GSTA2;GSTM7;GSTO2;MGST1;GSTM5;GPX4;MGST2;GGT7;GSTT2;GSTT3;NAT8;GGT5;GGT6;GSTO1;SRM;GSTT1;MGST3;CHAC2;GSTM2;OPLAH;ANPEP;GSTA4;CHAC1;RRM1;NAT8F2;GSTA1;G6PDX;LAP3;TXNDC12;RRM2;GSTM6;GSTA3;ODC1;IDH1;GCLC;GCLM;GSTM4;NAT8F1;GSS;GSTP2;GSTK1;RRM2B;PGD;GPX1;GSTP1;GSTM1	G6PDX;LAP3;TXNDC12;RRM2;GSTM6;GSTA3;ODC1;IDH1;GCLC;GCLM;GSTM4;NAT8F1;GSS;GSTP2;GSTK1;RRM2B;PGD;GPX1;GSTP1;GSTM1	Glutathione metabolism
Proximal tubule bicarbonate reclamation	-0.3811603024843631	-1.3127081751542564	0.12698412698412698	0.21871277341736858	22	18	ATP1A3;CAR4;ATP1B2;GLS;CAR2;ATP1B1;SLC4A4;GLS2;SLC38A3;FXYD2;PCK2;MDH1;SLC25A10;AQP1;ATP1B3;GLUD1;ATP1A2;ATP1A1	SLC25A10;AQP1;ATP1B3;GLUD1;ATP1A2;ATP1A1	Proximal tubule bicarbonate reclamation
Hepatitis B	-0.2419979011239223	-1.3037053681055892	0.05714285714285714	0.2197281201657569	163	141	MAPK13;PRKCA;TGFB2;TRAF6;PTK2B;TRAF3;MAPK12;IKBKB;MAPK10;EGR3;NFATC2;MMP9;MAPK11;TGFBR2;IFIH1;PIK3CB;TNF;BIRC5;SMAD4;HSPG2;SRC;IKBKE;EGR2;PIK3CD;MAP2K3;TLR4;CREB3L2;STAT4;JAK1;CASP12;MAPK1;AKT3;IRAK4;SMAD3;FADD;NFKB1;DDX58;CREB3L3;STAT5A;MAP2K6;GRB2;BAX;MAP2K1;MAPK8;CASP8;TAB2;TYK2;FAS;TLR2;IRF7;NFATC1;MAP2K4;BID;STAT5B;PIK3CA;PRKCG;CCNE1;CCNA1;IFNAR1;MAPK9;PIK3R3;IL6;MAP2K2;TIRAP;TGFB3;CCNE2;CAS…	NFATC4;IKBKG;BRAF;DDB2;PCNA;EP300;CREB1;E2F3;YWHAZ;CREB3L4;CASP9;YWHAQ;MYD88;YWHAB;ATF6B;PIK3R1;CREB3L1;MAPK14;STAT1;CYCS;RAF1;CDKN1A;PIK3R2;E2F2;CREBBP;MAP3K1;VDAC3;TAB1;MAVS;CCNA2;DDX3X;RELA;NRAS;TBK1;KRAS;SOS2;MAP2K7;JAK2;AKT1;BAD;FOS	Hepatitis B
Nucleotide excision repair	-0.31367154242660716	-1.2989637914063574	0.0851063829787234	0.22062363238512034	43	41	POLE;ERCC3;ERCC1;RFC1;MNAT1;XPA;RAD23B;GTF2H3;POLD2;POLD3;POLE4;RFC3;ERCC8;RFC5;POLD1;RPA1;POLE3;GTF2H2;POLD4;GTF2H4;ERCC6;XPC;CETN2;ERCC2;CUL4A;DDB1;LIG1;RFC4;RBX1;RAD23A;GTF2H5;CDK7;RPA2;DDB2;PCNA;RFC2;CCNH;RPA3;GTF2H1;CUL4B;ERCC4	CUL4A;DDB1;LIG1;RFC4;RBX1;RAD23A;GTF2H5;CDK7;RPA2;DDB2;PCNA;RFC2;CCNH;RPA3;GTF2H1;CUL4B;ERCC4	Nucleotide excision repair
Ribosome	-0.3103872681377342	-1.3263111911275696	0.057692307692307696	0.2209743853777835	170	45	MRPL1;MRPL14;RSL24D1;MRPL4;MRPS15;MRPL3;MRPS18C;MRPL28;MRPL33;MRPL22;MRPS7;MRPL15;MRPL20;MRPS11;MRPL23;MRPL27;MRPS6;MRPL21;MRPS17;MRPS21;MRPL12;MRPL10;MRPS2;MRPL30;MRPS10;MRPS14;MRPL19;MRPS12;MRPL18;MRPS5;MRPL32;MRPS9;MRPL36;MRPL2;MRPL16;MRPL13;MRPL17;MRPL11;UBA52;MRPS16;MRPL9;MRPL24;MRPS18A;MRPL34;FAU	MRPL19;MRPS12;MRPL18;MRPS5;MRPL32;MRPS9;MRPL36;MRPL2;MRPL16;MRPL13;MRPL17;MRPL11;UBA52;MRPS16;MRPL9;MRPL24;MRPS18A;MRPL34;FAU	Ribosome
Thyroid hormone signaling pathway	-0.26042582299561856	-1.2886476440938015	0.0	0.2245177064261153	115	106	PRKCA;SLC16A2;ATP1A3;PDPK1;MED13;MED12L;ITGB3;PIK3CB;HDAC1;SLC2A1;PLCB1;PLCG2;WNT4;SRC;PLCD3;SLC9A1;NOTCH4;PIK3CD;NCOA2;MDM2;MED13L;ATP1B2;MED24;MAPK1;PLCB4;AKT3;DIO2;PFKP;ITGAV;TSC2;ATP1B1;SLC16A10;MAP2K1;NOTCH3;CCND1;BMP4;PRKACB;ESR1;MED16;MED1;NCOR1;PLCB2;PIK3CA;PRKCG;DIO1;MED4;THRB;HDAC2;MTOR;PIK3R3;MAP2K2;RHEB;KAT2A;HRAS;MAPK3;RCAN2;MYC;AKT2;PRKCB;GATA4;NOTCH2;MED17;CTNNB1;KAT2B;HDAC3;PLCD1;…	EP300;SIN3A;DIO3;CASP9;NCOA3;PIK3R1;STAT1;RAF1;ATP1B3;PIK3R2;TBC1D4;CREBBP;MED30;GSK3B;PRKACA;NCOA1;ACTB;NRAS;MED14;PLCG1;NOTCH1;KRAS;AKT1;ATP1A2;BAD;ATP1A1;PLCB3	Thyroid hormone signaling pathway
Cell cycle	-0.2598929500638588	-1.291144038091506	0.058823529411764705	0.22542295991887706	123	119	ZBTB17;TGFB2;CDKN2A;TFDP1;ANAPC1;HDAC1;CDC14B;CDK6;SMAD4;CDC20;MDM2;TFDP2;GADD45A;RBL1;CDC7;TTK;MAD1L1;SMAD3;ABL1;ATR;CDC23;ANAPC4;CDC45;CDC16;MAD2L2;CCND1;CDC25C;CDC26;CHEK1;CDC14A;E2F5;FZR1;ORC2;CCNE1;CCNA1;CDK4;CDK1;HDAC2;YWHAG;CDKN2B;CHEK2;TGFB3;CCNE2;E2F1;SMAD2;MYC;PKMYT1;DBF4;MCM3;ORC3;CCND2;ORC1;SFN;ORC6;PTTG1;WEE2;CDC25A;CDKN1C;CDC25B;MCM5;ANAPC7;BUB3;ANAPC2;CDKN2C;CCNB2;ATM;BUB1B;YWHAE;A…	PLK1;CDC27;SKP1A;SMC3;RB1;STAG1;ESPL1;CDC6;E2F4;ORC5;YWHAH;TGFB1;RBX1;CDK7;WEE1;SMC1A;PCNA;EP300;ANAPC10;E2F3;BUB1;MCM7;YWHAZ;YWHAQ;CCNB1;YWHAB;CCNH;ANAPC5;MAD2L1;MCM4;MCM2;CDKN1A;E2F2;CREBBP;STAG2;GSK3B;CCNA2;RBL2;RAD21;CUL1;CDKN1B;CCND3;ORC4;SKP2;GADD45G	Cell cycle
AMPK signaling pathway	-0.2460353595283202	-1.2740668907461912	0.023809523809523808	0.23367209923555654	126	111	PPP2R2B;PPP2R2C;PDPK1;PRKAG3;PPP2R3A;RPTOR;SCD4;PIK3CB;PPP2R5D;PRKAG2;SLC2A4;IRS4;PIK3CD;FOXO3;CREB3L2;FBP2;PFKFB3;PFKFB4;PRKAA2;IGF1R;CFTR;PPP2R1B;AKT3;PFKP;ADIPOR1;TSC2;PPARGC1A;TBC1D1;IRS3;CREB3L3;ACACB;CCND1;PPP2R2D;EEF2K;G6PC3;FBP1;IGF1;PIK3CA;HMGCR;LEPR;CAB39;CCNA1;FASN;MTOR;PIK3R3;RHEB;PPARG;AKT2;CD36;CREB3;CPT1C;STK11;MAP3K7;SCD3;CAB39L;PRKAA1;PPP2R2A;MLYCD;SIRT1;RAB10;G6PC;ULK1;PPP2CA;PP…	RAB8A;AKT1S1;STRADA;STRADB;PRKAB1;CREB1;TSC1;CAMKK2;CREB3L4;RAB11B;PIK3R1;PPP2R5B;CREB3L1;PPP2R1A;RAB14;PIK3R2;EIF4EBP1;CCNA2;CRTC2;PRKAB2;INSR;ELAVL1;PPP2CB;PPP2R3C;AKT1;IRS2;ADIPOR2;CPT1A	AMPK signaling pathway
Human papillomavirus infection	0.28188147121193047	1.3023791122210486	0.021505376344086023	0.23595110000701497	360	289	COL6A5;TNC;FN1;FZD10;TNXB;WNT7B;TUBG2;PRKCZ;WNT9A;LAMA4;WNT2;BAK1;WNT7A;LAMA1;COL4A3;CDC42;OASL2;COL6A3;TRAF3;THBS4;IKBKB;LAMA3;PPP2R2B;ITGA7;PPP2R2C;COL2A1;MAML2;WNT10A;WNT10B;ITGA8;LAMA2;WNT11;THBS2;LAMC2;PPP2R3A;RELN;NFX1;ITGA4;LAMC1;ITGA2;THBS1;PDGFRB;PXN;GM8909;ITGA3;DLG2;ATP6V0A2;WNT5A;ATP6V0E2;WNT3;ITGB3;PKM;ITGA11;ATP6V1G1;PIK3CB;DVL1;HDAC1;ITGB6;PPP2R5D;WNT1;PTGS2;COL4A4;ITGA5;LAMB3;TNF;…	COL6A5;TNC;FN1;FZD10;TNXB;WNT7B;TUBG2;PRKCZ;WNT9A;LAMA4;WNT2;BAK1;WNT7A;LAMA1;COL4A3;CDC42;OASL2;COL6A3;TRAF3;THBS4;IKBKB;LAMA3;PPP2R2B;ITGA7;PPP2R2C;COL2A1;MAML2;WNT10A;WNT10B;ITGA8;LAMA2;WNT11;THBS2;LAMC2;PPP2R3A;RELN;NFX1;ITGA4;LAMC1;ITGA2;THBS1;PDGFRB;PXN;GM8909;ITGA3;DLG2;ATP6V0A2;WNT5A;ATP6V0E2;WNT3;ITGB3;PKM;ITGA11;ATP6V1G1;PIK3CB;DVL1;HDAC1;ITGB6;PPP2R5D;WNT1;PTGS2;COL4A4;ITGA5;LAMB3;TNF;…	Human papillomavirus infection
Prostate cancer	-0.2631942583871921	-1.2755341333453223	0.09090909090909091	0.2369272374361174	97	90	FGFR2;LEF1;IKBKB;PDPK1;PLAT;PLAU;PDGFRB;MMP9;IL1R2;PIK3CB;PDGFRA;ZEB1;PDGFC;SRD5A2;PIK3CD;EGFR;MDM2;CREB3L2;IGF1R;PDGFD;MAPK1;TCF7;AKT3;NFKB1;CREB3L3;AR;TCF7L2;GRB2;MAP2K1;CCND1;ERBB2;IGF1;PIK3CA;INSRR;CCNE1;MTOR;PIK3R3;TGFA;MAP2K2;CCNE2;BCL2;HRAS;MAPK3;E2F1;AKT2;HSP90B1;CREB3;FGFR1;EGF;CTNNB1;SPINT1;NFKBIA;HSP90AB1;ERG;TCF7L1;SOS1;TRP53;FOXO1;CDK2;RB1;ARAF;PDGFA;TMPRSS2;IKBKG;BRAF;EP300;CREB1;E2…	IKBKG;BRAF;EP300;CREB1;E2F3;HSP90AA1;CREB3L4;CASP9;PIK3R1;CREB3L1;PDGFB;PTEN;RAF1;CDKN1A;PIK3R2;E2F2;CREBBP;GSK3B;ETV5;CDKN1B;RELA;NRAS;GSTP1;KRAS;SOS2;AKT1;BAD	Prostate cancer
Fluid shear stress and atherosclerosis	0.3012374506755337	1.287536866112999	0.08333333333333333	0.23741675075681132	143	130	GSTT4;MAPK13;IFNG;PRKCZ;GPC1;MMP2;KDR;MAPK12;IKBKB;MAPK10;CDH5;NCF2;RAC3;TXN2;PLAT;ICAM1;MEF2A;DUSP1;MMP9;BMPR1B;CAV1;IL1R2;MAPK11;NPPC;ITGB3;CAV2;VCAM1;PIK3CB;TRPV4;CCL2;ACVR1;TNF;PTK2;SRC;THBD;SELE;PIK3CD;IL1R1;PRKAA2;SQSTM1;CYBA;AKT3;ITGAV;GSTM3;NFKB1;SUMO1;MAP2K6;NCF1;EDN1;MAPK8;ACVR2B;IL1A;BMP4;KEAP1;SDC4;GSTA2;GSTM7;ASS1;MAP2K4;PIK3CA;GSTO2;IL1B;SDC1;MAPK9;PIK3R3;RAC1;BMPR1A;BCL2;MGST1;MAP2…	GSTT4;MAPK13;IFNG;PRKCZ;GPC1;MMP2;KDR;MAPK12;IKBKB;MAPK10;CDH5;NCF2;RAC3;TXN2;PLAT;ICAM1;MEF2A;DUSP1;MMP9;BMPR1B;CAV1;IL1R2;MAPK11;NPPC;ITGB3;CAV2;VCAM1;PIK3CB;TRPV4;CCL2;ACVR1;TNF	Fluid shear stress and atherosclerosis
Inflammatory bowel disease (IBD)	0.3787436353446599	1.298289921598359	0.11194029850746269	0.23954656466831256	59	35	IL18RAP;IFNG;TGFB2;IL23A;IL18R1;RORA;IL18;TNF;TLR4;STAT4;TLR5;SMAD3;NFKB1;NOD2;IL1A;MAF;TLR2;NFATC1;IFNGR1;IL1B;IL2;IL6;IL4RA;TGFB3;SMAD2;RORC;JUN;STAT6;IFNGR2;IL2RG;STAT3;TGFB1;STAT1;IL12RB1;RELA	IL18RAP;IFNG;TGFB2;IL23A;IL18R1;RORA;IL18;TNF;TLR4;STAT4;TLR5;SMAD3;NFKB1;NOD2	Inflammatory bowel disease (IBD)
cGMP-PKG signaling pathway	0.30003625672107415	1.2880133099018496	0.0783132530120482	0.23998170264567842	172	132	ADRA1B;ATP2B4;ADCY1;GUCY1B2;KCNMA1;KCNJ8;PRKG2;ATP2B1;PDE3B;ATP1A3;NPR2;GNA13;PDE2A;ITPR3;KCNMB2;NFATC2;KCNMB4;CNGB1;EDNRA;GUCY1A2;PRKG1;MEF2A;MRVI1;ADCY5;NPPC;CACNA1C;PPIF;GNAQ;SLC8A1;PPP1CC;PLCB1;NPPB;IRS4;CNGA1;GTF2IRD1;ITPR2;RGS2;OPRD1;PPP3R1;PPP1R12A;CREB3L2;AGTR1A;ATP1B2;ADCY2;ADCY7;MAPK1;PLCB4;AKT3;PIK3R5;ADRB1;SLC25A4;PDE5A;SLC8A2;ATP1B1;GNAI2;IRS3;CREB3L3;MAP2K1;PPP3CA;GNA12;ADCY4;ITPR1;…	ADRA1B;ATP2B4;ADCY1;GUCY1B2;KCNMA1;KCNJ8;PRKG2;ATP2B1;PDE3B;ATP1A3;NPR2;GNA13;PDE2A;ITPR3;KCNMB2;NFATC2;KCNMB4;CNGB1;EDNRA;GUCY1A2;PRKG1;MEF2A;MRVI1;ADCY5;NPPC;CACNA1C;PPIF;GNAQ;SLC8A1;PPP1CC;PLCB1;NPPB;IRS4;CNGA1;GTF2IRD1;ITPR2;RGS2;OPRD1;PPP3R1;PPP1R12A;CREB3L2;AGTR1A;ATP1B2;ADCY2;ADCY7;MAPK1;PLCB4;AKT3;PIK3R5;ADRB1;SLC25A4;PDE5A;SLC8A2;ATP1B1	cGMP-PKG signaling pathway
Viral myocarditis	0.3827188670893485	1.29193852173787	0.14492753623188406	0.24042104954693247	87	32	SGCD;ITGB2;CD55;RAC3;LAMA2;ICAM1;CD40;GM8909;CAV1;SGCB;ABL2;EIF4G3;FYN;ABL1;CD55B;CASP8;CCND1;BID;DMD;RAC1;ITGAL;CASP3;CD28;EIF4G2;CXADR;EIF4G1;SGCA;CASP9;CYCS;DAG1;ACTB;CD80	SGCD;ITGB2;CD55;RAC3;LAMA2;ICAM1;CD40;GM8909;CAV1;SGCB;ABL2;EIF4G3;FYN	Viral myocarditis
AGE-RAGE signaling pathway in diabetic complications	0.31517490353586464	1.2955295371210112	0.07926829268292683	0.2409421809270447	101	96	MAPK13;FN1;NOX4;PRKCA;TGFB2;PRKCZ;MMP2;COL4A3;CDC42;MAPK12;MAPK10;SERPINE1;ICAM1;MAPK11;TGFBR2;VCAM1;PIK3CB;COL4A4;CCL2;TNF;SMAD4;PLCB1;PLCG2;VEGFC;COL1A1;PLCD3;THBD;SELE;PIK3CD;COL4A2;AGTR1A;COL4A1;MAPK1;PLCB4;AKT3;SMAD3;NFKB1;STAT5A;PIM1;PRKCD;AGER;BAX;VEGFD;EDN1;MAPK8;IL1A;F3;CCND1;NFATC1;STAT5B;PLCB2;PIK3CA;COL1A2;IL1B;CDK4;MAPK9;PIK3R3;RAC1;IL6;TGFB3;CASP3;BCL2;COL4A6;HRAS;MAPK3;SMAD2;TGFBR1…	MAPK13;FN1;NOX4;PRKCA;TGFB2;PRKCZ;MMP2;COL4A3;CDC42;MAPK12;MAPK10;SERPINE1;ICAM1;MAPK11;TGFBR2;VCAM1;PIK3CB;COL4A4;CCL2;TNF;SMAD4;PLCB1;PLCG2;VEGFC;COL1A1;PLCD3;THBD;SELE;PIK3CD;COL4A2;AGTR1A;COL4A1;MAPK1;PLCB4;AKT3	AGE-RAGE signaling pathway in diabetic complications
Dilated cardiomyopathy (DCM)	0.3256535149039988	1.2892038539330979	0.12101910828025478	0.24125818543730437	90	74	ADCY1;TGFB2;SGCD;CACNA2D1;ITGA7;CACNA2D4;ITGA8;LAMA2;ADCY5;ITGA4;ITGA2;TPM1;ITGA3;CACNA1C;ITGB3;RYR2;ITGA11;CACNB2;SLC8A1;ITGB6;ITGA5;TNF;TNNT2;CACNB4;SGCB;DES;TPM2;ITGA1;CACNA2D2;MYL2;ADCY2;ADCY7;ADRB1;ITGAV;ITGB4;CACNG4;ITGB8;CACNB3;TNNC1;CACNA2D3;PRKACB;ADCY4;ITGA9;ADCY3;IGF1;DMD;ITGB1;CACNG7;ITGB7;TGFB3;CACNG2;CACNB1;CACNA1D;ADCY8;ITGA2B;ATP2A2;GNAS;EMD;TGFB1;SGCA;TTN;AGT;ITGB5;DAG1;PRKACA;AC…	ADCY1;TGFB2;SGCD;CACNA2D1;ITGA7;CACNA2D4;ITGA8;LAMA2;ADCY5;ITGA4;ITGA2;TPM1;ITGA3;CACNA1C;ITGB3;RYR2;ITGA11;CACNB2;SLC8A1;ITGB6;ITGA5;TNF;TNNT2;CACNB4;SGCB;DES;TPM2;ITGA1;CACNA2D2;MYL2;ADCY2;ADCY7;ADRB1;ITGAV	Dilated cardiomyopathy (DCM)
Hypertrophic cardiomyopathy (HCM)	0.3384713545637255	1.292928904867199	0.058823529411764705	0.24218672275834624	86	71	TGFB2;SGCD;CACNA2D1;ITGA7;CACNA2D4;ITGA8;LAMA2;PRKAG3;ITGA4;ITGA2;TPM1;ITGA3;CACNA1C;ITGB3;RYR2;ITGA11;CACNB2;SLC8A1;ITGB6;ITGA5;TNF;PRKAG2;TNNT2;CACNB4;SGCB;DES;TPM2;ITGA1;CACNA2D2;PRKAA2;MYL2;ITGAV;ITGB4;CACNG4;ITGB8;CACNB3;EDN1;TNNC1;CACNA2D3;ITGA9;IGF1;DMD;ITGB1;ACE;CACNG7;ITGB7;IL6;TGFB3;CACNG2;CACNB1;PRKAA1;CACNA1D;ITGA2B;ATP2A2;EMD;PRKAG1;TGFB1;SGCA;TTN;PRKAB1;AGT;ITGB5;DAG1;PRKAB2;ACTB;LM…	TGFB2;SGCD;CACNA2D1;ITGA7;CACNA2D4;ITGA8;LAMA2;PRKAG3;ITGA4;ITGA2;TPM1;ITGA3;CACNA1C;ITGB3;RYR2;ITGA11;CACNB2;SLC8A1;ITGB6;ITGA5;TNF;PRKAG2;TNNT2;CACNB4;SGCB;DES;TPM2;ITGA1;CACNA2D2;PRKAA2;MYL2	Hypertrophic cardiomyopathy (HCM)
Glycosaminoglycan degradation	0.4405134537834471	1.2813279150029642	0.15671641791044777	0.24415945664086827	21	16	SGSH;IDUA;ARSB;HPSE;GLB1;IDS;HYAL1;HEXA;HYAL2;HYAL3;NAGLU;GALNS;GUSB;GNS;HEXB;HGSNAT	SGSH;IDUA;ARSB;HPSE;GLB1	Glycosaminoglycan degradation
Renin secretion	0.3386798043246368	1.2780047778534673	0.09027777777777778	0.24650186983917835	76	56	GUCY1B2;KCNMA1;PRKG2;PDE3B;ITPR3;CLCA3B;CLCA1;EDNRA;GUCY1A2;ADCY5;CACNA1C;GNAQ;PLCB1;PDE1C;EDN3;ITPR2;PDE1A;PPP3R1;AGTR1A;PLCB4;ADRB1;GNAI2;CLCA2;EDN1;PPP3CA;PRKACB;ITPR1;GNAI3;PLCB2;ORAI1;ACE;KCNJ2;PDE1B;PTGER2;ADORA1;PPP3CC;ADCYAP1R1;CALM3;EDN2;CACNA1D;NPR1;GNAI1;CLCA3A1;GNAS;PTGER4;ADRB2;PPP3CB;CALM2;CREB1;AQP1;AGT;CTSB;PRKACA;ADCY6;CALM1;PLCB3	GUCY1B2;KCNMA1;PRKG2;PDE3B;ITPR3;CLCA3B;CLCA1;EDNRA;GUCY1A2;ADCY5;CACNA1C;GNAQ;PLCB1;PDE1C;EDN3;ITPR2;PDE1A;PPP3R1;AGTR1A	Renin secretion
Oxytocin signaling pathway	0.2970825566268957	1.2744317562805123	0.06432748538011696	0.25000499836524054	154	123	ADCY1;PRKCA;GUCY1B2;TRPM2;CAMK2A;NPR2;PLA2G4A;CACNA2D1;ITPR3;CACNA2D4;NFATC2;PRKAG3;GUCY1A2;CAMK1;ADCY5;PPP1R12B;CACNA1C;RYR2;CACNB2;GNAQ;PPP1CC;PTGS2;OXTR;CAMK2B;RYR1;PRKAG2;PLCB1;SRC;CACNB4;ITPR2;RGS2;KCNJ5;EGFR;PPP3R1;CAMK2D;PPP1R12A;CAMK1G;CACNA2D2;PRKAA2;ADCY2;ADCY7;MAPK1;PLCB4;PIK3R5;CACNG4;GNAI2;CACNB3;CD38;MAP2K1;PPP3CA;CCND1;GNAO1;CACNA2D3;PRKACB;EEF2K;ADCY4;ITPR1;NFATC1;ADCY3;GNAI3;PLCB…	ADCY1;PRKCA;GUCY1B2;TRPM2;CAMK2A;NPR2;PLA2G4A;CACNA2D1;ITPR3;CACNA2D4;NFATC2;PRKAG3;GUCY1A2;CAMK1;ADCY5;PPP1R12B;CACNA1C;RYR2;CACNB2;GNAQ;PPP1CC;PTGS2;OXTR;CAMK2B;RYR1;PRKAG2;PLCB1;SRC;CACNB4;ITPR2;RGS2;KCNJ5;EGFR;PPP3R1;CAMK2D;PPP1R12A;CAMK1G;CACNA2D2;PRKAA2;ADCY2;ADCY7;MAPK1;PLCB4;PIK3R5	Oxytocin signaling pathway
cAMP signaling pathway	0.2891556068792015	1.2665579462799743	0.08092485549132948	0.25196238650661795	211	169	ATP2B4;ADCY1;ARAP3;CAMK2A;ATP2B1;PDE3B;ATP1A3;CGA;RAPGEF4;PDE10A;MAPK10;GABBR1;GIP;RAC3;CNGB1;HTR1B;EDNRA;GABBR2;NPY1R;ADCY5;HTR1D;CACNA1C;HCAR1;FXYD1;RYR2;GLP1R;PIK3CB;PAK1;PPP1CC;OXTR;CAMK2B;GRIA3;ADORA2A;PDE4A;HCN4;RAPGEF3;EDN3;VAV2;CNGA1;GRIN1;SLC9A1;PIK3CD;GRIA2;CAMK2D;F2R;PPP1R12A;AMH;CREB3L2;PDE4B;GLI1;ATP1B2;CFTR;ADCY2;ADCY7;MAPK1;HCN2;AKT3;ADRB1;RRAS2;GIPR;GRIN2C;ATP1B1;AFDN;NFKB1;GNAI2;…	ATP2B4;ADCY1;ARAP3;CAMK2A;ATP2B1;PDE3B;ATP1A3;CGA;RAPGEF4;PDE10A;MAPK10;GABBR1;GIP;RAC3;CNGB1;HTR1B;EDNRA;GABBR2;NPY1R;ADCY5;HTR1D;CACNA1C;HCAR1;FXYD1;RYR2;GLP1R;PIK3CB;PAK1;PPP1CC;OXTR;CAMK2B;GRIA3;ADORA2A;PDE4A;HCN4;RAPGEF3;EDN3;VAV2;CNGA1;GRIN1;SLC9A1;PIK3CD;GRIA2;CAMK2D;F2R;PPP1R12A;AMH;CREB3L2;PDE4B;GLI1;ATP1B2;CFTR;ADCY2;ADCY7;MAPK1;HCN2;AKT3;ADRB1;RRAS2;GIPR;GRIN2C;ATP1B1;AFDN	cAMP signaling pathway
Notch signaling pathway	-0.29949901696382625	-1.2580281824902757	0.10638297872340426	0.25308777048383174	49	47	DLL4;MAML2;DVL1;HDAC1;DTX3;DLL3;NOTCH4;MAML1;JAG2;NOTCH3;DTX2;MFNG;LFNG;APH1C;DLL1;DTX3L;CTBP2;NUMB;HDAC2;KAT2A;PSEN2;RFNG;NOTCH2;DTX1;KAT2B;APH1B;NCOR2;PSENEN;RBPJL;DTX4;NUMBL;SNW1;NCSTN;RBPJ;PSEN1;DVL2;EP300;APH1A;CTBP1;CIR1;CREBBP;ADAM17;JAG1;DVL3;NOTCH1;MAML3;HES1	PSEN1;DVL2;EP300;APH1A;CTBP1;CIR1;CREBBP;ADAM17;JAG1;DVL3;NOTCH1;MAML3;HES1	Notch signaling pathway
Insulin secretion	0.3143200825251961	1.2679337305234408	0.1301775147928994	0.253177747454362	86	74	ADCY1;PRKCA;KCNMA1;CAMK2A;RIMS2;ATP1A3;ITPR3;RAPGEF4;KCNMB2;KCNMB4;GIP;ADCY5;CACNA1C;RYR2;GLP1R;GNAQ;SLC2A1;CAMK2B;KCNN3;PLCB1;CAMK2D;CREB3L2;ATP1B2;KCNN2;ADCY2;ADCY7;PLCB4;ATP1B1;CCKAR;CCK;CREB3L3;KCNJ11;VAMP2;SNAP25;PRKACB;ADCY4;ADCY3;PLCB2;PRKCG;KCNMB1;CAMK2G;ADCYAP1R1;PRKCB;CREB3;CHRM3;SLC2A2;ATF2;CACNA1D;GCK;ABCC8;KCNN4;ADCY8;PDX1;GNAS;FXYD2;FFAR1;GNA11;STX1A;KCNU1;PCLO;CREB1;TRPM4;CREB3L4;K…	ADCY1;PRKCA;KCNMA1;CAMK2A;RIMS2;ATP1A3;ITPR3;RAPGEF4;KCNMB2;KCNMB4;GIP;ADCY5;CACNA1C;RYR2;GLP1R;GNAQ;SLC2A1;CAMK2B;KCNN3;PLCB1	Insulin secretion
Hedgehog signaling pathway	0.35779991276815665	1.2696333016088346	0.125	0.2543736551866685	44	43	GLI2;FBXW11;DHH;CSNK1G3;CSNK1G1;CSNK1D;EVC2;ARRB1;BOC;CSNK1E;PTCH2;SMURF1;SMO;GLI1;GPR161;KIF7;PTCH1;CCND1;PRKACB;EVC;CSNK1A1;SUFU;SPOPL;GAS1;GLI3;GRK3;BCL2;HHIP;CCND2;IHH;BTRC;CUL3;GRK2;SMURF2;KIF3A;CDON;ARRB2;CSNK1G2;SHH;GSK3B;PRKACA;SPOP;CUL1	GLI2;FBXW11;DHH;CSNK1G3;CSNK1G1;CSNK1D;EVC2;ARRB1;BOC;CSNK1E;PTCH2;SMURF1;SMO;GLI1;GPR161	Hedgehog signaling pathway
C-type lectin receptor signaling pathway	0.3151550210966517	1.2605940600058165	0.1069182389937107	0.25827626017751787	112	86	MAPK13;IL23A;LSP1;MAPK12;ITPR3;IKBKB;MAPK10;EGR3;MRAS;NFATC2;MAPK11;SYK;PIK3CB;PAK1;KSR1;PTGS2;ARHGEF12;TNF;PLCG2;CCL17;SRC;ITPR2;IKBKE;MAPKAPK2;EGR2;PIK3CD;PPP3R1;MDM2;MAPK1;AKT3;RRAS2;NFKB1;PRKCD;FCER1G;MAPK8;CASP8;PPP3CA;IL17D;BCL10;MALT1;ITPR1;NFATC1;MAP3K14;NLRP3;PIK3CA;IL1B;NFKB2;MAPK9;IL2;PIK3R3;IL6;CARD9;HRAS;MAPK3;PPP3CC;AKT2;CALM3;JUN;RELB;PYCARD;NFKBIA;IRF1;PTPN11;BCL3;STAT2;RRAS;CYLD;…	MAPK13;IL23A;LSP1;MAPK12;ITPR3;IKBKB;MAPK10;EGR3;MRAS;NFATC2;MAPK11;SYK;PIK3CB;PAK1;KSR1;PTGS2;ARHGEF12;TNF;PLCG2;CCL17;SRC;ITPR2;IKBKE;MAPKAPK2;EGR2;PIK3CD;PPP3R1;MDM2	C-type lectin receptor signaling pathway
TNF signaling pathway	0.3014653433440821	1.2582858725500659	0.07784431137724551	0.2601836572968325	110	102	MAPK13;CCL5;CSF2;CCL20;LIF;IL18R1;TRAF3;MAPK12;TNFAIP3;IKBKB;MAPK10;CXCL2;DAB2IP;ICAM1;TRAF1;MMP9;MAPK11;TNFRSF1B;VCAM1;PIK3CB;CFLAR;PTGS2;CSF1;CCL2;TNF;CXCL1;TRAF2;SELE;MMP14;PIK3CD;MAP2K3;MAP3K8;CREB3L2;IL15;MAPK1;AKT3;CXCL10;GM5431;FADD;NFKB1;NOD2;CREB3L3;IFI47;BIRC3;MAP2K6;TRAF5;EDN1;CASP7;MAP2K1;MAPK8;CASP8;MLKL;TAB2;FAS;PGAM5;MAP3K14;MAP2K4;PIK3CA;IL1B;MAPK9;PIK3R3;IL6;CASP3;MAPK3;AKT2;BIRC…	MAPK13;CCL5;CSF2;CCL20;LIF;IL18R1;TRAF3;MAPK12;TNFAIP3;IKBKB;MAPK10;CXCL2;DAB2IP;ICAM1;TRAF1;MMP9;MAPK11;TNFRSF1B;VCAM1;PIK3CB;CFLAR;PTGS2;CSF1;CCL2;TNF;CXCL1;TRAF2;SELE;MMP14;PIK3CD;MAP2K3;MAP3K8;CREB3L2;IL15;MAPK1;AKT3;CXCL10;GM5431;FADD;NFKB1;NOD2;CREB3L3;IFI47;BIRC3;MAP2K6;TRAF5;EDN1;CASP7;MAP2K1;MAPK8;CASP8;MLKL	TNF signaling pathway
FoxO signaling pathway	-0.2413192121581467	-1.2493420829095656	0.05714285714285714	0.2622150943909102	132	120	MAPK13;TGFB2;MAPK12;IKBKB;MAPK10;PDPK1;PRKAG3;FBXO32;TNFSF10;MAPK11;TGFBR2;CSNK1E;PIK3CB;SETD7;PRKAG2;SMAD4;S1PR1;SLC2A4;IRS4;USP7;PIK3CD;GABARAPL1;EGFR;MDM2;FOXO3;GADD45A;PRKAA2;IGF1R;MAPK1;AKT3;SGK3;SMAD3;AGAP2;IRS3;GRB2;MAP2K1;MAPK8;CCND1;G6PC3;SGK1;IGF1;PIK3CA;FOXG1;PLK2;MAPK9;CDKN2B;PIK3R3;IL6;STK4;MAP2K2;TGFB3;HRAS;MAPK3;SMAD2;TGFBR1;AKT2;CCND2;STK11;EGF;PRKAA1;ATG12;SIRT1;FOXO6;CAT;G6PC;BC…	BRAF;PLK3;EP300;PRKAB1;CCNB1;CCNG2;PIK3R1;MAPK14;PTEN;BCL6;RAF1;CDKN1A;PIK3R2;CREBBP;S1PR4;SGK2;GABARAP;RBL2;CDKN1B;FOXO4;PRKAB2;NRAS;HOMER3;INSR;SKP2;BNIP3;KRAS;SOS2;GABARAPL2;AKT1;IRS2;GADD45G	FoxO signaling pathway
Pathways in cancer	0.2606248972154454	1.2545853368299351	0.03571428571428571	0.2640294031565475	535	458	GSTT4;ZBTB17;ADCY1;ARNT2;FN1;FZD10;PRKCA;PMAIP1;GNG2;GLI2;HGF;IFNG;FGFR2;CAMK2A;WNT7B;TXNRD2;TGFB2;WNT9A;LEF1;LAMA4;WNT2;BAK1;WNT7A;MMP2;FLT4;RASGRP1;LAMA1;IL23A;TRAF6;COL4A3;CDC42;CSF1R;FGFR3;TRAF3;GNA13;DLL4;CDKN2A;IKBKB;LAMA3;MAPK10;WNT10A;WNT10B;RAC3;LAMA2;WNT11;FGF18;EDNRA;LAMC2;TRAF1;GNB5;ADCY5;MITF;LAMC1;IGF2;ITGA2;PDGFRB;RASSF5;FLT3;MMP9;ITGA3;WNT5A;BCR;IL2RA;LPAR3;PEG12;PGF;WNT3;TGFBR2;N…	GSTT4;ZBTB17;ADCY1;ARNT2;FN1;FZD10;PRKCA;PMAIP1;GNG2;GLI2;HGF;IFNG;FGFR2;CAMK2A;WNT7B;TXNRD2;TGFB2;WNT9A;LEF1;LAMA4;WNT2;BAK1;WNT7A;MMP2;FLT4;RASGRP1;LAMA1;IL23A;TRAF6;COL4A3;CDC42;CSF1R;FGFR3;TRAF3;GNA13;DLL4;CDKN2A;IKBKB;LAMA3;MAPK10;WNT10A;WNT10B;RAC3;LAMA2;WNT11;FGF18;EDNRA;LAMC2;TRAF1;GNB5;ADCY5;MITF;LAMC1;IGF2;ITGA2;PDGFRB;RASSF5;FLT3;MMP9;ITGA3;WNT5A;BCR;IL2RA;LPAR3;PEG12;PGF;WNT3;TGFBR2;N…	Pathways in cancer
Phenylalanine metabolism	0.4435352501389137	1.2470731395428039	0.18796992481203006	0.27371261136323166	23	16	GM4952;AOC3;MAOB;ALDH1A3;IL4I1;TAT;PAH;ALDH3A1;GOT1;AOC2;GOT2;MAOA;MIF;ALDH3B2;DDC;ALDH3B1	GM4952;AOC3;MAOB;ALDH1A3;IL4I1;TAT;PAH;ALDH3A1;GOT1;AOC2;GOT2	Phenylalanine metabolism
Long-term depression	0.3365263897877987	1.2440681690648694	0.14864864864864866	0.2762966593634465	61	48	PRKCA;GUCY1B2;PRKG2;PLA2G4A;GNA13;ITPR3;GUCY1A2;PRKG1;GNAQ;GRIA3;RYR1;PLCB1;PPP1R17;ITPR2;GRIA2;IGF1R;MAPK1;PLCB4;PPP2R1B;GNAI2;GNAZ;MAP2K1;GNA12;GNAO1;ITPR1;GNAI3;LYN;IGF1;PLCB2;PRKCG;MAP2K2;CACNA1A;HRAS;MAPK3;PRKCB;GNAI1;PPP2CA;GNAS;GNA11;ARAF;BRAF;NOS1;PPP2R1A;RAF1;NRAS;PPP2CB;KRAS;PLCB3	PRKCA;GUCY1B2;PRKG2;PLA2G4A;GNA13;ITPR3;GUCY1A2;PRKG1;GNAQ;GRIA3;RYR1;PLCB1;PPP1R17;ITPR2;GRIA2;IGF1R;MAPK1;PLCB4;PPP2R1B	Long-term depression
Prolactin signaling pathway	-0.2774193799899644	-1.2329310921750836	0.1388888888888889	0.28255339101980004	72	63	MAPK13;CGA;MAPK12;MAPK10;SOCS6;LHB;TNFRSF11A;ELF5;MAPK11;PIK3CB;PRL;SHC2;SRC;CISH;PIK3CD;FOXO3;MAPK1;AKT3;NFKB1;STAT5A;TH;GRB2;MAP2K1;MAPK8;CCND1;ESR1;STAT5B;PIK3CA;TNFSF11;SOCS7;MAPK9;PIK3R3;MAP2K2;HRAS;MAPK3;SOCS2;AKT2;CCND2;SLC2A2;SOCS1;GCK;GALT;IRF1;SHC4;SOS1;SOCS5;STAT3;SOCS3;PIK3R1;MAPK14;STAT1;RAF1;PIK3R2;GSK3B;SOCS4;RELA;NRAS;KRAS;SOS2;JAK2;AKT1;SHC1;FOS	SOCS3;PIK3R1;MAPK14;STAT1;RAF1;PIK3R2;GSK3B;SOCS4;RELA;NRAS;KRAS;SOS2;JAK2;AKT1;SHC1;FOS	Prolactin signaling pathway
Aldosterone synthesis and secretion	0.3064238628778231	1.2315178988776843	0.14465408805031446	0.2928755493657796	102	79	ATP2B4;ADCY1;PRKCA;CAMK2A;ATP2B1;ATP1A3;CYP11A1;PDE2A;ITPR3;CAMK1;ADCY5;CACNA1C;GNAQ;SCARB1;DAGLB;CAMK2B;PRKD3;PLCB1;ITPR2;KCNJ5;CAMK2D;CREB3L2;AGTR1A;PRKD2;STAR;ATP1B2;CAMK1G;ADCY2;ADCY7;PLCB4;ATP1B1;CREB3L3;PRKACB;ADCY4;ITPR1;ADCY3;PLCB2;POMC;ATP2B2;PRKCG;ORAI1;CYP21A1;CAMK1D;CAMK2G;CACNA1H;PRKD1;ATF1;CAMK4;PRKCB;CACNA1G;CALM3;CREB3;ATF2;CACNA1D;NPR1;ADCY8;GNAS;PRKCE;LDLR;GNA11;LIPE;CALM2;KCNK3…	ATP2B4;ADCY1;PRKCA;CAMK2A;ATP2B1;ATP1A3;CYP11A1;PDE2A;ITPR3;CAMK1;ADCY5;CACNA1C;GNAQ;SCARB1;DAGLB;CAMK2B;PRKD3;PLCB1;ITPR2;KCNJ5;CAMK2D;CREB3L2;AGTR1A;PRKD2;STAR;ATP1B2;CAMK1G;ADCY2;ADCY7;PLCB4	Aldosterone synthesis and secretion
Small cell lung cancer	0.30378584370447514	1.2333102166108016	0.17105263157894737	0.29300406901402065	92	87	ZBTB17;FN1;LAMA4;BAK1;LAMA1;TRAF6;COL4A3;TRAF3;IKBKB;LAMA3;LAMA2;LAMC2;TRAF1;LAMC1;ITGA2;ITGA3;NOS2;PIK3CB;FHIT;PTGS2;COL4A4;LAMB3;CDK6;PTK2;TRAF2;PIK3CD;RARB;COL4A2;GADD45A;COL4A1;AKT3;ITGAV;NFKB1;BIRC3;TRAF5;BAX;CCND1;PIK3CA;ITGB1;LAMB1;CCNE1;CDK4;CDKN2B;PIK3R3;CCNE2;CASP3;BCL2;COL4A6;E2F1;MYC;LAMA5;AKT2;BIRC2;TRAF4;NFKBIA;ITGA2B;RXRB;TRP53;CDK2;LAMC3;RB1;XIAP;POLK;LAMB2;RXRA;APAF1;IKBKG;DDB2;B…	ZBTB17;FN1;LAMA4;BAK1;LAMA1;TRAF6;COL4A3;TRAF3;IKBKB;LAMA3;LAMA2;LAMC2;TRAF1;LAMC1;ITGA2;ITGA3;NOS2;PIK3CB;FHIT;PTGS2;COL4A4;LAMB3;CDK6;PTK2;TRAF2	Small cell lung cancer
Proteasome	-0.2923473978086865	-1.2229753816813929	0.1774193548387097	0.296010472022507	46	42	IFNG;POMP;PSMA8;PSMB7;PSME4;PSMD1;PSMD11;PSMF1;PSMB8;PSMD8;PSMB9;PSMC5;PSMB2;PSMA6;PSME3;PSMD6;PSMB10;PSMB6;PSMC2;PSMC4;PSMA5;PSMC1;PSMD3;PSMB3;PSMA4;PSMB1;PSMC6;ADRM1;PSMD14;PSMC3;PSMA2;PSMB4;PSMD13;PSME2;PSMA1;PSMD2;PSMB5;PSMD12;PSMD7;PSMA3;PSMD4;PSME1	PSMB1;PSMC6;ADRM1;PSMD14;PSMC3;PSMA2;PSMB4;PSMD13;PSME2;PSMA1;PSMD2;PSMB5;PSMD12;PSMD7;PSMA3;PSMD4;PSME1	Proteasome
Synaptic vesicle cycle	0.3237922298689419	1.2282262770405874	0.12987012987012986	0.2960933385144544	77	61	SYT1;SLC1A1;AP2A2;UNC13C;ATP6V0A2;ATP6V0E2;ATP6V1G1;SLC6A12;NSF;SLC6A4;SLC17A6;SLC1A2;SLC6A13;CLTB;DNM1;CACNA1B;SLC1A3;STX3;ATP6V1E1;ATP6V1G3;UNC13B;SLC18A2;ATP6V1G2;AP2B1;AP2A1;VAMP2;ATP6V0A4;SNAP25;SLC6A2;ATP6V0E;STXBP1;ATP6V0B;SLC18A1;ATP6V0D2;CLTC;RIMS1;ATP6V0C;STX2;ATP6V0A1;CLTA;ATP6V1H;CPLX2;CACNA1A;DNM2;ATP6V1B2;ATP6V1C2;ATP6V1C1;AP2S1;SLC17A7;UNC13A;DNM3;STX1A;NAPA;SLC6A9;ATP6V0D1;TCIRG1;…	SYT1;SLC1A1;AP2A2;UNC13C;ATP6V0A2;ATP6V0E2;ATP6V1G1;SLC6A12;NSF;SLC6A4;SLC17A6;SLC1A2;SLC6A13;CLTB;DNM1;CACNA1B;SLC1A3;STX3;ATP6V1E1;ATP6V1G3	Synaptic vesicle cycle
Thyroid cancer	-0.3030011028089241	-1.2159025582082825	0.13793103448275862	0.30613680295500506	37	35	LEF1;BAK1;CCDC6;PAX8;GADD45A;MAPK1;TCF7;TCF7L2;BAX;MAP2K1;CCND1;RET;NTRK1;MAP2K2;HRAS;MAPK3;MYC;PPARG;CTNNB1;TCF7L1;RXRB;TRP53;POLK;RXRA;TPR;BRAF;DDB2;CDH1;TFG;CDKN1A;NRAS;NCOA4;TPM3;KRAS;GADD45G	TPR;BRAF;DDB2;CDH1;TFG;CDKN1A;NRAS;NCOA4;TPM3;KRAS;GADD45G	Thyroid cancer
Mitophagy	-0.27062092743865684	-1.2045957970910046	0.07692307692307693	0.3204579556111285	63	60	MAPK10;MFN2;MRAS;MITF;CSNK2A1;RAB7B;RAB7;SRC;RHOT2;GABARAPL1;FOXO3;SQSTM1;RRAS2;OPTN;MAPK8;EIF2AK3;ATG9B;PGAM5;TFEB;MAPK9;CSNK2B;ATG5;RHOT1;AMBRA1;HRAS;E2F1;TFE3;BECN1;JUN;NBR1;FIS1;ULK1;TBC1D15;CSNK2A2;BNIP3L;TRP53;HIF1A;USP30;RRAS;TAX1BP1;BCL2L13;TBC1D17;FUNDC1;USP15;UBB;ATG9A;BCL2L1;PINK1;CITED2;TOMM7;GABARAP;USP8;RELA;NRAS;TBK1;BNIP3;KRAS;MFN1;GABARAPL2;SP1	FUNDC1;USP15;UBB;ATG9A;BCL2L1;PINK1;CITED2;TOMM7;GABARAP;USP8;RELA;NRAS;TBK1;BNIP3;KRAS;MFN1;GABARAPL2;SP1	Mitophagy
TGF-beta signaling pathway	0.31462424522224963	1.2122194177488803	0.1476510067114094	0.32207493705980084	91	78	PITX2;NOG;IFNG;TGFB2;INHBB;ZFYVE9;BMP6;INHBA;DCN;THBS1;TFDP1;BMPR1B;LTBP1;TGFBR2;NEO1;BMP5;ACVR1;TNF;SMAD4;ID3;NBL1;SMURF1;BMP2;GDF6;FST;AMH;RBL1;MAPK1;PPP2R1B;SMAD3;BMP8B;RGMB;BMP7;BAMBI;FMOD;RGMA;ACVR2B;ACVR1B;BMP4;E2F5;CDKN2B;TGFB3;BMPR1A;MAPK3;SMAD2;MYC;ID1;TGFBR1;ACVR1C;ZFYVE16;BMP8A;SMAD7;PPP2CA;TGIF2;ID4;AMHR2;LEFTY1;BMPR2;SMURF2;SKP1A;E2F4;TGFB1;SMAD1;RBX1;EP300;RHOA;SMAD6;PPP2R1A;ACVR2A;…	PITX2;NOG;IFNG;TGFB2;INHBB;ZFYVE9;BMP6;INHBA;DCN;THBS1;TFDP1;BMPR1B;LTBP1;TGFBR2;NEO1;BMP5;ACVR1;TNF;SMAD4;ID3;NBL1;SMURF1;BMP2;GDF6;FST;AMH;RBL1;MAPK1;PPP2R1B;SMAD3;BMP8B;RGMB;BMP7	TGF-beta signaling pathway
Insulin resistance	-0.24673334242131215	-1.198075759005954	0.20588235294117646	0.328538636461149	110	94	PPP1R3D;PRKCZ;GFPT2;IKBKB;MAPK10;PDPK1;PRKAG3;SLC27A6;PIK3CB;PPP1CC;SLC2A1;TNF;PRKAG2;SLC2A4;PIK3CD;SLC27A3;CREB3L2;PRKAA2;AKT3;PPARGC1A;NFKB1;CREB3L3;PRKCD;PPP1R3B;MAPK8;ACACB;PPP1R3C;MLX;G6PC3;PPARGC1B;PYGL;PIK3CA;SLC27A2;SLC27A4;GFPT1;PYGM;MAPK9;MTOR;PIK3R3;IL6;AKT2;CD36;PRKCB;MLXIPL;CREB3;SLC2A2;PRKAA1;PTPA;PTPRF;G6PC;PTPN1;NFKBIA;PTPN11;PPP1R3E;OGT;TRIB3;PYGB;PRKCE;MLXIP;G6PC2;FOXO1;SREBF1;I…	TNFRSF1A;PRKAB1;CREB1;CREB3L4;SOCS3;NR1H3;PIK3R1;CREB3L1;PTEN;AGT;PIK3R2;TBC1D4;SLC27A1;GSK3B;PPARA;PPP1CA;CRTC2;RELA;PRKAB2;INSR;AKT1;MGEA5;IRS2;CPT1A	Insulin resistance
Type II diabetes mellitus	0.3289883321558029	1.1988785133531727	0.20422535211267606	0.3431255928733224	48	42	PRKCZ;IKBKB;MAPK10;CACNA1C;PKM;PIK3CB;TNF;SLC2A4;IRS4;CACNA1B;HK1;HK2;PIK3CD;MAPK1;IRS3;PRKCD;MAPK8;KCNJ11;PIK3CA;MAPK9;MTOR;PIK3R3;CACNA1A;MAPK3;SOCS2;CACNA1G;SLC2A2;CACNA1D;SOCS1;GCK;ABCC8;PKLR;PDX1;PRKCE;HKDC1;IRS1;SOCS3;PIK3R1;PIK3R2;SOCS4;INSR;IRS2	PRKCZ;IKBKB;MAPK10;CACNA1C;PKM;PIK3CB;TNF;SLC2A4;IRS4;CACNA1B;HK1;HK2;PIK3CD	Type II diabetes mellitus
Fanconi anemia pathway	-0.26584659029625196	-1.1797089288945226	0.20454545454545456	0.3470413207831151	51	48	EME2;ERCC1;FANCI;POLN;UBE2T;FANCE;MLH1;WDR48;BRIP1;ATR;FAAP24;BLM;BRCA2;FAN1;BRCA1;PMS2;PALB2;EME1;RAD51;TELO2;USP1;FANCG;RPA1;TOP3A;FANCL;FANCC;SLX1B;FAAP100;FANCA;FANCD2;SLX4;REV1;POLI;RMI1;FANCB;POLK;RAD51C;REV3L;RPA2;TOP3B;POLH;RPA3;FANCF;FANCM;RMI2;ERCC4;MUS81;HES1	FANCB;POLK;RAD51C;REV3L;RPA2;TOP3B;POLH;RPA3;FANCF;FANCM;RMI2;ERCC4;MUS81;HES1	Fanconi anemia pathway
Chronic myeloid leukemia	-0.2476251383629428	-1.1845619093799995	0.18181818181818182	0.3499050183951715	76	73	TGFB2;BAK1;GAB2;CDKN2A;IKBKB;BCR;TGFBR2;PIK3CB;HDAC1;CDK6;SMAD4;SHC2;CBL;PIK3CD;CRK;MDM2;GADD45A;MAPK1;AKT3;SMAD3;ABL1;RUNX1;NFKB1;STAT5A;GRB2;BAX;MAP2K1;CCND1;STAT5B;PIK3CA;CTBP2;CDK4;HDAC2;PIK3R3;MAP2K2;TGFB3;HRAS;MAPK3;E2F1;MYC;TGFBR1;AKT2;NFKBIA;PTPN11;SHC4;SOS1;TRP53;RB1;ARAF;POLK;MECOM;TGFB1;IKBKG;BRAF;DDB2;BCL2L1;E2F3;CTBP1;PIK3R1;CRKL;RAF1;CDKN1A;PIK3R2;E2F2;CDKN1B;RELA;NRAS;KRAS;SOS2;AKT…	IKBKG;BRAF;DDB2;BCL2L1;E2F3;CTBP1;PIK3R1;CRKL;RAF1;CDKN1A;PIK3R2;E2F2;CDKN1B;RELA;NRAS;KRAS;SOS2;AKT1;BAD;SHC1;GADD45G	Chronic myeloid leukemia
Hepatitis C	-0.23227096613950995	-1.175169745251303	0.125	0.3506436670550456	160	132	IFNG;BAK1;CLDN4;TRAF6;TRAF3;IKBKB;PPP2R2B;PPP2R2C;CLDN7;RNASEL;CLDN1;PIK3CB;SCARB1;CFLAR;CLDN5;TNF;CDK6;OAS3;TRAF2;IKBKE;PIK3CD;EGFR;JAK1;MAPK1;PPP2R1B;AKT3;CD81;CXCL10;CLDN18;FADD;NFKB1;DDX58;PIAS1;GRB2;BAX;IFNAR2;MAP2K1;CASP8;CLDN6;CLDN3;EIF2AK3;CCND1;PPP2R2D;TYK2;FAS;IRF7;BID;PIK3CA;CLDN9;IFNAR1;CLDN16;CDK4;YWHAG;RSAD2;PIK3R3;MAP2K2;IFIT1BL1;OAS1A;EIF2AK1;CASP3;PSME3;IFIT1;HRAS;MAPK3;E2F1;MYC;…	TLR3;STAT3;YWHAH;RXRA;TICAM1;CLDN23;APAF1;RIPK1;OAS2;IKBKG;BRAF;TRADD;TNFRSF1A;CLDN15;E2F3;YWHAZ;CASP9;YWHAQ;YWHAB;CLDN10;SOCS3;NR1H3;PIK3R1;STAT1;CYCS;PPP2R1A;RAF1;CDKN1A;PIK3R2;EIF3E;E2F2;IRF9;GSK3B;PPARA;MAVS;RELA;NRAS;TBK1;PPP2CB;KRAS;SOS2;AKT1;BAD;EIF2S1	Hepatitis C
ErbB signaling pathway	-0.25033860471369623	-1.1803833467903322	0.1590909090909091	0.35262493585849347	84	80	PRKCA;CAMK2A;NRG2;NCK2;MAPK10;PIK3CB;PAK1;CAMK2B;PLCG2;PTK2;SHC2;AREG;EREG;SRC;CBL;ABL2;PIK3CD;CRK;EGFR;CAMK2D;PAK3;HBEGF;MAPK1;AKT3;ABL1;ERBB4;STAT5A;GRB2;MAP2K1;MAPK8;GAB1;NRG4;ERBB2;MAP2K4;STAT5B;PIK3CA;BTC;PRKCG;PAK2;MAPK9;MTOR;PIK3R3;TGFA;CAMK2G;MAP2K2;HRAS;MAPK3;MYC;AKT2;PRKCB;ELK1;JUN;EGF;NCK1;PAK4;SHC4;SOS1;NRG1;ERBB3;PAK7;ARAF;CBLB;BRAF;PIK3R1;CRKL;RAF1;CDKN1A;PIK3R2;EIF4EBP1;GSK3B;CDKN1…	PIK3R1;CRKL;RAF1;CDKN1A;PIK3R2;EIF4EBP1;GSK3B;CDKN1B;NRAS;PLCG1;PAK6;KRAS;SOS2;MAP2K7;AKT1;BAD;SHC1	ErbB signaling pathway
Non-small cell lung cancer	-0.24964597555572676	-1.1689970327729515	0.1702127659574468	0.356399042111374	66	63	PRKCA;BAK1;CDKN2A;PDPK1;RASSF5;PIK3CB;FHIT;CDK6;PLCG2;PIK3CD;EGFR;RARB;FOXO3;GADD45A;MAPK1;AKT3;STAT5A;GRB2;BAX;MAP2K1;EML4;CCND1;ERBB2;STAT5B;PIK3CA;PRKCG;CDK4;PIK3R3;TGFA;STK4;MAP2K2;HRAS;MAPK3;E2F1;AKT2;PRKCB;EGF;SOS1;RXRB;TRP53;JAK3;RB1;ARAF;POLK;STAT3;RXRA;BRAF;DDB2;E2F3;CASP9;PIK3R1;RASSF1;RAF1;CDKN1A;PIK3R2;E2F2;NRAS;PLCG1;KRAS;SOS2;AKT1;BAD;GADD45G	BRAF;DDB2;E2F3;CASP9;PIK3R1;RASSF1;RAF1;CDKN1A;PIK3R2;E2F2;NRAS;PLCG1;KRAS;SOS2;AKT1;BAD;GADD45G	Non-small cell lung cancer
Endocytosis	0.2596910873119473	1.1905069456792527	0.12849162011173185	0.3565167036929201	269	216	ARAP1;ARAP3;FGFR2;PRKCZ;ZFYVE9;TRAF6;CDC42;EHD3;FGFR3;SH3KBP1;AGAP1;SH3GL2;CAPZB;AP2A2;AGAP3;CYTH3;KIF5C;ACAP1;IGF2R;PSD4;DNAJC6;GM8909;CAV1;HSPA1L;IL2RA;CXCR2;SPG21;RABEP1;BIN1;EPN2;TGFBR2;SH3GL3;STAM;CYTH4;EHD4;CAV2;ARRB1;NEDD4L;CYTH1;ASAP1;RAB7;PDGFRA;MVB12B;CCR5;CHMP6;RAB35;EEA1;GIT2;CLTB;VPS45;DNM1;PIP5K1A;SRC;PARD6G;RUFY1;SMURF1;CBL;WAS;EGFR;HSPA1A;MDM2;RAB11FIP2;HSPA1B;RAB22A;NEDD4;EHD2;SH…	ARAP1;ARAP3;FGFR2;PRKCZ;ZFYVE9;TRAF6;CDC42;EHD3;FGFR3;SH3KBP1;AGAP1;SH3GL2;CAPZB;AP2A2;AGAP3;CYTH3;KIF5C;ACAP1;IGF2R;PSD4;DNAJC6;GM8909;CAV1;HSPA1L;IL2RA;CXCR2;SPG21;RABEP1;BIN1;EPN2;TGFBR2;SH3GL3;STAM;CYTH4;EHD4;CAV2;ARRB1;NEDD4L;CYTH1;ASAP1;RAB7;PDGFRA;MVB12B;CCR5;CHMP6;RAB35;EEA1;GIT2;CLTB;VPS45;DNM1;PIP5K1A;SRC;PARD6G;RUFY1;SMURF1;CBL;WAS;EGFR;HSPA1A;MDM2;RAB11FIP2;HSPA1B;RAB22A;NEDD4;EHD2;SH…	Endocytosis
Pancreatic cancer	-0.2428995440423123	-1.1612082116167022	0.16326530612244897	0.35850238759957315	75	69	TGFB2;BAK1;CDC42;CDKN2A;IKBKB;MAPK10;RAC3;TGFBR2;PIK3CB;CDK6;SMAD4;PIK3CD;EGFR;GADD45A;JAK1;MAPK1;AKT3;SMAD3;NFKB1;BAX;RALA;MAP2K1;MAPK8;BRCA2;CCND1;RALB;ERBB2;PIK3CA;CDK4;MAPK9;MTOR;PIK3R3;TGFA;RAC1;TGFB3;MAPK3;RAD51;E2F1;SMAD2;TGFBR1;AKT2;EGF;TRP53;RB1;ARAF;RALBP1;POLK;STAT3;TGFB1;IKBKG;BRAF;DDB2;BCL2L1;E2F3;CASP9;PIK3R1;STAT1;RAF1;CDKN1A;PIK3R2;E2F2;PLD1;RELA;RALGDS;VEGFA;KRAS;AKT1;BAD;GADD45G	IKBKG;BRAF;DDB2;BCL2L1;E2F3;CASP9;PIK3R1;STAT1;RAF1;CDKN1A;PIK3R2;E2F2;PLD1;RELA;RALGDS;VEGFA;KRAS;AKT1;BAD;GADD45G	Pancreatic cancer
N-Glycan biosynthesis	-0.2672466597247017	-1.1643500837280825	0.21052631578947367	0.359411932456963	50	45	MAN2A2;MGAT5;MGAT4C;STT3A;MAN1A;ST6GAL1;MGAT4B;DOLK;ALG6;DAD1;B4GALT2;ALG9;DPM3;B4GALT1;ALG13;MAN1A2;MAN1C1;MGAT4A;DPM1;DDOST;RPN1;ALG8;TUSC3;FUT8;MGAT1;ALG12;B4GALT3;MGAT3;MAN2A1;DPM2;STT3B;ALG1;ALG2;MAN1B1;RPN2;SRD5A3;MGAT2;ALG5;GANAB;ALG3;ALG11;DOLPP1;ALG10B;ALG14;GLT28D2	ALG1;ALG2;MAN1B1;RPN2;SRD5A3;MGAT2;ALG5;GANAB;ALG3;ALG11;DOLPP1;ALG10B;ALG14;GLT28D2	N-Glycan biosynthesis
Pancreatic secretion	0.2898615203426919	1.184011727116547	0.19254658385093168	0.3662922312543093	105	90	ATP2B4;ADCY1;PRKCA;KCNMA1;ATP2B1;ATP1A3;TRPC1;ITPR3;CLCA3B;CLCA1;PLA2G5;ADCY5;TPCN2;PLA2G3;RYR2;GNAQ;KCNQ1;PLA2G10;PLCB1;PLA2G2E;ITPR2;SLC9A1;ATP1B2;SCT;CFTR;ADCY2;ADCY7;PLCB4;CAR2;ATP1B1;CCKAR;CCK;CLCA2;CD38;SLC4A4;ADCY4;ITPR1;ADCY3;PLCB2;RAB27B;ATP2B2;PRKCG;RAB3D;CPB1;RAC1;SLC12A2;CPB2;SLC26A3;RAP1B;BST1;ATP2A3;PNLIP;PRKCB;CHRM3;PLA2G2D;PLA2G2F;SCTR;PLA2G12A;ADCY8;PNLIPRP1;CPA2;CTRL;ATP2A2;CLCA…	ATP2B4;ADCY1;PRKCA;KCNMA1;ATP2B1;ATP1A3;TRPC1;ITPR3;CLCA3B;CLCA1;PLA2G5;ADCY5;TPCN2;PLA2G3;RYR2;GNAQ;KCNQ1;PLA2G10;PLCB1;PLA2G2E;ITPR2;SLC9A1;ATP1B2;SCT;CFTR;ADCY2;ADCY7;PLCB4;CAR2;ATP1B1;CCKAR	Pancreatic secretion
Endocrine and other factor-regulated calcium reabsorption	-0.2889290725280368	-1.1502893718317637	0.2830188679245283	0.3672801396269667	55	40	PRKCA;ATP2B1;ATP1A3;AP2A2;GNAQ;SLC8A1;PLCB1;CLTB;DNM1;KL;ATP1B2;PLCB4;ATP1B1;AP2B1;AP2A1;PRKACB;ESR1;VDR;PLCB2;PRKCG;CLTC;CLTA;DNM2;PTH1R;PRKCB;AP2S1;KLK1B24;GNAS;FXYD2;DNM3;RAB11A;AP2M1;ATP1B3;PRKACA;KLK1;ADCY6;ADCY9;ATP1A2;ATP1A1;PLCB3	AP2M1;ATP1B3;PRKACA;KLK1;ADCY6;ADCY9;ATP1A2;ATP1A1;PLCB3	Endocrine and other factor-regulated calcium reabsorption
Cushing syndrome	0.27350836544343443	1.1810550877398385	0.16	0.3680935479274789	159	134	ADCY1;FZD10;PDE8A;CAMK2A;WNT7B;WNT9A;LEF1;WNT2;KCNK2;WNT7A;CYP11A1;ITPR3;CDKN2A;WNT10A;WNT10B;WNT11;ADCY5;RASD1;WNT5A;CACNA1C;WNT3;DVL1;GNAQ;SCARB1;WNT1;CAMK2B;CDK6;WNT6;PLCB1;AIPL1;WNT4;KMT2A;ITPR2;FZD8;EGFR;CAMK2D;CREB3L2;AGTR1A;STAR;PBX1;FZD6;ADCY2;ADCY7;MAPK1;TCF7;PLCB4;FZD1;FZD2;AHR;GNAI2;CREB3L3;AXIN1;TCF7L2;MAP2K1;CCND1;AXIN2;PRKACB;ADCY4;ITPR1;ADCY3;GNAI3;PLCB2;POMC;CCNE1;ORAI1;CDK4;CYP21…	ADCY1;FZD10;PDE8A;CAMK2A;WNT7B;WNT9A;LEF1;WNT2;KCNK2;WNT7A;CYP11A1;ITPR3;CDKN2A;WNT10A;WNT10B;WNT11;ADCY5;RASD1;WNT5A;CACNA1C;WNT3;DVL1;GNAQ;SCARB1;WNT1;CAMK2B;CDK6;WNT6;PLCB1;AIPL1;WNT4;KMT2A;ITPR2;FZD8;EGFR;CAMK2D;CREB3L2;AGTR1A;STAR;PBX1;FZD6;ADCY2;ADCY7;MAPK1;TCF7;PLCB4	Cushing syndrome
Histidine metabolism	-0.3523840527379956	-1.1521000725327575	0.25	0.3706176718360081	24	20	MAOB;ALDH1A3;ALDH1B1;ALDH3A1;ALDH9A1;HNMT;MAOA;ALDH3B2;ALDH7A1;CNDP1;HAL;ASPA;CNDP2;ALDH3A2;AMDHD1;HDC;CARNS1;CARNMT1;ALDH3B1;ALDH2	AMDHD1;HDC;CARNS1;CARNMT1;ALDH3B1;ALDH2	Histidine metabolism
Pertussis	0.3094687044898453	1.1759104623645529	0.20261437908496732	0.37536971499476146	76	59	MAPK13;HC;ITGB2;IL23A;TRAF6;MAPK12;MAPK10;LY96;C1QA;MAPK11;ITGAM;NOS2;ITGA5;TNF;TLR4;MAPK1;IRAK4;CD14;C3;NFKB1;CXCL5;GNAI2;CASP7;MAPK8;IL1A;C1QB;GNAI3;SERPING1;NLRP3;C1QC;IL1B;ITGB1;MAPK9;IL6;TIRAP;CASP3;MAPK3;IRF3;CALM3;JUN;CFL2;PYCARD;GNAI1;IRF1;IRAK1;C2;IRF8;C1RA;TICAM1;CALM2;RHOA;C4B;MYD88;MAPK14;RELA;CALM1;NOD1;FOS;CFL1	MAPK13;HC;ITGB2;IL23A;TRAF6;MAPK12;MAPK10;LY96;C1QA;MAPK11;ITGAM;NOS2;ITGA5;TNF	Pertussis
ABC transporters	0.32968128195233715	1.1712559871782442	0.2152777777777778	0.37650593863988646	48	40	ABCB1B;DEFB1;ABCB1A;ABCG1;ABCD2;ABCA6;ABCA8A;ABCC12;ABCG2;ABCA4;ABCC5;ABCG4;CFTR;ABCB8;ABCC4;ABCC1;ABCB7;ABCA14;ABCC3;ABCA8B;ABCD4;TAP1;ABCA3;ABCA1;TAP2;ABCB4;ABCA9;ABCC8;ABCA7;ABCA2;ABCB6;ABCC10;ABCG8;ABCD3;ABCB9;ABCG5;ABCD1;ABCB10;ABCC6;ABCA5	ABCB1B;DEFB1;ABCB1A;ABCG1;ABCD2;ABCA6;ABCA8A;ABCC12;ABCG2;ABCA4;ABCC5;ABCG4	ABC transporters
Tryptophan metabolism	-0.288088388849223	-1.1415944249277892	0.2318840579710145	0.37815608361219444	48	34	TPH1;MAOB;CYP1A1;IL4I1;HADHA;IDO1;CYP1B1;AFMID;ALDH1B1;ACMSD;ALDH9A1;KYNU;DLST;AOX1;MAOA;INMT;AOX3;IDO2;ALDH7A1;DDC;CAT;ACAT2;DHTKD1;ALDH3A2;TDO2;DLD;EHHADH;KYAT1;HADH;KYAT3;GCDH;ACAT1;ECHS1;ALDH2	HADH;KYAT3;GCDH;ACAT1;ECHS1;ALDH2	Tryptophan metabolism
Chemokine signaling pathway	0.2674824738572297	1.1715866071011571	0.19393939393939394	0.37976662118154303	197	148	ADCY1;CXCL13;GNG2;HCK;PRKCZ;CXCL14;CCL4;CCL5;CCL20;CDC42;PTK2B;IKBKB;CCL24;CCL9;CXCL2;RAC3;GNB5;ADCY5;PXN;CCL3;CXCR2;ARRB1;PIK3CB;PAK1;CXCL16;CCR5;CCL2;CXCL12;PLCB1;CCR1;CXCL1;PTK2;SHC2;CCL17;CCR7;CCL6;FGR;SRC;VAV2;PIK3CD;CRK;WAS;FOXO3;CCL8;CXCL15;ADCY2;ADCY7;PARD3;MAPK1;PLCB4;AKT3;PIK3R5;CX3CR1;CXCL10;CXCR6;PPBP;NFKB1;CXCL5;GNAI2;CCR10;GNG4;PRKCD;NCF1;GRB2;DOCK2;GNG8;GRK5;MAP2K1;PREX1;GNGT2;RASG…	ADCY1;CXCL13;GNG2;HCK;PRKCZ;CXCL14;CCL4;CCL5;CCL20;CDC42;PTK2B;IKBKB;CCL24;CCL9;CXCL2;RAC3;GNB5;ADCY5;PXN;CCL3;CXCR2;ARRB1;PIK3CB;PAK1;CXCL16;CCR5;CCL2;CXCL12;PLCB1;CCR1;CXCL1;PTK2;SHC2;CCL17;CCR7;CCL6;FGR;SRC;VAV2;PIK3CD;CRK;WAS;FOXO3;CCL8;CXCL15;ADCY2;ADCY7;PARD3;MAPK1;PLCB4;AKT3;PIK3R5;CX3CR1;CXCL10;CXCR6;PPBP;NFKB1;CXCL5;GNAI2;CCR10;GNG4;PRKCD;NCF1;GRB2;DOCK2;GNG8;GRK5;MAP2K1;PREX1	Chemokine signaling pathway
Necroptosis	-0.2179451241022573	-1.1310096655654631	0.13157894736842105	0.38199193107221	176	122	IFNG;CAMK2A;PLA2G4A;TNFAIP3;MAPK10;SMPD1;TNFSF10;H2AFY2;PARP1;CFLAR;CHMP6;CAMK2B;TNF;TRAF2;GLUL;CAMK2D;TLR4;STAT4;JAK1;HIST3H2A;SQSTM1;ALOX15;H2AFY;SLC25A4;FADD;STAT5A;IL33;BIRC3;TRAF5;BAX;CAPN2;IFNAR2;MAPK8;CASP8;IL1A;MLKL;SPATA2;TYK2;FAS;PYGL;PGAM5;IFNGR1;BID;NLRP3;STAT5B;TNFRSF10B;IL1B;IFNAR1;VPS4B;SPATA2L;PYGM;CHMP1B;MAPK9;CAMK2G;TRPM7;CAPN1;BCL2;PPID;FAF1;BIRC2;HIST1H2AB;CHMP4C;PYCARD;STAT6;…	TLR3;H2AFV;FTL1;STAT3;TICAM1;H2AFZ;RIPK1;PARP2;CHMP2B;TRADD;HIST1H2AC;RIPK3;TNFRSF1A;USP21;VPS4A;HSP90AA1;DNM1L;STAT1;SLC25A5;VDAC2;VDAC3;HIST1H2AH;RNF31;SHARPIN;CHMP7;IRF9;FTH1;HIST1H2AG;PPIA;AIFM1;H2AFJ;HMGB1;HIST1H2AE;HIST1H2AD;GLUD1;HIST1H2AP;JAK2;HIST1H2AF	Necroptosis
Ubiquitin mediated proteolysis	-0.22128766819776066	-1.134521142624595	0.1111111111111111	0.38579596446470166	138	128	FBXW11;TRAF6;PIAS2;UBE2Q2;SAE1;UBE2D1;ANAPC1;FBXW8;NHLRC1;NEDD4L;UBE2QL1;RHOBTB1;CDC20;UBE2O;SMURF1;CBL;UBE2E2;MDM2;UBOX5;NEDD4;UBA7;UBE2J2;CDC23;BIRC3;PIAS1;UBE4B;ANAPC4;CDC16;KEAP1;FBXO2;UBE3B;KLHL13;UBE2E1;BRCA1;UBE2J1;CDC26;CBLC;UBE2R2;UBE2Z;HERC1;FZR1;UBE2W;HERC3;FBXO4;ERCC8;CUL2;TRIM32;UBE2K;RHOBTB2;UBE2E3;UBE2U;BIRC2;AIRE;UBA2;SOCS1;UBE2L3;UBE2C;RNF7;BTRC;FANCL;HERC4;UBE2G1;PPIL2;CUL3;CUL5…	UBE2L6;UBR5;UBE2D2A;UBE2N;DET1;STUB1;MID1;SMURF2;CDC27;SKP1A;UBE3A;WWP1;WWP2;UBE2G2;UBE3C;XIAP;UBE2S;HERC2;VHL;CUL4A;UBA6;DDB1;RBX1;HUWE1;BIRC6;CBLB;SIAH1B;UBA1;UBE2B;DDB2;ANAPC10;ITCH;UBA3;CUL7;CDC34;RCHY1;UBE2A;SIAH1A;SOCS3;ANAPC5;PML;UBE2Q1;MAP3K1;UBE2H;CUL1;MGRN1;SYVN1;FBXW7;SKP2;UBE2D3;PIAS3;CUL4B;PRPF19	Ubiquitin mediated proteolysis
Kaposi sarcoma-associated herpesvirus infection	-0.20086029746044623	-1.1318626346348433	0.10526315789473684	0.38589192059026384	216	146	MAPK13;GNG2;HCK;BAK1;CSF2;TRAF3;MAPK12;ITPR3;IKBKB;MAPK10;NFATC2;CXCL2;ICAM1;GNB5;GM8909;MAPK11;SYK;PIK3CB;PTGS2;CCR5;CDK6;CCR1;PLCG2;CXCL1;TRAF2;SRC;ITPR2;IKBKE;MAPKAPK2;PIK3CD;GABARAPL1;PPP3R1;PIK3C3;JAK1;FGF2;MAPK1;ANGPT2;AKT3;PIK3R5;FADD;C3;NFKB1;GNG4;MAP2K6;BAX;GNG8;IFNAR2;MAP2K1;PREX1;MAPK8;CASP8;PPP3CA;GNGT2;CCND1;TYK2;ITPR1;FAS;IRF7;GNG12;NFATC1;IFNGR1;LYN;MAP2K4;BID;PIK3CA;PIK3CG;GNB4;IF…	UBB;NFATC4;IKBKG;CALM2;TRADD;ZFP36;GNG5;EP300;TNFRSF1A;CREB1;E2F3;CASP9;PIK3R1;MAPK14;PDGFB;GM5741;STAT1;CYCS;RAF1;CDKN1A;PIK3R2;E2F2;CREBBP;ATG3;IRF9;GABARAP;GSK3B;RELA;NRAS;TBK1;PLCG1;VEGFA;KRAS;MAP2K7;JAK2;CALM1;GABARAPL2;AKT1;FOS	Kaposi sarcoma-associated herpesvirus infection
Vasopressin-regulated water reabsorption	-0.2668484934298926	-1.120595209139405	0.2698412698412698	0.400097386202419	43	39	AQP4;AQP3;NSF;ARHGDIB;DYNC1LI2;CREB3L2;AQP2;DCTN2;CREB3L3;DYNC2H1;VAMP2;DYNLL2;PRKACB;RAB5C;ADCY3;DYNC1LI1;DCTN5;ARHGDIG;CREB3;DYNC2LI1;STX4A;DCTN4;GNAS;DYNC1I1;DYNC1H1;DYNC1I2;RAB5B;RAB11A;DYNLL1;DCTN6;CREB1;CREB3L4;RAB11B;CREB3L1;RAB5A;PRKACA;ADCY6;ADCY9;DCTN1	DCTN6;CREB1;CREB3L4;RAB11B;CREB3L1;RAB5A;PRKACA;ADCY6;ADCY9;DCTN1	Vasopressin-regulated water reabsorption
Glioma	-0.24359600406475998	-1.1174573544976938	0.2894736842105263	0.4020373317419269	75	69	PRKCA;CAMK2A;BAK1;CDKN2A;CAMK1;PDGFRB;PIK3CB;PDGFRA;CAMK2B;CDK6;PLCG2;SHC2;PIK3CD;EGFR;CAMK2D;MDM2;GADD45A;CAMK1G;IGF1R;MAPK1;AKT3;GRB2;BAX;MAP2K1;CCND1;IGF1;PIK3CA;PRKCG;CDK4;CAMK1D;MTOR;PIK3R3;TGFA;CAMK2G;MAP2K2;HRAS;MAPK3;E2F1;AKT2;CAMK4;PRKCB;CALM3;EGF;SHC4;SOS1;TRP53;RB1;ARAF;PDGFA;POLK;CALM2;BRAF;DDB2;E2F3;PIK3R1;PDGFB;PTEN;RAF1;CDKN1A;PIK3R2;E2F2;NRAS;PLCG1;KRAS;SOS2;CALM1;AKT1;SHC1;GADD45G	CALM2;BRAF;DDB2;E2F3;PIK3R1;PDGFB;PTEN;RAF1;CDKN1A;PIK3R2;E2F2;NRAS;PLCG1;KRAS;SOS2;CALM1;AKT1;SHC1;GADD45G	Glioma
Pyruvate metabolism	-0.2832313614014613	-1.1127029991709911	0.27586206896551724	0.40760638819033934	38	34	ME1;PKM;ME3;ACOT12;LDHB;DLAT;HAGH;ACACB;ME2;ALDH1B1;GLO1;ALDH9A1;ACYP1;FH1;ACYP2;ACSS1;GRHPR;ALDH7A1;PKLR;ACAT2;ALDH3A2;MDH2;ACSS2;ACACA;PCK2;MDH1;DLD;PDHB;PDHA1;LDHD;ACAT1;LDHA;ALDH2;PCX	PDHA1;LDHD;ACAT1;LDHA;ALDH2;PCX	Pyruvate metabolism
Adipocytokine signaling pathway	-0.250934442408349	-1.109854057612718	0.23684210526315788	0.40875250537851904	71	62	IKBKB;MAPK10;PRKAG3;TNFRSF1B;SLC2A1;TNF;PRKAG2;NFKBIE;TRAF2;SLC2A4;IRS4;ACSL6;PRKAA2;AKT3;ADIPOR1;PPARGC1A;NFKB1;IRS3;ACSBG1;MAPK8;ACACB;G6PC3;ACSL4;NPY;POMC;LEPR;MAPK9;MTOR;NFKBIB;AKT2;CD36;CPT1C;STK11;PRKAA1;G6PC;NFKBIA;PTPN11;RXRB;G6PC2;IRS1;PCK2;PRKAG1;STAT3;RXRA;ACSL3;IKBKG;AGRP;TRADD;ACSL1;TNFRSF1A;PRKAB1;CAMKK2;ACSL5;SOCS3;PPARA;RELA;PRKAB2;JAK2;AKT1;IRS2;ADIPOR2;CPT1A	IKBKG;AGRP;TRADD;ACSL1;TNFRSF1A;PRKAB1;CAMKK2;ACSL5;SOCS3;PPARA;RELA;PRKAB2;JAK2;AKT1;IRS2;ADIPOR2;CPT1A	Adipocytokine signaling pathway
Carbohydrate digestion and absorption	-0.28397064340679756	-1.1063728194905353	0.25925925925925924	0.4109764826870716	43	33	ATP1A3;PIK3CB;MGAM;HK1;HK2;PIK3CD;ATP1B2;SLC5A1;AKT3;ATP1B1;G6PC3;PLCB2;PIK3CA;GNAT3;TAS1R3;PIK3R3;AKT2;PRKCB;SLC2A2;CACNA1D;G6PC;FXYD2;G6PC2;HKDC1;SLC2A5;AMY2A5;AMY1;PIK3R1;ATP1B3;PIK3R2;AKT1;ATP1A2;ATP1A1	AMY2A5;AMY1;PIK3R1;ATP1B3;PIK3R2;AKT1;ATP1A2;ATP1A1	Carbohydrate digestion and absorption
Transcriptional misregulation in cancer	0.2590055316119028	1.1523282566177588	0.1781609195402299	0.41254172524894733	183	149	ZBTB17;ARNT2;MPO;IGFBP3;BAK1;DOT1L;CSF2;CSF1R;MLLT1;JMJD1C;FLT1;NGFR;LMO2;FEV;PLAT;PLAU;TRAF1;MITF;CD40;FLT3;MMP9;BAIAP3;IL1R2;ITGAM;TGFBR2;HMGA2;HDAC1;HHEX;TLX1;GRIA3;TSPAN7;RUNX2;ZEB1;PTK2;KMT2A;EYA1;RUNX1T1;ELK4;CDK14;PAX8;MET;MDM2;SIX4;GADD45A;GZMB;PBX1;IGF1R;FLI1;BCL11B;ASPSCR1;CD14;RUNX1;SLC45A3;NFKB1;MLF1;HPGD;BIRC3;CEBPA;ETV6;BAX;REL;SIX1;MAF;MLLT3;NCOR1;IGF1;NTRK1;SPI1;CCNA1;ZBTB16;HDAC2…	ZBTB17;ARNT2;MPO;IGFBP3;BAK1;DOT1L;CSF2;CSF1R;MLLT1;JMJD1C;FLT1;NGFR;LMO2;FEV;PLAT;PLAU;TRAF1;MITF;CD40;FLT3;MMP9;BAIAP3;IL1R2;ITGAM;TGFBR2;HMGA2;HDAC1;HHEX;TLX1;GRIA3;TSPAN7;RUNX2;ZEB1;PTK2;KMT2A;EYA1;RUNX1T1;ELK4;CDK14;PAX8;MET;MDM2;SIX4;GADD45A;GZMB;PBX1;IGF1R;FLI1;BCL11B;ASPSCR1	Transcriptional misregulation in cancer
Glucagon signaling pathway	-0.21578348276564494	-1.094089063532969	0.2727272727272727	0.4344326351984995	102	81	CAMK2A;PDE3B;ITPR3;PRKAG3;PKM;GNAQ;SLC2A1;CAMK2B;PRKAG2;PLCB1;ITPR2;SIK2;LDHB;PHKA2;PPP3R1;CAMK2D;CREB3L2;PRKAA2;ADCY2;PLCB4;AKT3;PPARGC1A;CREB3L3;PPP3CA;ACACB;PRKACB;ITPR1;G6PC3;PYGL;FBP1;PLCB2;SIK1;PYGM;CAMK2G;PHKA1;PHKG1;PPP3CC;AKT2;CALM3;CREB3;SLC2A2;CPT1C;PRKAA1;ATF2;GCK;PHKG2;SIRT1;G6PC;GNAS;PYGB;GCGR;PFKFB1;G6PC2;ACACA;FOXO1;PPP4C;PGAM1;PCK2;GYS1;PRMT1;PRKAG1;PPP3CB;CALM2;PDHB;EP300;PRKAB1…	CALM2;PDHB;EP300;PRKAB1;CREB1;CREB3L4;PDHA1;CREB3L1;CREBBP;PPARA;PRKACA;CRTC2;PRKAB2;PHKB;LDHA;CALM1;AKT1;PLCB3;CPT1A	Glucagon signaling pathway
Chemical carcinogenesis	-0.23478036827890003	-1.089697698008817	0.2564102564102564	0.44043142883559566	94	54	GSTT4;UGT1A1;HPGDS;CYP2C55;CYP1A1;PTGS2;ALDH1A3;UGT1A7C;NAT1;GSTM3;CYP3A13;CYP1B1;UGT2B34;ALDH3A1;GSTA2;GSTM7;GSTO2;UGT1A6A;CYP2C65;CBR1;NAT2;MGST1;ALDH3B2;GSTM5;UGT2A3;EPHX1;UGT2B35;MGST2;GSTT2;GSTT3;CYP2B10;UGT2B36;GSTO1;GSTT1;MGST3;ADH1;GSTM2;GSTA4;GSTA1;UGT2B5;KYAT1;ADH7;GSTM6;GSTA3;GSTM4;ADH5;GSTP2;ARNT;ALDH3B1;KYAT3;GSTK1;SULT1A1;GSTP1;GSTM1	UGT2B5;KYAT1;ADH7;GSTM6;GSTA3;GSTM4;ADH5;GSTP2;ARNT;ALDH3B1;KYAT3;GSTK1;SULT1A1;GSTP1;GSTM1	Chemical carcinogenesis
Other types of O-glycan biosynthesis	-0.301115167020013	-1.0850411064322656	0.32653061224489793	0.44673682748080995	22	21	EOGT;COLGALT2;ST3GAL3;ST6GAL1;GXYLT2;MFNG;B4GALT2;B4GALT1;POFUT2;LFNG;B3GLCT;POGLUT1;RFNG;OGT;B4GALT3;GXYLT1;POFUT1;COLGALT1;POMT1;PLOD3;POMT2	COLGALT1;POMT1;PLOD3;POMT2	Other types of O-glycan biosynthesis
Fc gamma R-mediated phagocytosis	0.2914779274516205	1.1325892308554055	0.27044025157232704	0.45538380780560395	87	80	PRKCA;HCK;CDC42;PLA2G4A;GAB2;WASF1;PTPRC;WASF3;SYK;BIN1;MARCKSL1;PIK3CB;PAK1;ASAP1;WASF2;PLCG2;SCIN;PIP5K1A;VAV2;PIK3CD;SPHK1;INPP5D;CRK;WAS;MYO10;FCGR2B;LIMK1;PLPP1;MAPK1;AKT3;GSN;ARPC5;PLPP2;PRKCD;NCF1;DOCK2;MAP2K1;PIP5K1B;LIMK2;ARPC3;LYN;PIK3CA;ASAP2;PRKCG;LAT;WASL;INPPL1;PIK3R3;RAC1;PLD2;ARPC1A;MAPK3;DNM2;AKT2;ASAP3;VAV1;PRKCB;CFL2;PLPP3;PRKCE;ARPC5L;VAV3;PIP5K1C;VASP;ARPC2;AMPH;ARPC1B;PIK3R1…	PRKCA;HCK;CDC42;PLA2G4A;GAB2;WASF1;PTPRC;WASF3;SYK;BIN1;MARCKSL1;PIK3CB;PAK1;ASAP1;WASF2;PLCG2;SCIN;PIP5K1A;VAV2;PIK3CD;SPHK1;INPP5D;CRK;WAS;MYO10;FCGR2B;LIMK1;PLPP1;MAPK1;AKT3;GSN	Fc gamma R-mediated phagocytosis
Complement and coagulation cascades	0.29834370814250305	1.1232943689962809	0.2708333333333333	0.472572011742042	88	53	HC;ITGB2;CD55;MASP2;SERPINE1;PLAT;PLAU;C1QA;ITGAM;C3AR1;F5;F13A1;THBD;F2R;F2RL2;C5AR1;TFPI;PLAUR;C3;CD59B;CD55B;VTN;F3;PROC;C1QB;MASP1;CD59A;FGG;SERPING1;C1QC;F12;F2RL3;CPB2;KLKB1;SERPINF2;MBL2;F8;CD46;PROCR;CFB;VWF;F2;C2;C1RA;KNG2;CFI;PROS1;C4B;C8G;KNG1;SERPIND1;FGB;CLU	HC;ITGB2;CD55;MASP2;SERPINE1;PLAT;PLAU;C1QA;ITGAM;C3AR1;F5;F13A1;THBD;F2R;F2RL2;C5AR1;TFPI;PLAUR;C3;CD59B;CD55B;VTN;F3;PROC;C1QB	Complement and coagulation cascades
Toll-like receptor signaling pathway	0.27860147433273985	1.1173738248437497	0.28289473684210525	0.48128839120037126	99	74	MAPK13;CCL4;CCL5;TRAF6;TRAF3;MAPK12;IKBKB;MAPK10;LY96;CD40;CCL3;MAPK11;PIK3CB;IRF5;TNF;IKBKE;PIK3CD;MAP2K3;MAP3K8;TLR4;TLR5;MAPK1;AKT3;IRAK4;CD14;CXCL10;FADD;NFKB1;CTSK;MAP2K6;IFNAR2;MAP2K1;MAPK8;CASP8;TAB2;TOLLIP;TLR2;IRF7;MAP2K4;PIK3CA;IL1B;IFNAR1;MAPK9;PIK3R3;RAC1;IL6;MAP2K2;TIRAP;MAPK3;LBP;IRF3;AKT2;MAP3K7;JUN;SPP1;NFKBIA;IRAK1;TLR1;TLR3;TICAM1;RIPK1;IKBKG;MYD88;PIK3R1;MAPK14;STAT1;PIK3R2;TAB…	MAPK13;CCL4;CCL5;TRAF6;TRAF3;MAPK12;IKBKB;MAPK10;LY96;CD40;CCL3;MAPK11;PIK3CB;IRF5;TNF;IKBKE;PIK3CD;MAP2K3;MAP3K8;TLR4;TLR5;MAPK1;AKT3;IRAK4;CD14;CXCL10;FADD;NFKB1;CTSK;MAP2K6;IFNAR2;MAP2K1;MAPK8;CASP8	Toll-like receptor signaling pathway
Dopaminergic synapse	0.26171339438848973	1.1103221402894623	0.26666666666666666	0.4883138449042263	135	110	MAPK13;PRKCA;GNG2;CAMK2A;GNAL;MAPK12;ITPR3;PPP2R2B;MAPK10;PPP2R2C;PPP2R3A;GNB5;ADCY5;KIF5C;MAPK11;MAOB;CACNA1C;GNAQ;PPP1CC;PPP2R5D;CAMK2B;GRIA3;PLCB1;DRD4;CACNA1B;ITPR2;GRIA2;KCNJ5;CAMK2D;CREB3L2;ARNTL;KIF5A;PLCB4;PPP2R1B;AKT3;SLC18A2;GNAI2;CREB3L3;GNG4;TH;GNG8;MAPK8;PPP3CA;GNGT2;GNAO1;PPP2R2D;PRKACB;ITPR1;GNG12;GNAI3;GRIN2B;PLCB2;PPP1R1B;DRD3;KIF5B;SLC18A1;PRKCG;KCNJ3;GNB4;COMT;MAPK9;CALY;CAMK2G…	MAPK13;PRKCA;GNG2;CAMK2A;GNAL;MAPK12;ITPR3;PPP2R2B;MAPK10;PPP2R2C;PPP2R3A;GNB5;ADCY5;KIF5C;MAPK11;MAOB;CACNA1C;GNAQ;PPP1CC;PPP2R5D;CAMK2B;GRIA3;PLCB1;DRD4;CACNA1B;ITPR2;GRIA2;KCNJ5;CAMK2D;CREB3L2;ARNTL;KIF5A;PLCB4;PPP2R1B;AKT3	Dopaminergic synapse
NOD-like receptor signaling pathway	0.24778367878728022	1.107531586913303	0.28901734104046245	0.49098133198789096	205	141	MAPK13;PANX1;TRPM2;CCL5;TRAF6;TRAF3;NEK7;MAPK12;TNFAIP3;ITPR3;IKBKB;MAPK10;MFN2;CXCL2;TXN2;CAMP;NLRX1;TRPV2;MAPK11;RNASEL;P2RX7;IL18;CASR;IFI204;CCL2;TNF;TMEM173;PLCB1;OAS3;CXCL1;TRAF2;ANTXR2;ITPR2;IKBKE;PSTPIP1;GABARAPL1;AIM2;TLR4;JAK1;CASP12;MEFV;MAPK1;CYBA;PLCB4;IRAK4;CASP4;FADD;NFKB1;NOD2;BIRC3;PRKCD;ANTXR1;TRAF5;TRP53BP1;IFNAR2;MAPK8;CASP8;TAB2;TYK2;TRIP6;MCU;ITPR1;IRF7;GBP7;DHX33;NLRP3;PLCB…	MAPK13;PANX1;TRPM2;CCL5;TRAF6;TRAF3;NEK7;MAPK12;TNFAIP3;ITPR3;IKBKB;MAPK10;MFN2;CXCL2;TXN2;CAMP;NLRX1;TRPV2;MAPK11;RNASEL;P2RX7;IL18;CASR;IFI204;CCL2;TNF;TMEM173;PLCB1;OAS3;CXCL1;TRAF2;ANTXR2;ITPR2;IKBKE;PSTPIP1;GABARAPL1;AIM2;TLR4;JAK1;CASP12;MEFV;MAPK1;CYBA;PLCB4;IRAK4	NOD-like receptor signaling pathway
Th17 cell differentiation	0.27931042740066525	1.1109680993630227	0.3125	0.49154534302483494	102	75	MAPK13;IFNG;IL23A;MAPK12;IKBKB;MAPK10;NFATC2;RORA;MAPK11;IL2RA;TGFBR2;IL27RA;CD3E;SMAD4;NFKBIE;IL1RAP;PPP3R1;IL1R1;JAK1;GATA3;MAPK1;SMAD3;RUNX1;LCK;NFKB1;AHR;STAT5A;ZAP70;MAPK8;PPP3CA;IL17D;IL6RA;TYK2;NFATC1;IFNGR1;STAT5B;IL1B;LAT;MAPK9;IL2;CD247;MTOR;NFKBIB;IL6;IL4RA;MAPK3;SMAD2;PPP3CC;RARA;TGFBR1;RORC;JUN;STAT6;NFKBIA;HSP90AB1;IL6ST;RXRB;IFNGR2;JAK3;HIF1A;IL2RG;PPP3CB;STAT3;RXRA;TGFB1;NFATC3;IK…	MAPK13;IFNG;IL23A;MAPK12;IKBKB;MAPK10;NFATC2;RORA;MAPK11;IL2RA;TGFBR2;IL27RA;CD3E;SMAD4;NFKBIE;IL1RAP;PPP3R1;IL1R1;JAK1;GATA3;MAPK1;SMAD3;RUNX1;LCK;NFKB1;AHR;STAT5A	Th17 cell differentiation
Colorectal cancer	-0.21515206774208007	-1.0624277812301894	0.3333333333333333	0.4939439550887049	88	81	PMAIP1;TGFB2;LEF1;BAK1;MAPK10;RAC3;TGFBR2;PIK3CB;BIRC5;SMAD4;AREG;EREG;PIK3CD;EGFR;GADD45A;MAPK1;TCF7;AKT3;MLH1;BBC3;SMAD3;AXIN1;TCF7L2;GRB2;BAX;RALA;MAP2K1;MAPK8;CCND1;AXIN2;RALB;PIK3CA;MAPK9;MTOR;APC2;PIK3R3;TGFA;RAC1;MAP2K2;TGFB3;CASP3;BCL2;HRAS;MAPK3;SMAD2;MYC;TGFBR1;AKT2;APPL1;APC;JUN;EGF;CTNNB1;BCL2L11;TCF7L1;MSH2;SOS1;MSH6;TRP53;ARAF;POLK;MSH3;TGFB1;BRAF;DDB2;RHOA;CASP9;PIK3R1;CYCS;RAF1;CD…	BRAF;DDB2;RHOA;CASP9;PIK3R1;CYCS;RAF1;CDKN1A;PIK3R2;GSK3B;NRAS;RALGDS;KRAS;SOS2;AKT1;BAD;FOS;GADD45G	Colorectal cancer
Arginine and proline metabolism	-0.2506091496318753	-1.0602783158159066	0.3404255319148936	0.49394553196522556	50	46	SMOX;AZIN2;MAOB;HOGA1;NOS2;SMS;P4HA3;PRODH2;ARG2;ARG1;P4HA2;CKB;SAT2;CKM;ALDH1B1;GOT1;AMD1;GOT2;DAO;ALDH9A1;PYCR1;MAOA;ALDH4A1;ALDH7A1;CNDP1;AGMAT;P4HA1;SRM;CNDP2;ALDH3A2;ALDH18A1;PYCR2;PRODH;NOS3;CARNS1;LAP3;ODC1;OAT;CKMT1;NOS1;GATM;PYCRL;GAMT;SAT1;L3HYPDH;ALDH2	CARNS1;LAP3;ODC1;OAT;CKMT1;NOS1;GATM;PYCRL;GAMT;SAT1;L3HYPDH;ALDH2	Arginine and proline metabolism
Gastric acid secretion	0.2844577365034526	1.103248157603828	0.31210191082802546	0.49609188322609116	74	60	ADCY1;PRKCA;CAMK2A;KCNK2;ATP1A3;ITPR3;SLC9A4;ADCY5;CCKBR;GAST;GNAQ;KCNQ1;CAMK2B;PLCB1;ITPR2;SLC9A1;CAMK2D;ATP1B2;CFTR;ADCY2;ADCY7;PLCB4;CAR2;KCNK10;ATP1B1;GNAI2;ATP4A;PRKACB;KCNJ15;ADCY4;ITPR1;ADCY3;GNAI3;EZR;PLCB2;PRKCG;MYLK;KCNJ2;CAMK2G;PRKCB;CALM3;CHRM3;MYLK3;ADCY8;GNAI1;GNAS;SSTR2;SST;CALM2;SLC4A2;ATP1B3;PRKACA;ACTB;KCNE2;ADCY6;ADCY9;CALM1;ATP1A2;ATP1A1;PLCB3	ADCY1;PRKCA;CAMK2A;KCNK2;ATP1A3;ITPR3;SLC9A4;ADCY5;CCKBR;GAST;GNAQ;KCNQ1;CAMK2B;PLCB1;ITPR2;SLC9A1;CAMK2D;ATP1B2;CFTR;ADCY2;ADCY7;PLCB4;CAR2;KCNK10;ATP1B1	Gastric acid secretion
Ascorbate and aldarate metabolism	-0.3088862717212316	-1.0418006415311747	0.30985915492957744	0.5340398041054496	27	16	UGT1A1;UGT1A7C;ALDH1B1;UGT2B34;ALDH9A1;UGT1A6A;ALDH7A1;UGT2A3;UGT2B35;RGN;UGT2B36;ALDH3A2;GULO;UGT2B5;UGDH;ALDH2	UGDH;ALDH2	Ascorbate and aldarate metabolism
Drug metabolism	-0.2089920163198512	-1.0255603115626317	0.37777777777777777	0.5445314942169428	114	88	GSTT4;MPO;CMPK1;UGT1A1;HPGDS;MAOB;NME3;UPB1;DPYD;ALDH1A3;UGT1A7C;NAT1;UPP2;FMO1;GSTM3;NME4;CES2C;XDH;TK1;IMPDH1;FMO4;CES2B;UGT2B34;ALDH3A1;GSTA2;GSTM7;CDA;CES2E;GSTO2;UGT1A6A;AOX1;NME6;MAOA;CES2A;NAT2;DPYS;MGST1;ALDH3B2;AOX3;GSTM5;IMPDH2;UGT2A3;FMO9;UPP1;UCK2;UGT2B35;MGST2;CES1D;GSTT2;GSTT3;GUSB;UGT2B36;CES2G;GSTO1;GSTT1;ITPA;MGST3;NME7;ADH1;GSTM2;NME1;GSTA4;UCKL1;NME2;RRM1;GSTA1;UGT2B5;ADH7;HPRT…	ADH7;HPRT;RRM2;GMPS;GSTM6;GSTA3;TPMT;GSTM4;TK2;FMO5;CES1E;DUT;ADH5;GSTP2;UMPS;ALDH3B1;GSTK1;FMO2;RRM2B;GSTP1;GSTM1	Drug metabolism
Apoptosis	-0.19593882953948374	-1.034690521311057	0.32432432432432434	0.5479724338197792	141	124	PMAIP1;BAK1;NGF;CTSH;ITPR3;IKBKB;MAPK10;NGFR;PDPK1;DAB2IP;CTSZ;TRAF1;TNFSF10;PARP1;PIK3CB;HRK;TUBA8;CFLAR;TNF;BIRC5;CSF2RB2;TRAF2;ITPR2;CTSD;PIK3CD;SEPT4;GADD45A;LMNB1;GZMB;CASP12;MAPK1;AKT3;TUBA3B;BBC3;FADD;NFKB1;CTSK;BIRC3;BAX;CAPN2;CASP7;MAP2K1;MAPK8;CASP8;EIF2AK3;DFFA;CTSO;ITPR1;FAS;CASP6;TUBA4A;TUBA1A;IL3RA;MAP3K14;CTSF;BID;PIK3CA;NTRK1;TNFRSF10B;DIABLO;MAPK9;PIK3R3;MAP2K2;CAPN1;CASP3;CTSC;B…	PIK3R1;CTSW;CYCS;RAF1;PIK3R2;CTSS;CTSB;AIFM1;RELA;PIDD1;ACTB;NRAS;LMNA;HTRA2;KRAS;CASP2;AKT1;MCL1;BAD;EIF2S1;FOS;GADD45G	Apoptosis
mTOR signaling pathway	-0.20107191725991252	-1.0257887067235498	0.3333333333333333	0.5508851658548359	154	133	FZD10;PRKCA;WNT7B;WNT9A;WNT2;WNT7A;RNF152;IKBKB;WNT10A;WNT10B;PDPK1;WNT11;RPTOR;WNT5A;WNT3;ATP6V1G1;PIK3CB;DVL1;WNT1;CLIP1;TNF;WNT6;WDR24;RRAGD;WNT4;PIK3CD;FZD8;EIF4E2;DDIT4;GRB10;ATP6V1E1;ATP6V1G3;PRKAA2;IGF1R;FZD6;MAPK1;AKT3;TSC2;FZD1;SLC38A9;LAMTOR5;FZD2;ATP6V1G2;TBC1D7;GRB2;MAP2K1;ULK2;DEPDC5;LRP6;SGK1;RRAGA;IGF1;PIK3CA;FNIP1;PRKCG;SESN2;CAB39;NPRL3;WDR59;MTOR;PIK3R3;RRAGC;MAP2K2;WNT16;ATP6V1…	DVL2;BRAF;AKT1S1;STRADA;TNFRSF1A;RHOA;TTI1;STRADB;TSC1;PIK3R1;PTEN;FZD3;DEPTOR;RAF1;PRR5;ATP6V1F;PIK3R2;SEH1L;EIF4EBP1;GSK3B;SLC7A5;LPIN1;MIOS;ATP6V1D;ATP6V1A;NRAS;INSR;SKP2;LAMTOR2;DVL3;KRAS;SOS2;AKT1;SLC3A2	mTOR signaling pathway
HIF-1 signaling pathway	-0.20604378167233778	-1.0203399233872557	0.3939393939393939	0.5513750438987493	104	88	PRKCA;IFNG;CAMK2A;FLT1;SERPINE1;NOS2;PIK3CB;SLC2A1;EGLN1;CAMK2B;PLCG2;TEK;HK1;HK2;PIK3CD;EIF4E2;EGFR;CAMK2D;TLR4;PFKFB3;IGF1R;MAPK1;ANGPT2;AKT3;ANGPT1;TIMP1;NFKB1;ENO4;ENO2;EDN1;MAP2K1;IL6RA;IFNGR1;ERBB2;IGF1;PIK3CA;PRKCG;ALDOA;MTOR;PIK3R3;CUL2;CAMK2G;IL6;MAP2K2;BCL2;MAPK3;AKT2;PRKCB;TRF;ENO1;HMOX1;EGF;MKNK1;CYBB;MKNK2;PGK1;IFNGR2;HIF1A;HKDC1;ANGPT4;NOS3;EIF4E;VHL;STAT3;ENO3;RBX1;EGLN3;PDHB;EP300…	EGLN3;PDHB;EP300;LTBR;EGLN2;GAPDH;PDHA1;PIK3R1;CDKN1A;PIK3R2;CREBBP;ARNT;EIF4EBP1;TFRC;CDKN1B;RELA;LDHA;INSR;PLCG1;VEGFA;AKT1;PDK1	HIF-1 signaling pathway
Glycolysis / Gluconeogenesis	-0.23621081587490333	-1.0284967047430218	0.40816326530612246	0.5513952677519417	67	54	PKM;ALDOB;HK1;HK2;LDHB;DLAT;ALDH1A3;FBP2;PFKP;GALM;ENO4;ENO2;ALDH1B1;G6PC3;FBP1;ALDH3A1;ALDH9A1;PGM1;ALDOA;GPI1;MINPP1;ALDOC;ALDH3B2;AKR1A1;ACSS1;ALDH7A1;ENO1;GCK;PKLR;G6PC;PFKM;PGK1;ALDH3A2;ADH1;G6PC2;ACSS2;HKDC1;PGAM1;PCK2;DLD;ENO3;PGM2;ADH7;ADPGK;GAPDHS;PDHB;TPI1;GAPDH;PDHA1;ADH5;ALDH3B1;BPGM;LDHA;ALDH2	PGAM1;PCK2;DLD;ENO3;PGM2;ADH7;ADPGK;GAPDHS;PDHB;TPI1;GAPDH;PDHA1;ADH5;ALDH3B1;BPGM;LDHA;ALDH2	Glycolysis / Gluconeogenesis
Insulin signaling pathway	-0.19832899259864645	-1.030807739309012	0.36363636363636365	0.5514761106352228	139	123	PPP1R3D;PRKCZ;PDE3B;PRKAR2A;IKBKB;MAPK10;PDPK1;PRKAG3;RPTOR;PIK3CB;PPP1CC;RHOQ;PRKAG2;SHC2;SLC2A4;IRS4;CBL;RAPGEF1;HK1;HK2;PIK3CD;EIF4E2;PHKA2;CRK;FBP2;PRKAA2;MAPK1;AKT3;TSC2;PPARGC1A;FLOT1;IRS3;PRKAR1B;GRB2;PPP1R3B;MAP2K1;MAPK8;ACACB;PPP1R3C;PRKACB;G6PC3;PRKAR1A;PYGL;FBP1;PIK3CA;FLOT2;PYGM;FASN;MAPK9;INPPL1;MTOR;PIK3R3;MAP2K2;INPP5K;RHEB;PHKA1;PHKG1;HRAS;MAPK3;SOCS2;PRKAR2B;AKT2;CALM3;ELK1;PRKAA…	SOCS3;PIK3R1;CRKL;RAF1;PIK3R2;EIF4EBP1;GSK3B;PPP1CA;PRKACA;SOCS4;PRKAB2;PHKB;NRAS;INSR;KRAS;SOS2;CALM1;AKT1;BAD;IRS2;SHC1	Insulin signaling pathway
Cellular senescence	-0.1940710282639876	-1.0138232252378183	0.36363636363636365	0.5544070624479789	185	140	MAPK13;TGFB2;IGFBP3;FBXW11;MAPK12;ITPR3;CDKN2A;MRAS;NFATC2;SERPINE1;RASSF5;GM8909;MAPK11;TGFBR2;PIK3CB;PPP1CC;TRPV4;CDK6;ITPR2;MAPKAPK2;PIK3CD;MAP2K3;PPP3R1;ETS1;MDM2;FOXO3;GADD45A;RAD50;RBL1;MAPK1;SQSTM1;AKT3;MRE11A;RRAS2;TSC2;SLC25A4;SMAD3;ATR;NFKB1;HIPK1;MAP2K6;LIN9;CAPN2;MAP2K1;NBN;IL1A;PPP3CA;CCND1;MCU;ITPR1;NFATC1;PIK3CA;CHEK1;E2F5;HIPK2;CCNE1;CCNA1;CDK4;CDK1;MTOR;RAD9B;CDKN2B;PIK3R3;IL6;CH…	PIK3R1;MAPK14;PTEN;RAF1;CDKN1A;SLC25A5;PIK3R2;E2F2;VDAC2;VDAC3;ZFP36L2;EIF4EBP1;PPP1CA;CCNA2;RBL2;RELA;CCND3;NRAS;KRAS;CALM1;AKT1;LIN52;GADD45G;ZFP36L1	Cellular senescence
Glycine, serine and threonine metabolism	-0.26544053620632513	-1.0099623097790251	0.42105263157894735	0.55703512258295	40	35	AGXT;TDH;AOC3;MAOB;GNMT;SHMT2;AMT;AOC2;DAO;SARDH;MAOA;ALAS1;SDS;GRHPR;ALDH7A1;PSAT1;CTH;GLYCTK;GLDC;CBS;PIPOX;PSPH;SHMT1;CHDH;PGAM1;DLD;SDSL;PHGDH;THA1;SRR;GATM;GCAT;BPGM;GCSH;GAMT	SDSL;PHGDH;THA1;SRR;GATM;GCAT;BPGM;GCSH;GAMT	Glycine, serine and threonine metabolism
Sphingolipid signaling pathway	0.2482016458720895	1.074528225319712	0.3313953488372093	0.5585228462682149	124	111	S1PR2;MAPK13;PRKCA;PRKCZ;GNA13;MAPK12;GAB2;PPP2R2B;MAPK10;PPP2R2C;RAC3;PDPK1;SMPD1;PPP2R3A;MAPK11;ASAH2;PIK3CB;GNAQ;PPP2R5D;TNF;PLCB1;NSMAF;TRAF2;S1PR1;SGPL1;CTSD;PIK3CD;SPHK1;OPRD1;CERS3;FYN;ASAH1;MAPK1;PLCB4;PPP2R1B;AKT3;SPTLC1;SGPP2;NFKB1;GNAI2;ABCC1;BAX;FCER1G;MAP2K1;MAPK8;GNA12;PPP2R2D;GNAI3;S1PR3;BID;PLCB2;PIK3CA;PRKCG;MAPK9;PIK3R3;CERS4;RAC1;PLD2;MAP2K2;SMPD2;ADORA1;CERS6;BCL2;HRAS;MAPK3;A…	S1PR2;MAPK13;PRKCA;PRKCZ;GNA13;MAPK12;GAB2;PPP2R2B;MAPK10;PPP2R2C;RAC3;PDPK1;SMPD1;PPP2R3A;MAPK11;ASAH2;PIK3CB;GNAQ;PPP2R5D;TNF;PLCB1;NSMAF;TRAF2;S1PR1;SGPL1;CTSD;PIK3CD;SPHK1;OPRD1;CERS3;FYN;ASAH1;MAPK1;PLCB4;PPP2R1B;AKT3	Sphingolipid signaling pathway
B cell receptor signaling pathway	-0.21541399966475078	-1.0140344686818727	0.41818181818181815	0.5604409533467013	72	61	BLNK;IKBKB;NFATC2;RAC3;PIRB;SYK;PIK3CB;PLCG2;NFKBIE;VAV2;PIK3CD;INPP5D;PPP3R1;RASGRP3;FCGR2B;MAPK1;AKT3;CD81;NFKB1;GRB2;MAP2K1;PPP3CA;BCL10;MALT1;NFATC1;LYN;PIK3CA;DAPP1;INPPL1;NFKBIB;PIK3R3;RAC1;MAP2K2;PIK3AP1;HRAS;MAPK3;PPP3CC;AKT2;VAV1;PRKCB;JUN;NFKBIA;SOS1;CD79A;VAV3;PTPN6;PPP3CB;NFATC3;IKBKG;CD72;PIK3R1;IFITM1;RAF1;PIK3R2;GSK3B;RELA;NRAS;KRAS;SOS2;AKT1;FOS	CD72;PIK3R1;IFITM1;RAF1;PIK3R2;GSK3B;RELA;NRAS;KRAS;SOS2;AKT1;FOS	B cell receptor signaling pathway
Arginine biosynthesis	-0.31330958851471435	-1.004143916231685	0.43283582089552236	0.564612103046908	19	17	NOS2;NAGS;GLUL;GLS;ARG2;ARG1;GOT1;ASS1;GOT2;ASL;GLS2;NOS3;GPT2;ACY1;NOS1;GLUD1;GPT	GPT2;ACY1;NOS1;GLUD1;GPT	Arginine biosynthesis
Regulation of lipolysis in adipocytes	0.2885417282956981	1.0625009338785714	0.3945578231292517	0.5795526744063575	56	51	ADCY1;PRKG2;PDE3B;CGA;PRKG1;NPY1R;ADCY5;AQP7;PTGS1;FABP4;PIK3CB;PTGS2;ABHD5;IRS4;PIK3CD;ADCY2;ADCY7;AKT3;ADRB1;GNAI2;IRS3;PRKACB;ADCY4;TSHB;NPY;ADCY3;GNAI3;PIK3CA;PIK3R3;ADORA1;PTGER3;AKT2;NPR1;ADCY8;GNAI1;GNAS;PNPLA2;IRS1;MGLL;ADRB2;TSHR;LIPE;PLA2G16;PIK3R1;PIK3R2;PRKACA;INSR;ADCY6;ADCY9;AKT1;IRS2	ADCY1;PRKG2;PDE3B;CGA;PRKG1;NPY1R;ADCY5;AQP7;PTGS1;FABP4;PIK3CB;PTGS2;ABHD5	Regulation of lipolysis in adipocytes
Primary immunodeficiency	0.33522112114735364	1.063232391282047	0.3629032258064516	0.5828184330169487	36	22	BLNK;TNFRSF13B;PTPRC;CD40;CD3E;DCLRE1C;LCK;ZAP70;ADA;TAP1;ORAI1;RFX5;TAP2;AIRE;CD79A;JAK3;IL2RG;CIITA;UNG;IKBKG;RFXANK;RFXAP	BLNK;TNFRSF13B;PTPRC;CD40;CD3E	Primary immunodeficiency
Long-term potentiation	0.27443807632834627	1.0540297485856835	0.37579617834394907	0.5905481982470332	67	52	ADCY1;PRKCA;CAMK2A;ITPR3;PPP1R1A;CACNA1C;GNAQ;PPP1CC;CAMK2B;PLCB1;RAPGEF3;GRIN1;ITPR2;GRIA2;PPP3R1;CAMK2D;MAPK1;PLCB4;GRIN2C;MAP2K1;PPP3CA;PRKACB;ITPR1;GRIN2B;PLCB2;PRKCG;CAMK2G;MAP2K2;RAP1B;HRAS;MAPK3;PPP3CC;GRIN2D;CAMK4;PRKCB;CALM3;ADCY8;ARAF;PPP3CB;PPP1CB;CALM2;BRAF;EP300;RAP1A;RAF1;CREBBP;PPP1CA;PRKACA;NRAS;KRAS;CALM1;PLCB3	ADCY1;PRKCA;CAMK2A;ITPR3;PPP1R1A;CACNA1C;GNAQ;PPP1CC;CAMK2B;PLCB1;RAPGEF3;GRIN1;ITPR2;GRIA2;PPP3R1;CAMK2D	Long-term potentiation
Prion diseases	0.32529306832406835	1.0561200775993558	0.36423841059602646	0.5906881701788154	34	29	HC;CCL5;NCAM1;LAMC1;PRNP;C1QA;HSPA1A;FYN;CASP12;MAPK1;BAX;MAP2K1;IL1A;C1QB;PRKACB;C1QC;IL1B;IL6;MAP2K2;HSPA5;MAPK3;ELK1;NCAM2;EGR1;SOD1;STIP1;C8G;PRKACA;NOTCH1	HC;CCL5;NCAM1;LAMC1;PRNP;C1QA	Prion diseases
Choline metabolism in cancer	0.255116011352595	1.0439406293091518	0.37735849056603776	0.6112134517785376	99	86	SLC22A21;DGKE;PRKCA;PLA2G4A;MAPK10;RAC3;PDPK1;WASF1;DGKI;PDGFRB;WASF3;SLC22A4;DGKD;PCYT1B;PIK3CB;PDGFRA;SLC44A2;WASF2;SLC44A1;PDGFC;DGKH;PIP5K1A;DGKZ;PIK3CD;WAS;EGFR;PDGFD;PLPP1;MAPK1;AKT3;TSC2;LYPLA1;PLPP2;GRB2;MAP2K1;MAPK8;PIP5K1B;PIK3CA;PRKCG;SLC44A4;WASL;MAPK9;MTOR;PIK3R3;RAC1;PLD2;MAP2K2;RHEB;HRAS;MAPK3;AKT2;PRKCB;CHPT1;JUN;EGF;DGKQ;PLPP3;SOS1;DGKG;DGKB;DGKA;HIF1A;PIP5K1C;PDGFA;CHKB;SLC22A1;…	SLC22A21;DGKE;PRKCA;PLA2G4A;MAPK10;RAC3;PDPK1;WASF1;DGKI;PDGFRB;WASF3;SLC22A4;DGKD;PCYT1B;PIK3CB;PDGFRA;SLC44A2;WASF2;SLC44A1;PDGFC;DGKH;PIP5K1A;DGKZ;PIK3CD;WAS;EGFR	Choline metabolism in cancer
SNARE interactions in vesicular transport	-0.2564865501717047	-0.982073775823534	0.515625	0.6150995587283816	33	31	GOSR2;STX7;STX8;VAMP4;STX11;STX3;BET1L;SEC22B;VAMP2;STX16;VAMP5;STX2;STX18;GOSR1;BNIP1;STX4A;STX6;VAMP3;SNAP23;STX1A;BET1;VTI1A;STX17;VAMP8;USE1;STX5A;VTI1B;YKT6;VAMP1;SNAP29;STX19	VAMP8;USE1;STX5A;VTI1B;YKT6;VAMP1;SNAP29;STX19	SNARE interactions in vesicular transport
Selenocompound metabolism	-0.29352597258368945	-0.974702842509395	0.4722222222222222	0.6291782992529993	17	17	TXNRD2;PSTK;MTR;TXNRD1;INMT;MARS2;SEPSECS;SCLY;PAPSS2;CTH;PAPSS1;SEPHS1;MARS;KYAT1;SEPHS2;KYAT3;TXNRD3	SEPHS1;MARS;KYAT1;SEPHS2;KYAT3;TXNRD3	Selenocompound metabolism
Cholinergic synapse	0.250751337412569	1.0234800495070469	0.46794871794871795	0.6341884958355608	113	91	ADCY1;PRKCA;GNG2;CAMK2A;KCNQ4;ITPR3;GNB5;ADCY5;KCNQ5;CACNA1C;PIK3CB;GNAQ;KCNQ2;KCNQ1;CAMK2B;CHAT;PLCB1;CACNA1B;ITPR2;PIK3CD;CAMK2D;FYN;CREB3L2;ADCY2;ADCY7;MAPK1;PLCB4;AKT3;PIK3R5;GNAI2;CREB3L3;GNG4;GNG8;MAP2K1;GNGT2;GNAO1;PRKACB;ADCY4;ITPR1;CHRNB4;GNG12;ADCY3;GNAI3;PLCB2;PIK3CA;PIK3CG;PRKCG;KCNJ3;GNB4;KCNJ2;KCNQ3;PIK3R3;CAMK2G;GNG10;KCNJ4;BCL2;CACNA1A;HRAS;MAPK3;AKT2;CAMK4;CHRNB2;PRKCB;CREB3;CHRM…	ADCY1;PRKCA;GNG2;CAMK2A;KCNQ4;ITPR3;GNB5;ADCY5;KCNQ5;CACNA1C;PIK3CB;GNAQ;KCNQ2;KCNQ1;CAMK2B;CHAT;PLCB1;CACNA1B;ITPR2;PIK3CD;CAMK2D;FYN;CREB3L2;ADCY2;ADCY7;MAPK1;PLCB4;AKT3;PIK3R5	Cholinergic synapse
T cell receptor signaling pathway	0.25915528865447934	1.026708935029216	0.42038216560509556	0.6366486979304973	101	81	MAPK13;IFNG;RASGRP1;CSF2;CDC42;MAPK12;IKBKB;NCK2;NFATC2;PDPK1;PTPRC;MAPK11;PIK3CB;PAK1;CD3E;TNF;NFKBIE;VAV2;PIK3CD;MAP3K8;PPP3R1;FYN;PAK3;MAPK1;AKT3;LCK;NFKB1;GRB2;ZAP70;TEC;MAP2K1;PPP3CA;BCL10;MALT1;NFATC1;MAP3K14;PIK3CA;LAT;CDK4;PAK2;MAPK9;IL2;CD247;NFKBIB;PIK3R3;MAP2K2;HRAS;MAPK3;PPP3CC;CD28;AKT2;VAV1;DLG1;MAP3K7;JUN;NCK1;NFKBIA;PAK4;SOS1;VAV3;PAK7;PTPN6;PPP3CB;NFATC3;CBLB;IKBKG;RHOA;PIK3R1;MA…	MAPK13;IFNG;RASGRP1;CSF2;CDC42;MAPK12;IKBKB;NCK2;NFATC2;PDPK1;PTPRC;MAPK11;PIK3CB;PAK1;CD3E;TNF;NFKBIE;VAV2;PIK3CD;MAP3K8;PPP3R1;FYN;PAK3	T cell receptor signaling pathway
Epstein-Barr virus infection	-0.18080575862708217	-0.9686972342328722	0.6111111111111112	0.6387747236352269	229	158	MAPK13;BAK1;BLNK;TRAF6;TRAF3;MAPK12;TNFAIP3;IKBKB;MAPK10;CD44;ICAM1;CD40;GM8909;RUNX3;MAPK11;SYK;PIK3CB;HDAC1;CD3E;TNF;CDK6;OAS3;PLCG2;NFKBIE;TRAF2;IKBKE;USP7;PIK3CD;MAP2K3;ENTPD1;MDM2;PSMD1;GADD45A;JAK1;PSMD11;NEDD4;ISG15;AKT3;IRAK4;ENTPD3;CXCL10;FADD;NFKB1;DDX58;MAP2K6;TRAF5;BAX;B2M;IFNAR2;MAPK8;CASP8;CCND1;TAB2;TYK2;FAS;TLR2;IRF7;MAP3K14;LYN;MAP2K4;BID;PIK3CA;PSMD8;TAP1;NFKB2;CCNE1;CCNA1;IFNAR…	STAT3;TAPBP;ADRM1;PDIA3;PSMD14;PSMC3;APAF1;RIPK1;RBPJ;OAS2;IKBKG;PSMD13;TRADD;DDB2;SIN3A;E2F3;CASP9;PSMD2;CALR;MYD88;PIK3R1;MAPK14;STAT1;CYCS;CDKN1A;PSMD12;PIK3R2;E2F2;PSMD7;CIR1;IRF9;SAP30;TAB1;MAVS;CCNA2;CDKN1B;RELA;CCND3;SKP2;TBK1;PSMD4;MAP2K7;AKT1;GADD45G;HES1	Epstein-Barr virus infection
Retrograde endocannabinoid signaling	0.23862639348499445	1.023504088022313	0.37349397590361444	0.6396686781826957	150	111	MAPK13;ADCY1;PRKCA;GNG2;GABRP;ABHD6;MAPK12;ITPR3;MAPK10;GNB5;ADCY5;CNR1;MAPK11;GABRD;NDUFB9;GABRB3;CACNA1C;GNAQ;DAGLB;PTGS2;GRIA3;SLC17A6;PLCB1;CACNA1B;ITPR2;GRIA2;GABRA3;KCNJ5;NDUFS4;ADCY2;ADCY7;MAPK1;PLCB4;NDUFA8;NDUFA2;GNAI2;NDUFA4L2;GNG4;NDUFA12;NDUFB6;GNG8;GABRA4;MAPK8;GNGT2;GNAO1;PRKACB;ADCY4;ITPR1;FAAH;GNG12;ADCY3;NDUFC2;GNAI3;PLCB2;PRKCG;KCNJ3;NDUFA9;GNB4;RIMS1;MAPK9;NDUFA1;NDUFB8;NDUFAB1…	MAPK13;ADCY1;PRKCA;GNG2;GABRP;ABHD6;MAPK12;ITPR3;MAPK10;GNB5;ADCY5;CNR1;MAPK11;GABRD;NDUFB9;GABRB3;CACNA1C;GNAQ;DAGLB;PTGS2;GRIA3;SLC17A6;PLCB1	Retrograde endocannabinoid signaling
Acute myeloid leukemia	-0.21049639724736374	-0.9660512941856538	0.5555555555555556	0.6399243443351328	69	59	MPO;LEF1;CSF2;CSF1R;IKBKB;FLT3;ITGAM;PIK3CB;KIT;PPARD;RUNX1T1;PIK3CD;MAPK1;TCF7;AKT3;CD14;RUNX1;NFKB1;STAT5A;PIM1;TCF7L2;CEBPA;GRB2;MAP2K1;CCND1;STAT5B;PIK3CA;SPI1;CCNA1;ZBTB16;MTOR;PIK3R3;MAP2K2;HRAS;MAPK3;MYC;RARA;AKT2;TCF7L1;SOS1;ARAF;JUP;STAT3;IKBKG;BRAF;DUSP6;PER2;PIM2;PIK3R1;RAF1;PML;PIK3R2;EIF4EBP1;RELA;NRAS;KRAS;SOS2;AKT1;BAD	IKBKG;BRAF;DUSP6;PER2;PIM2;PIK3R1;RAF1;PML;PIK3R2;EIF4EBP1;RELA;NRAS;KRAS;SOS2;AKT1;BAD	Acute myeloid leukemia
Tight junction	0.23191507858537266	1.0268645886094572	0.4011299435028249	0.642036981262578	167	146	AMOTL1;PRKCZ;CLDN4;ARHGAP17;CDC42;MPP4;PPP2R2B;MAPK10;PPP2R2C;CTTN;PRKAG3;MYH7B;CLDN7;DLG2;CLDN1;HCLS1;SYNPO;NEDD4L;TUBA8;MPDZ;CLDN5;CGNL1;PRKAG2;NF2;ACTR2;JAM2;SRC;PARD6G;MYH11;MSN;RDX;WAS;ACTR3B;NEDD4;PRKAA2;MYL2;JAM3;CFTR;AMOT;PARD3;PPP2R1B;MAGI1;TUBA3B;CLDN18;AFDN;RUNX1;RAPGEF6;MYH13;PATJ;MYL12B;MAPK8;CLDN6;CLDN3;CCND1;PPP2R2D;PRKACB;LLGL1;MYH14;TUBA4A;TUBA1A;MICALL2;RAP2C;ERBB2;EZR;TJAP1;F11…	AMOTL1;PRKCZ;CLDN4;ARHGAP17;CDC42;MPP4;PPP2R2B;MAPK10;PPP2R2C;CTTN;PRKAG3;MYH7B;CLDN7;DLG2;CLDN1;HCLS1;SYNPO;NEDD4L;TUBA8;MPDZ;CLDN5;CGNL1;PRKAG2;NF2;ACTR2;JAM2;SRC;PARD6G;MYH11;MSN;RDX;WAS;ACTR3B;NEDD4;PRKAA2;MYL2;JAM3;CFTR;AMOT;PARD3;PPP2R1B;MAGI1	Tight junction
Human cytomegalovirus infection	0.23108203074492997	1.027031424549408	0.4107142857142857	0.647202664893129	255	182	MAPK13;ADCY1;PRKCA;GNG2;CCL4;BAK1;CCL5;PTK2B;GNA13;MAPK12;ITPR3;CDKN2A;IKBKB;AKAP13;NFATC2;RAC3;GNB5;ADCY5;PXN;GM8909;CCL3;MAPK11;CXCR2;ITGB3;PIK3CB;GNAQ;PDGFRA;PTGS2;CCR5;ARHGEF12;CCL2;CXCL12;TNF;CDK6;TMEM173;PLCB1;CCR1;PTK2;TRAF2;SRC;ITPR2;PIK3CD;CRK;EGFR;PPP3R1;PTGER1;MDM2;CREB3L2;IL1R1;JAK1;ADCY2;ADCY7;MAPK1;PLCB4;AKT3;ITGAV;TSC2;FADD;NFKB1;GNAI2;CREB3L3;GNG4;MAP2K6;GRB2;TRAF5;BAX;GNG8;B2M;MA…	MAPK13;ADCY1;PRKCA;GNG2;CCL4;BAK1;CCL5;PTK2B;GNA13;MAPK12;ITPR3;CDKN2A;IKBKB;AKAP13;NFATC2;RAC3;GNB5;ADCY5;PXN;GM8909;CCL3;MAPK11;CXCR2;ITGB3;PIK3CB;GNAQ;PDGFRA;PTGS2;CCR5;ARHGEF12;CCL2;CXCL12;TNF;CDK6;TMEM173;PLCB1;CCR1;PTK2;TRAF2;SRC;ITPR2;PIK3CD;CRK;EGFR;PPP3R1;PTGER1;MDM2;CREB3L2;IL1R1;JAK1	Human cytomegalovirus infection
Maturity onset diabetes of the young	0.3264288153885623	1.0154873939224034	0.4796747967479675	0.6497925776432335	27	22	IAPP;PAX6;MNX1;HHEX;RFX6;HNF4G;NEUROD1;NEUROG3;HNF1B;HNF1A;SLC2A2;ONECUT1;NR5A2;FOXA3;GCK;BHLHA15;PKLR;PDX1;PAX4;HNF4A;FOXA2;HES1	IAPP;PAX6;MNX1;HHEX;RFX6;HNF4G;NEUROD1	Maturity onset diabetes of the young
Glycerophospholipid metabolism	0.2573293299488487	1.0109971890028646	0.44242424242424244	0.6556504690131056	97	83	DGKE;PGS1;AGPAT3;LPCAT4;PLA2G4A;LPCAT1;PLA2G5;DGKI;DGKD;PLA2G3;PNPLA7;PLB1;PCYT1B;LYPLA2;PLA2G10;PLD4;CHAT;CDS1;CDS2;PLA2G2E;DGKH;DGKZ;LCLAT1;LPIN2;ETNK2;LPCAT2;AGPAT4;PLPP1;LYPLA1;PLPP2;PLPP4;MBOAT1;CDIPT;LPGAT1;GPD2;SELENOI;LPIN3;PLD2;AGPAT5;MBOAT2;CHPT1;PLA2G15;PLA2G2D;TAZ;PLA2G2F;DGKQ;ADPRM;PLA2G12A;PLPP3;GPD1L;PLD3;DGKG;DGKB;DGKA;PTDSS2;ETNPPL;GPAM;PTDSS1;AGPAT1;PLA2G1B;PISD;GPAT4;CHKB;MBOAT…	DGKE;PGS1;AGPAT3;LPCAT4;PLA2G4A;LPCAT1;PLA2G5;DGKI;DGKD;PLA2G3;PNPLA7;PLB1;PCYT1B;LYPLA2;PLA2G10;PLD4;CHAT;CDS1;CDS2;PLA2G2E;DGKH;DGKZ;LCLAT1;LPIN2	Glycerophospholipid metabolism
Amphetamine addiction	0.2608501366995788	1.0052454357579463	0.477124183006536	0.6586423646148671	68	54	PRKCA;CAMK2A;PDYN;ADCY5;MAOB;CACNA1C;PPP1CC;HDAC1;CAMK2B;GRIA3;GRIN1;GRIA2;PPP3R1;CAMK2D;CREB3L2;SLC18A2;GRIN2C;CREB3L3;TH;PPP3CA;PRKACB;GRIN2B;PPP1R1B;SLC18A1;PRKCG;CAMK2G;MAOA;PPP3CC;GRIN2D;CAMK4;PRKCB;CALM3;CREB3;JUN;ATF2;CACNA1D;SIRT1;DDC;GNAS;GRIN3A;STX1A;ARC;PPP3CB;PPP1CB;FOSB;CALM2;CREB1;CREB3L4;ATF6B;CREB3L1;PPP1CA;PRKACA;CALM1;FOS	PRKCA;CAMK2A;PDYN;ADCY5;MAOB;CACNA1C;PPP1CC;HDAC1;CAMK2B;GRIA3;GRIN1;GRIA2;PPP3R1;CAMK2D;CREB3L2	Amphetamine addiction
Purine metabolism	0.23949540578317133	1.0061716516455903	0.43859649122807015	0.6620100383975257	136	119	AMPD3;ADCY1;PDE8A;GUCY1B2;PDE3B;NPR2;GUCY2C;PDE2A;PDE10A;PDE9A;GUCY1A2;ADCY5;UOX;PDE7B;AK2;PKM;ENPP3;NME3;GMPR;FHIT;PDE6H;NT5E;PDE4A;PDE1C;NT5M;ENTPD1;PDE1A;PDE4B;ADSSL1;ADCY2;ADCY7;ENTPD3;PDE5A;NME4;AK8;PDE6G;ADSL;NT5C;PDE4D;XDH;ADA;IMPDH1;PRPS2;NUDT16;PNP2;ADCY4;ADCY3;NUDT9;DGUOK;PGM1;GUCY2G;NT5C1A;HDDC3;ENTPD2;ATIC;NME6;NT5C2;ENTPD8;AK1;PDE1B;PDE6D;PDE7A;PDE11A;GMPR2;GUK1;AK4;PAPSS2;AMPD1;NUDT…	AMPD3;ADCY1;PDE8A;GUCY1B2;PDE3B;NPR2;GUCY2C;PDE2A;PDE10A;PDE9A;GUCY1A2;ADCY5;UOX;PDE7B;AK2;PKM;ENPP3;NME3;GMPR;FHIT;PDE6H;NT5E;PDE4A;PDE1C	Purine metabolism
Nicotinate and nicotinamide metabolism	-0.24681752377328958	-0.955564284347543	0.5254237288135594	0.6622494876871244	36	28	NMNAT2;NMNAT3;ENPP3;NUDT12;NT5E;NT5M;NADSYN1;NT5C;CD38;PNP2;NT5C1A;AOX1;NT5C2;BST1;NNMT;AOX3;NT5C3B;QPRT;NMNAT1;PNP;NADK;NAPRT;NMRK1;ENPP1;NNT;NAMPT;NADK2;NT5C3	NMRK1;ENPP1;NNT;NAMPT;NADK2;NT5C3	Nicotinate and nicotinamide metabolism
Cardiac muscle contraction	-0.20667925814967641	-0.9523367193159705	0.6296296296296297	0.6630222700088283	78	57	ATP1A3;CACNA2D1;CACNA2D4;TPM1;CACNA1C;COX6B2;RYR2;CACNB2;UQCR10;SLC8A1;TNNT2;CACNB4;SLC9A1;TPM2;ATP1B2;CACNA2D2;MYL2;ATP1B1;CACNG4;CACNB3;COX7A1;UQCRC1;TNNC1;CACNA2D3;CYC1;CACNG7;CACNG2;CACNB1;UQCRH;COX6B1;UQCRC2;COX7A2;COX5B;CACNA1D;COX4I2;COX6A1;ATP2A2;FXYD2;MYL4;COX7B;UQCRQ;COX7C;COX4I1;SLC9A6;COX5A;COX7A2L;UQCR11;COX6C;ATP1B3;COX8A;UQCRFS1;UQCRB;TPM3;TPM4;ATP1A2;CACNG1;ATP1A1	COX4I1;SLC9A6;COX5A;COX7A2L;UQCR11;COX6C;ATP1B3;COX8A;UQCRFS1;UQCRB;TPM3;TPM4;ATP1A2;CACNG1;ATP1A1	Cardiac muscle contraction
Th1 and Th2 cell differentiation	0.24959258590699931	0.9934873662159616	0.4697986577181208	0.6839555624967305	87	64	MAPK13;IFNG;MAPK12;DLL4;IKBKB;MAPK10;MAML2;NFATC2;RUNX3;MAPK11;IL2RA;CD3E;NFKBIE;DLL3;MAML1;PPP3R1;STAT4;JAK1;GATA3;MAPK1;JAG2;LCK;NFKB1;STAT5A;ZAP70;MAPK8;PPP3CA;NOTCH3;TYK2;MAF;NFATC1;IFNGR1;STAT5B;DLL1;LAT;MAPK9;IL2;CD247;NFKBIB;IL4RA;MAPK3;PPP3CC;NOTCH2;JUN;STAT6;NFKBIA;IFNGR2;RBPJL;JAK3;IL2RG;PPP3CB;NFATC3;RBPJ;IKBKG;MAPK14;STAT1;IL12RB1;RELA;PLCG1;JAG1;NOTCH1;MAML3;JAK2;FOS	MAPK13;IFNG;MAPK12;DLL4;IKBKB;MAPK10;MAML2;NFATC2;RUNX3;MAPK11;IL2RA;CD3E;NFKBIE;DLL3;MAML1;PPP3R1;STAT4;JAK1;GATA3;MAPK1	Th1 and Th2 cell differentiation
Apelin signaling pathway	0.2327488847715319	0.9888655133099084	0.43258426966292135	0.6885283497829195	138	114	ADCY1;GNG2;APLN;PDE3B;GNA13;ITPR3;MRAS;SERPINE1;PLAT;PRKAG3;MEF2A;GNB5;ADCY5;NOS2;RYR2;GNAQ;SLC8A1;RYR1;PRKAG2;ACTA2;SMAD4;PLCB1;ITPR2;SLC9A1;SPHK1;GABARAPL1;AGTR1A;PIK3C3;HDAC4;PRKAA2;MYL2;ADCY2;ADCY7;MAPK1;PLCB4;AKT3;PIK3R5;RRAS2;SLC8A2;SMAD3;PPARGC1A;GNAI2;GNG4;GNG8;MAP2K1;NOTCH3;GNGT2;CCND1;PRKACB;ADCY4;ITPR1;GNG12;ADCY3;GNAI3;PLCB2;PIK3CG;GNB4;MYLK;MTOR;MAP2K2;GNG10;HRAS;MAPK3;SMAD2;APLNR;TG…	ADCY1;GNG2;APLN;PDE3B;GNA13;ITPR3;MRAS;SERPINE1;PLAT;PRKAG3;MEF2A;GNB5;ADCY5;NOS2;RYR2;GNAQ;SLC8A1;RYR1;PRKAG2;ACTA2;SMAD4;PLCB1;ITPR2;SLC9A1;SPHK1;GABARAPL1;AGTR1A;PIK3C3;HDAC4;PRKAA2;MYL2;ADCY2;ADCY7;MAPK1;PLCB4;AKT3;PIK3R5;RRAS2;SLC8A2;SMAD3;PPARGC1A	Apelin signaling pathway
Estrogen signaling pathway	0.23448418479351382	0.9766317040041382	0.5421686746987951	0.6893810580117261	134	110	ADCY1;KRT17;MMP2;KRT42;ITPR3;KRT16;GPER1;GABBR1;GABBR2;ADCY5;TFF1;MMP9;HSPA1L;KRT27;PIK3CB;GNAQ;PLCB1;SHC2;KRT36;SRC;KRT19;ITPR2;KRT15;CTSD;FKBP5;PIK3CD;KCNJ5;NCOA2;KRT13;EGFR;HSPA1A;CREB3L2;HSPA1B;HBEGF;ADCY2;ADCY7;MAPK1;PLCB4;AKT3;KRT25;KRT18;GNAI2;CREB3L3;PRKCD;KRT39;GRB2;MAP2K1;KRT14;GNAO1;PRKACB;ESR1;ADCY4;ITPR1;ADCY3;GNAI3;PLCB2;PIK3CA;POMC;KCNJ3;PIK3R3;TGFA;MAP2K2;BCL2;HRAS;MAPK3;RARA;AKT2…	ADCY1;KRT17;MMP2;KRT42;ITPR3;KRT16;GPER1;GABBR1;GABBR2;ADCY5;TFF1;MMP9;HSPA1L;KRT27;PIK3CB;GNAQ;PLCB1;SHC2;KRT36;SRC;KRT19;ITPR2;KRT15;CTSD;FKBP5;PIK3CD;KCNJ5;NCOA2;KRT13;EGFR;HSPA1A;CREB3L2;HSPA1B;HBEGF;ADCY2;ADCY7;MAPK1;PLCB4;AKT3	Estrogen signaling pathway
alpha-Linolenic acid metabolism	0.33269458039797284	0.9771531723862608	0.4666666666666667	0.6936872691161289	25	18	PLA2G4A;PLA2G5;PLA2G3;PLB1;PLA2G10;PLA2G2E;ACAA1B;PLA2G2D;PLA2G2F;PLA2G12A;PLA2G1B;ACOX3;FADS2;PLA2G2C;PLA2G16;ACAA1A;ACOX1;PLA2G6	PLA2G4A;PLA2G5;PLA2G3;PLB1;PLA2G10;PLA2G2E;ACAA1B	alpha-Linolenic acid metabolism
JAK-STAT signaling pathway	-0.18189850551330977	-0.937685921399523	0.59375	0.6937774372426165	164	113	IL24;IFNG;IL19;IL11;CNTFR;IL23A;CSF2;LIF;SOCS6;GFAP;PIAS2;PDGFRB;IL2RA;STAM;PIK3CB;IL27RA;PDGFRA;PRL;CSF2RB2;CISH;PIK3CD;EPOR;IL7;EGFR;STAT4;JAK1;IL15RA;IL15;AKT3;IL13RA1;IL20RA;STAT5A;PIM1;PIAS1;MPL;IFNE;GRB2;IL20RB;IFNAR2;IL13RA2;CCND1;IL17D;IL6RA;OSMR;TYK2;CSF3;IL3RA;IFNGR1;STAT5B;PIK3CA;LEPR;AOX1;IFNAR1;SOCS7;THPO;IL2;MTOR;PIK3R3;IL6;IL5RA;IL4RA;BCL2;HRAS;MYC;SOCS2;AKT2;AOX3;CCND2;EGF;SOCS1;S…	SOCS3;PIK3R1;PDGFB;GHR;STAT1;RAF1;IL12RB1;CDKN1A;PIK3R2;CREBBP;IFNLR1;IRF9;SOCS4;CCND3;IL22RA1;PIAS3;SOS2;JAK2;AKT1;MCL1;LIFR	JAK-STAT signaling pathway
beta-Alanine metabolism	0.29002438112627643	0.9791163156466489	0.475177304964539	0.6945392165856342	32	31	GADL1;GAD1;GAD2;SMOX;AOC3;SMS;UPB1;DPYD;ALDH1A3;HADHA;ALDH1B1;ALDH3A1;AOC2;ALDH9A1;ABAT;DPYS;ALDH3B2;ALDH7A1;CNDP1;MLYCD;SRM;CNDP2;HIBCH;ALDH3A2;EHHADH;CARNS1;ALDH3B1;ACADM;ALDH6A1;ECHS1;ALDH2	GADL1;GAD1;GAD2;SMOX;AOC3;SMS;UPB1	beta-Alanine metabolism
Phosphatidylinositol signaling system	0.24640088205432187	0.9808682563891293	0.5220125786163522	0.6960448286780437	98	88	INPP5B;DGKE;PRKCA;ITPR3;DGKI;DGKD;PIK3CB;PI4K2B;CDS1;PLCB1;PLCG2;CDS2;DGKH;PIP5K1A;DGKZ;MTMR7;ITPR2;PLCD3;PIK3CD;INPP5D;IP6K1;IMPA2;PIK3C3;PIK3C2A;PIP4K2A;INPP4B;PLCB4;OCRL;PIP4K2C;MTMR4;INPP5F;INPP5A;PIP4K2B;SYNJ2;IP6K2;ITPKB;PIP5K1B;ITPR1;CDIPT;PLCB2;PIK3CA;IMPAD1;PRKCG;MTMR3;ITPK1;INPPL1;ITPKC;PIK3R3;INPP5K;ITPKA;MTMR2;INPP1;PRKCB;PIKFYVE;CALM3;PI4KB;PI4K2A;DGKQ;PIK3C2B;PLCD1;DGKG;DGKB;DGKA;IN…	INPP5B;DGKE;PRKCA;ITPR3;DGKI;DGKD;PIK3CB;PI4K2B;CDS1;PLCB1;PLCG2;CDS2;DGKH;PIP5K1A;DGKZ;MTMR7;ITPR2;PLCD3;PIK3CD;INPP5D;IP6K1;IMPA2;PIK3C3;PIK3C2A;PIP4K2A;INPP4B;PLCB4;OCRL;PIP4K2C	Phosphatidylinositol signaling system
Tuberculosis	0.22369360484442427	0.9824953655853605	0.5	0.6981232795081826	178	128	MAPK13;IFNG;CAMK2A;TGFB2;ITGB2;IL23A;TRAF6;LSP1;MAPK12;MAPK10;CAMP;ATP6V0A2;MAPK11;SYK;ITGAM;NOS2;IL18;RAB7;KSR1;ARHGEF12;CAMK2B;TNF;EEA1;PLA2R1;SRC;CYP27B1;CTSD;SPHK1;PPP3R1;CAMK2D;TLR4;PIK3C3;JAK1;CORO1A;FCGR2B;MAPK1;AKT3;IRAK4;CD14;FADD;C3;NFKB1;NOD2;BAX;FCER1G;MAPK8;CASP8;IL1A;PPP3CA;ATP6V0A4;BCL10;CD74;MALT1;TLR2;CEBPG;VDR;RAB5C;IFNGR1;BID;ATP6V0B;ATP6V0D2;IL1B;ATP6V0C;NFYC;ATP6V0A1;MAPK9;CA…	MAPK13;IFNG;CAMK2A;TGFB2;ITGB2;IL23A;TRAF6;LSP1;MAPK12;MAPK10;CAMP;ATP6V0A2;MAPK11;SYK;ITGAM;NOS2;IL18;RAB7;KSR1;ARHGEF12;CAMK2B;TNF;EEA1;PLA2R1;SRC;CYP27B1;CTSD;SPHK1;PPP3R1;CAMK2D;TLR4;PIK3C3;JAK1;CORO1A;FCGR2B;MAPK1;AKT3;IRAK4	Tuberculosis
Hepatocellular carcinoma	0.21844813645019429	0.9665015502566782	0.5428571428571428	0.7100321573135493	171	159	GSTT4;FZD10;PRKCA;HGF;WNT7B;TXNRD2;TGFB2;WNT9A;LEF1;WNT2;BAK1;WNT7A;CDKN2A;WNT10A;WNT10B;WNT11;IGF2;DPF3;WNT5A;PEG12;WNT3;TGFBR2;PIK3CB;DVL1;WNT1;CDK6;WNT6;SMAD4;PLCG2;TERT;SHC2;WNT4;PIK3CD;FZD8;MET;EGFR;GADD45A;PHF10;SMARCC1;IGF1R;FZD6;MAPK1;TCF7;AKT3;DPF1;GSTM3;SMAD3;FZD1;FZD2;ACTL6B;AXIN1;TCF7L2;GRB2;BAX;MAP2K1;GAB1;CCND1;AXIN2;KEAP1;LRP6;SMARCE1;GSTA2;ARID1A;GSTM7;SMARCA2;PIK3CA;SMARCD3;GSTO2…	GSTT4;FZD10;PRKCA;HGF;WNT7B;TXNRD2;TGFB2;WNT9A;LEF1;WNT2;BAK1;WNT7A;CDKN2A;WNT10A;WNT10B;WNT11;IGF2;DPF3;WNT5A;PEG12;WNT3;TGFBR2;PIK3CB;DVL1;WNT1;CDK6;WNT6;SMAD4;PLCG2;TERT;SHC2;WNT4	Hepatocellular carcinoma
Mucin type O-glycan biosynthesis	-0.261956861551518	-0.921937526946035	0.5333333333333333	0.7275349823701627	28	24	GALNT18;GALNT13;GALNT5;GALNT14;GALNT10;C1GALT1;GALNT15;ST3GAL2;GALNT12;GCNT3;GCNT1;GALNT6;GCNT4;GALNT3;ST3GAL1;GALNT4;C1GALT1C1;GALNT16;GALNT2;GALNT11;GALNTL6;GALNT1;GALNT7;B4GALT5	GALNT2;GALNT11;GALNTL6;GALNT1;GALNT7;B4GALT5	Mucin type O-glycan biosynthesis
Pyrimidine metabolism	-0.20285464355379274	-0.910348802596932	0.6842105263157895	0.752146614966113	58	51	DCTD;CMPK1;ENPP3;NME3;UPB1;NT5E;DPYD;NT5M;ENTPD1;UPP2;ENTPD3;NME4;NT5C;CMPK2;TK1;UPRT;PNP2;CDA;TYMS;NT5C1A;NME6;NT5C2;ENTPD8;DPYS;UPP1;UCK2;NT5C3B;ENTPD5;DCK;CTPS;NME7;CANT1;NME1;PNP;UCKL1;NME2;RRM1;NUDT2;ENTPD6;RRM2;DCTPP1;DHODH;TK2;DUT;ENPP1;CTPS2;DTYMK;UMPS;CAD;RRM2B;NT5C3	RRM2;DCTPP1;DHODH;TK2;DUT;ENPP1;CTPS2;DTYMK;UMPS;CAD;RRM2B;NT5C3	Pyrimidine metabolism
Glycerolipid metabolism	0.24468674704103893	0.9404422793939224	0.5126582278481012	0.7616734173999562	61	56	DGKE;AGPAT3;DGKI;DGKD;AKR1B10;MOGAT2;LIPG;DGKH;PNPLA3;DGKZ;AKR1B3;LCLAT1;LPIN2;MOGAT1;AGPAT4;PLPP1;PLPP2;PLPP4;DGAT2;MBOAT1;ALDH1B1;AKR1B7;LPL;ALDH9A1;LPIN3;AGPAT5;AKR1B8;AKR1A1;PNLIP;MBOAT2;ALDH7A1;DGKQ;PLPP3;PNLIPRP1;GLYCTK;PNLIPRP2;DGKG;DGKB;DGKA;GK;GPAM;ALDH3A2;PNPLA2;AGPAT1;CEL;MGLL;LIPC;GPAT4;TKFC;AGPAT2;AGK;GLA;DGAT1;PLPP5;LPIN1;ALDH2	DGKE;AGPAT3;DGKI;DGKD;AKR1B10;MOGAT2;LIPG;DGKH;PNPLA3;DGKZ;AKR1B3;LCLAT1;LPIN2;MOGAT1;AGPAT4;PLPP1	Glycerolipid metabolism
Butanoate metabolism	0.30847312082161193	0.9408738434425253	0.5454545454545454	0.7666244260358732	27	23	GAD1;GAD2;OXCT1;HMGCLL1;OXCT2B;ALDH5A1;HADHA;ACADS;HMGCL;ACSM3;ABAT;OXCT2A;AACS;HMGCS2;ACAT2;BDH2;EHHADH;HMGCS1;HADH;L2HGDH;BDH1;ACAT1;ECHS1	GAD1;GAD2;OXCT1;HMGCLL1;OXCT2B;ALDH5A1	Butanoate metabolism
Parathyroid hormone synthesis, secretion and action	0.22936100451304584	0.9349085271195507	0.6047904191616766	0.769003439000974	107	94	ADCY1;PRKCA;GNA13;ITPR3;MMP16;AKAP13;MEF2A;ADCY5;SLC34A2;MMP13;ARRB1;GNAQ;MAFB;CASR;RUNX2;PLCB1;PDE4A;CYP27B1;ITPR2;MMP14;KL;PTHLH;EGFR;CREB3L2;MMP24;PDE4B;HBEGF;GATA3;ADCY2;ADCY7;MAPK1;PLCB4;NACA;GNAI2;CREB3L3;PDE4D;MAP2K1;GNA12;PRKACB;ADCY4;ITPR1;LRP6;CYP24A1;VDR;ADCY3;GNAI3;MMP17;BGLAP2;PLCB2;ARHGEF1;TNFSF11;PRKCG;SLC9A3R1;PLD2;ARHGEF11;MMP15;BCL2;MAPK3;BGLAP3;PTH1R;PRKCB;CREB3;FGFR1;ATF2;ADCY…	ADCY1;PRKCA;GNA13;ITPR3;MMP16;AKAP13;MEF2A;ADCY5;SLC34A2;MMP13;ARRB1;GNAQ;MAFB;CASR;RUNX2;PLCB1;PDE4A;CYP27B1;ITPR2;MMP14;KL;PTHLH;EGFR;CREB3L2;MMP24;PDE4B;HBEGF;GATA3;ADCY2;ADCY7;MAPK1;PLCB4	Parathyroid hormone synthesis, secretion and action
Neurotrophin signaling pathway	0.22413966614834568	0.9324239368968553	0.5705882352941176	0.7690988872302513	121	106	MAPK13;NTRK2;CAMK2A;IRAK3;TRAF6;CDC42;NGF;MAPK12;IKBKB;MAPK10;NTF5;NGFR;PDPK1;MAPK11;MATK;PIK3CB;CAMK2B;PLCG2;NFKBIE;SHC2;ARHGDIB;RAPGEF1;MAPKAPK2;PIK3CD;CRK;CAMK2D;FOXO3;MAPK1;AKT3;IRAK4;NTF3;BEX3;ABL1;NFKB1;PRKCD;GRB2;BAX;SH2B1;MAP2K1;MAPK8;GAB1;NTRK3;PIK3CA;NTRK1;MAP3K3;FRS2;MAPK9;NFKBIB;PIK3R3;RAC1;CAMK2G;MAP2K2;ZFP369;BCL2;RAP1B;PSEN2;HRAS;MAPK3;ARHGDIG;MAP2K5;AKT2;CAMK4;CALM3;JUN;NFKBIA;PTP…	MAPK13;NTRK2;CAMK2A;IRAK3;TRAF6;CDC42;NGF;MAPK12;IKBKB;MAPK10;NTF5;NGFR;PDPK1;MAPK11;MATK;PIK3CB;CAMK2B;PLCG2;NFKBIE;SHC2;ARHGDIB;RAPGEF1;MAPKAPK2;PIK3CD;CRK;CAMK2D;FOXO3	Neurotrophin signaling pathway
Cortisol synthesis and secretion	0.24595947124043027	0.9278354416756992	0.5874125874125874	0.7693151182898461	69	51	ADCY1;PDE8A;KCNK2;CYP11A1;ITPR3;ADCY5;CACNA1C;GNAQ;SCARB1;PLCB1;ITPR2;CREB3L2;AGTR1A;STAR;PBX1;ADCY2;ADCY7;PLCB4;CREB3L3;PRKACB;ADCY4;ITPR1;ADCY3;PLCB2;POMC;ORAI1;CYP21A1;CACNA1H;CACNA1G;CREB3;ATF2;CACNA1D;ADCY8;NCEH1;GNAS;LDLR;GNA11;KCNK3;PDE8B;CREB1;CREB3L4;ATF6B;CREB3L1;MRAP;AGT;PRKACA;NR4A1;ADCY6;ADCY9;SP1;PLCB3	ADCY1;PDE8A;KCNK2;CYP11A1;ITPR3;ADCY5;CACNA1C;GNAQ;SCARB1;PLCB1;ITPR2;CREB3L2;AGTR1A;STAR;PBX1;ADCY2;ADCY7;PLCB4	Cortisol synthesis and secretion
Sphingolipid metabolism	0.25597271201251354	0.929653758716814	0.5751633986928104	0.7708037753313658	48	42	ARSA;SMPD1;ASAH2;SMPD4;GBA2;GLB1;SGPL1;SPHK1;UGCG;CERS3;CERK;ASAH1;PLPP1;SPTLC1;SGPP2;GAL3ST1;PLPP2;UGT8A;B4GALT6;GALC;NEU1;NEU3;CERS4;SMPD2;CERS6;PLPP3;SGPP1;ACER2;ACER3;DEGS1;SGMS2;SMPD3;SPTLC2;CERS5;DEGS2;KDSR;GLA;CERS2;NEU2;SPHK2;SGMS1;GBA	ARSA;SMPD1;ASAH2;SMPD4;GBA2;GLB1;SGPL1;SPHK1;UGCG;CERS3;CERK;ASAH1;PLPP1;SPTLC1;SGPP2;GAL3ST1;PLPP2;UGT8A	Sphingolipid metabolism
Aminoacyl-tRNA biosynthesis	-0.21841270560367926	-0.8942583469747939	0.6222222222222222	0.7780035427737835	66	44	VARS;NARS2;RARS;MTFMT;FARS2;YARS;HARS;LARS2;PSTK;GATC;GATB;NARS;HARS2;TARSL2;CARS;TARS2;EPRS;DARS2;MARS2;SEPSECS;WARS2;GARS;RARS2;KARS;DARS;VARS2;AARS2;PARS2;YARS2;MARS;EARS2;IARS2;SARS2;QARS;LARS;QRSL1;FARSB;SARS;IARS;AARS;FARSA;CARS2;TARS;WARS	FARSB;SARS;IARS;AARS;FARSA;CARS2;TARS;WARS	Aminoacyl-tRNA biosynthesis
Breast cancer	0.21256482030015955	0.920022085008663	0.6609195402298851	0.7810442127293792	147	125	FZD10;WNT7B;WNT9A;LEF1;WNT2;BAK1;WNT7A;FLT4;DLL4;WNT10A;WNT10B;WNT11;FGF18;WNT5A;PEG12;WNT3;PIK3CB;DVL1;WNT1;CDK6;WNT6;FGF7;FGF15;KIT;SHC2;WNT4;DLL3;NOTCH4;PIK3CD;FZD8;EGFR;GADD45A;FGF2;IGF1R;FZD6;MAPK1;TCF7;AKT3;JAG2;FZD1;FZD2;AXIN1;TCF7L2;FGF1;GRB2;BAX;MAP2K1;NOTCH3;BRCA2;CCND1;AXIN2;ESR1;LRP6;FGF9;HEYL;BRCA1;ERBB2;IGF1;PIK3CA;DLL1;TNFSF11;CSNK1A1;NFKB2;CDK4;FGF21;FGF17;MTOR;APC2;PIK3R3;MAP2K2;…	FZD10;WNT7B;WNT9A;LEF1;WNT2;BAK1;WNT7A;FLT4;DLL4;WNT10A;WNT10B;WNT11;FGF18;WNT5A;PEG12;WNT3;PIK3CB;DVL1;WNT1;CDK6;WNT6;FGF7;FGF15;KIT;SHC2;WNT4;DLL3;NOTCH4;PIK3CD;FZD8;EGFR;GADD45A;FGF2;IGF1R;FZD6;MAPK1;TCF7;AKT3	Breast cancer
Progesterone-mediated oocyte maturation	-0.18994125924935673	-0.895543202835868	0.6086956521739131	0.7832340698573568	90	78	MAPK13;ADCY1;PDE3B;MAPK12;MAPK10;ADCY5;CPEB1;ANAPC1;MAPK11;PIK3CB;PIK3CD;IGF1R;ADCY2;ADCY7;MAPK1;AKT3;MAD1L1;CDC23;GNAI2;ANAPC4;MAP2K1;MAPK8;CDC16;MAD2L2;CDC25C;PRKACB;ADCY4;CPEB3;ADCY3;GNAI3;CDC26;IGF1;PIK3CA;FZR1;CCNA1;CDK1;MAPK9;PIK3R3;CPEB4;MAPK3;STK10;AKT2;PKMYT1;MOS;CDC25A;ADCY8;GNAI1;CDC25B;HSP90AB1;ANAPC7;ANAPC2;KIF22;CCNB2;ANAPC13;CDK2;SPDYA;PLK1;CDC27;ARAF;CPEB2;BRAF;ANAPC10;BUB1;HSP90A…	BRAF;ANAPC10;BUB1;HSP90AA1;CCNB1;PIK3R1;MAPK14;ANAPC5;MAD2L1;RAF1;PIK3R2;AURKA;CCNA2;PRKACA;KRAS;ADCY6;ADCY9;AKT1	Progesterone-mediated oocyte maturation
Relaxin signaling pathway	0.2214067828534239	0.9145419903605808	0.6181818181818182	0.7884290836782377	131	112	MAPK13;ADCY1;PRKCA;GNG2;PRKCZ;MMP2;COL4A3;MAPK12;MAPK10;GNB5;ADCY5;MMP9;MAPK11;TGFBR2;MMP13;NOS2;ARRB1;PIK3CB;COL4A4;ACTA2;PLCB1;VEGFC;SHC2;SRC;COL1A1;PIK3CD;EGFR;COL4A2;CREB3L2;COL4A1;ADCY2;ADCY7;MAPK1;PLCB4;AKT3;SMAD3;NFKB1;GNAI2;CREB3L3;GNG4;GRB2;VEGFD;EDN1;GNG8;MAP2K1;MAPK8;GNGT2;GNAO1;PRKACB;ADCY4;GNG12;ADCY3;GNAI3;EDNRB;MAP2K4;PLCB2;PIK3CA;COL1A2;GNB4;MAPK9;PIK3R3;MAP2K2;GNG10;COL4A6;HRAS;M…	MAPK13;ADCY1;PRKCA;GNG2;PRKCZ;MMP2;COL4A3;MAPK12;MAPK10;GNB5;ADCY5;MMP9;MAPK11;TGFBR2;MMP13;NOS2;ARRB1;PIK3CB;COL4A4;ACTA2;PLCB1;VEGFC;SHC2;SRC;COL1A1;PIK3CD;EGFR;COL4A2;CREB3L2;COL4A1;ADCY2;ADCY7;MAPK1;PLCB4;AKT3	Relaxin signaling pathway
Alanine, aspartate and glutamate metabolism	0.2733966229102205	0.9107711149616157	0.5985401459854015	0.7907829389522291	37	30	AGXT;GFPT2;GAD1;GAD2;ALDH5A1;RIMKLB;GLUL;ADSSL1;IL4I1;GLS;ADSL;ASNS;RIMKLA;GOT1;ASS1;GOT2;GFPT1;ASL;ABAT;GLS2;ALDH4A1;NIT2;ASPA;DDO;ADSS;GPT2;CAD;PPAT;GLUD1;GPT	AGXT;GFPT2;GAD1;GAD2;ALDH5A1;RIMKLB;GLUL;ADSSL1;IL4I1;GLS	Alanine, aspartate and glutamate metabolism
Amyotrophic lateral sclerosis (ALS)	0.23920218815012698	0.9078547555583137	0.5973154362416108	0.7915501702409963	52	47	MAPK13;NEFL;NEFH;MAPK12;MAPK11;TNFRSF1B;TNF;SLC1A2;GRIN1;NEFM;GRIA2;MAP2K3;PPP3R1;CASP12;GRIN2C;ALS2;MAP2K6;BAX;PPP3CA;GRIN2B;BID;PRPH;RAC1;CASP3;BCL2;PPP3CC;GRIN2D;DERL1;CAT;TOMM40;MAP3K5;TRP53;PPP3CB;DAXX;APAF1;BCL2L1;TNFRSF1A;TOMM40L;CASP9;SOD1;MAPK14;RAB5A;NOS1;CYCS;CCS;GPX1;BAD	MAPK13;NEFL;NEFH;MAPK12;MAPK11;TNFRSF1B;TNF;SLC1A2;GRIN1;NEFM;GRIA2;MAP2K3;PPP3R1	Amyotrophic lateral sclerosis (ALS)
Bile secretion	0.2345189396579997	0.8914256033738633	0.6433566433566433	0.8230190088824272	72	54	ADCY1;ABCB1B;ATP1A3;ABCB1A;AQP4;ADCY5;SCARB1;SLC2A1;ABCG2;SLC9A1;SLCO1A5;ATP1B2;KCNN2;SLC5A1;SCT;CFTR;ADCY2;ADCY7;CAR2;ATP1B1;ABCC4;SLC4A4;PRKACB;ADCY4;ADCY3;SLC10A2;AQP8;ABCC3;HMGCR;NR1H4;ABCB4;SCTR;EPHX1;ADCY8;BAAT;NCEH1;GNAS;FXYD2;LDLR;AQP9;SLC22A1;ABCG8;RXRA;SLC4A5;ABCG5;SLC4A2;AQP1;ATP1B3;NR0B2;PRKACA;ADCY6;ADCY9;ATP1A2;ATP1A1	ADCY1;ABCB1B;ATP1A3;ABCB1A;AQP4;ADCY5;SCARB1;SLC2A1;ABCG2;SLC9A1;SLCO1A5;ATP1B2;KCNN2;SLC5A1;SCT;CFTR;ADCY2;ADCY7;CAR2;ATP1B1	Bile secretion
Cytosolic DNA-sensing pathway	-0.2047174969233299	-0.8715146936385634	0.723404255319149	0.8255712964425095	61	42	CCL4;CCL5;IKBKB;POLR2F;IL18;TMEM173;POLR3B;IKBKE;AIM2;POLR2L;CXCL10;NFKB1;DDX58;IL33;IRF7;IL1B;POLR1C;ADAR;NFKBIB;POLR2E;IL6;IRF3;PYCARD;NFKBIA;POLR3H;ZBP1;POLR3A;POLR3F;POLR1D;POLR3D;POLR3G;RIPK1;IKBKG;POLR3K;RIPK3;POLR3C;POLR3E;MAVS;RELA;POLR2H;TBK1;POLR3GL	POLR3C;POLR3E;MAVS;RELA;POLR2H;TBK1;POLR3GL	Cytosolic DNA-sensing pathway
Thyroid hormone synthesis	0.23230291804211747	0.8825153112475461	0.6513157894736842	0.8311544714812422	73	64	ADCY1;PRKCA;ATP1A3;CGA;ITPR3;ADCY5;GPX3;GNAQ;TG;PLCB1;GPX7;ITPR2;PAX8;CREB3L2;ATP1B2;ASGR1;ADCY2;ADCY7;GPX2;PLCB4;GSR;IYD;DUOXA2;ATP1B1;GPX8;CREB3L3;TTF1;DUOX2;PRKACB;ADCY4;ITPR1;TSHB;ADCY3;PLCB2;PRKCG;ASGR2;CANX;HSPA5;SLC5A5;PRKCB;HSP90B1;CREB3;SERPINA7;ATF2;ADCY8;TTF2;GNAS;FXYD2;ALB;TTR;TSHR;CREB1;CREB3L4;ATF6B;CREB3L1;ATP1B3;PRKACA;GPX1;ADCY6;ADCY9;PDIA4;ATP1A2;ATP1A1;PLCB3	ADCY1;PRKCA;ATP1A3;CGA;ITPR3;ADCY5;GPX3;GNAQ;TG;PLCB1;GPX7;ITPR2;PAX8;CREB3L2;ATP1B2;ASGR1;ADCY2;ADCY7;GPX2;PLCB4;GSR;IYD;DUOXA2;ATP1B1	Thyroid hormone synthesis
Lysosome	0.20603696532114776	0.8774895195441416	0.7078651685393258	0.836449459992687	124	115	PPT1;SGSH;CTSH;LAPTM5;ARSA;IDUA;AP1B1;AP1S3;SMPD1;CTSZ;IGF2R;ATP6V0A2;CTSA;ARSB;AP1S1;AP3S2;NAPSA;AP3B2;CLTB;PSAPL1;CTSE;GLB1;CTSD;AP3M2;PSAP;AP1G1;ASAH1;IDS;PPT2;CTSK;HYAL1;CLN3;AP1M2;GGA2;MANBA;FUCA1;GNPTG;AP4B1;ATP6V0A4;GGA3;CTSO;CTNS;NAGPA;HEXA;AP3B1;CTSF;ATP6V0B;GALC;NEU1;ATP6V0D2;CLTC;ATP6V0C;ATP6V0A1;TPP1;CLTA;LAPTM4B;M6PR;ATP6V1H;NAGLU;CTSC;ACP2;GALNS;CD63;NPC1;SCARB2;ARSG;GAA;PLA2G15;GNP…	PPT1;SGSH;CTSH;LAPTM5;ARSA;IDUA;AP1B1;AP1S3;SMPD1;CTSZ;IGF2R;ATP6V0A2;CTSA;ARSB;AP1S1;AP3S2;NAPSA;AP3B2;CLTB;PSAPL1;CTSE;GLB1;CTSD;AP3M2;PSAP;AP1G1	Lysosome
Melanoma	0.23754366730286375	0.8825590853642012	0.6242038216560509	0.8369495917805706	72	61	HGF;BAK1;CDKN2A;FGF18;MITF;PDGFRB;PIK3CB;PDGFRA;CDK6;FGF7;PDGFC;FGF15;PIK3CD;MET;EGFR;MDM2;GADD45A;FGF2;IGF1R;PDGFD;MAPK1;AKT3;FGF1;BAX;MAP2K1;CCND1;FGF9;IGF1;PIK3CA;CDK4;FGF21;FGF17;PIK3R3;MAP2K2;HRAS;MAPK3;E2F1;AKT2;FGFR1;EGF;TRP53;RB1;ARAF;PDGFA;POLK;BRAF;DDB2;E2F3;CDH1;PIK3R1;PDGFB;PTEN;RAF1;CDKN1A;PIK3R2;E2F2;NRAS;KRAS;AKT1;BAD;GADD45G	HGF;BAK1;CDKN2A;FGF18;MITF;PDGFRB;PIK3CB;PDGFRA;CDK6;FGF7;PDGFC;FGF15;PIK3CD;MET;EGFR;MDM2;GADD45A;FGF2;IGF1R;PDGFD;MAPK1;AKT3	Melanoma
p53 signaling pathway	-0.18557295521899472	-0.8601239469101425	0.8695652173913043	0.8434842520940854	71	66	PMAIP1;IGFBP3;CCNG1;ADGRB1;CDKN2A;SERPINE1;THBS1;SERPINB5;SESN3;CDK6;PPM1D;STEAP3;MDM2;GADD45A;CD82;TSC2;BBC3;ATR;PERP;BAX;CASP8;CCND1;FAS;AIFM2;RPRM;IGF1;BID;CHEK1;SESN2;EI24;CCNE1;CDK4;CDK1;CHEK2;CCNE2;CASP3;SIVA1;ZMAT3;BCL2;CCND2;SFN;MDM4;CCNB2;ATM;TRP53;GTSE1;CDK2;APAF1;SIAH1B;RRM2;DDB2;BCL2L1;RCHY1;CASP9;CCNB1;SESN1;GORAB;CCNG2;SIAH1A;PTEN;CYCS;CDKN1A;RRM2B;PIDD1;CCND3;GADD45G	RRM2;DDB2;BCL2L1;RCHY1;CASP9;CCNB1;SESN1;GORAB;CCNG2;SIAH1A;PTEN;CYCS;CDKN1A;RRM2B;PIDD1;CCND3;GADD45G	p53 signaling pathway
Measles	-0.17037417140183048	-0.851749219958817	0.8846153846153846	0.8511403500462581	144	109	SLAMF1;BAK1;TRAF6;TRAF3;TNFAIP3;IKBKB;MAPK10;CSNK2A1;HSPA1L;IL2RA;IFIH1;PIK3CB;CD3E;CDK6;OAS3;MSN;IKBKE;PIK3CD;HSPA1A;TLR4;HSPA1B;JAK1;FCGR2B;AKT3;IRAK4;BBC3;FADD;NFKB1;DDX58;STAT5A;BAX;IFNAR2;MAPK8;CASP8;IL1A;RACK1;EIF2AK3;CCND1;TAB2;TYK2;FAS;TLR2;IRF7;BID;STAT5B;PIK3CA;IL1B;CCNE1;IFNAR1;CDK4;MAPK9;CSNK2B;IL2;ADAR;NFKBIB;PIK3R3;IL6;OAS1A;CCNE2;EIF2AK1;CASP3;BCL2;CD28;IRF3;AKT2;OAS1G;CCND2;MAP3K7…	RCHY1;HSPA8;CASP9;MYD88;RAB9;PIK3R1;STAT1;CYCS;PIK3R2;IRF9;GSK3B;MAVS;CDKN1B;RELA;CCND3;TBK1;AKT1;BAD;EIF2S1;FOS	Measles
Oocyte meiosis	-0.1760381754470244	-0.8441811909359802	0.8292682926829268	0.8564285714285713	116	94	ADCY1;CAMK2A;FBXW11;MAPK12;ITPR3;ADCY5;CPEB1;ANAPC1;PPP1CC;PPP2R5D;CAMK2B;CDC20;ITPR2;PPP3R1;CAMK2D;IGF1R;ADCY2;ADCY7;MAPK1;PPP2R1B;MAD1L1;CDC23;AR;ANAPC4;MAP2K1;CDC16;PPP3CA;MAD2L2;CDC25C;PRKACB;ADCY4;ITPR1;CPEB3;ADCY3;CDC26;IGF1;CCNE1;CDK1;YWHAG;CAMK2G;CPEB4;CCNE2;MAPK3;PPP3CC;PKMYT1;CALM3;MOS;PTTG1;BTRC;ADCY8;ANAPC7;PPP2CA;ANAPC2;CCNB2;REC8;YWHAE;ANAPC13;PPP2R5E;CDK2;SPDYA;PPP2R5C;PLK1;CDC27;S…	CALM2;SMC1A;ANAPC10;SLK;BUB1;YWHAZ;YWHAQ;CCNB1;YWHAB;PPP2R5B;ANAPC5;MAD2L1;PPP2R1A;FBXO5;AURKA;PPP1CA;PRKACA;CUL1;PPP2CB;ADCY6;ADCY9;CALM1	Oocyte meiosis
Human immunodeficiency virus 1 infection	0.19094991438079884	0.8638652864672877	0.757396449704142	0.8599265609172957	238	164	MAPK13;PRKCA;GNG2;BAK1;FBXW11;TRAF6;PTK2B;MAPK12;ITPR3;IKBKB;MAPK10;NFATC2;RAC3;AP1B1;AP1S3;GNB5;PXN;GM8909;MAPK11;TNFRSF1B;AP1S1;PIK3CB;PAK1;GNAQ;CD3E;CCR5;TNF;TMEM173;PLCG2;PTK2;TRAF2;ITPR2;PIK3CD;MAP2K3;CRK;AP1G1;PPP3R1;TLR4;PAK3;LIMK1;MAPK1;AKT3;IRAK4;FADD;ATR;NFKB1;GNAI2;GNG4;MAP2K6;AP1M2;TRAF5;BAX;GNG8;B2M;MAP2K1;MAPK8;CASP8;PPP3CA;GNGT2;GNAO1;TAB2;CDC25C;LIMK2;ITPR1;FAS;TLR2;GNG12;NFATC1;G…	MAPK13;PRKCA;GNG2;BAK1;FBXW11;TRAF6;PTK2B;MAPK12;ITPR3;IKBKB;MAPK10;NFATC2;RAC3;AP1B1;AP1S3;GNB5;PXN;GM8909;MAPK11;TNFRSF1B;AP1S1;PIK3CB;PAK1;GNAQ;CD3E;CCR5;TNF;TMEM173;PLCG2;PTK2;TRAF2;ITPR2;PIK3CD;MAP2K3;CRK;AP1G1;PPP3R1;TLR4;PAK3	Human immunodeficiency virus 1 infection
Central carbon metabolism in cancer	0.22685879279395327	0.8602692112324274	0.6754966887417219	0.861228646199635	64	57	FGFR2;FGFR3;PDGFRB;FLT3;SLC16A3;PKM;PIK3CB;SLC2A1;PDGFRA;KIT;HK1;HK2;PIK3CD;MET;EGFR;MAPK1;GLS;AKT3;PFKP;TIGAR;MAP2K1;RET;NTRK3;ERBB2;PIK3CA;NTRK1;SLC1A5;MTOR;PIK3R3;MAP2K2;GLS2;HRAS;MAPK3;MYC;AKT2;SLC2A2;FGFR1;GCK;PFKM;TRP53;HIF1A;HKDC1;PGAM1;G6PDX;SIRT3;PDHB;PDHA1;PIK3R1;PTEN;RAF1;PIK3R2;SLC7A5;NRAS;LDHA;KRAS;AKT1;PDK1	FGFR2;FGFR3;PDGFRB;FLT3;SLC16A3;PKM;PIK3CB;SLC2A1;PDGFRA;KIT;HK1;HK2;PIK3CD;MET;EGFR;MAPK1;GLS;AKT3;PFKP	Central carbon metabolism in cancer
Mineral absorption	0.2317258793106681	0.8531083972501803	0.7058823529411765	0.8631271103694144	44	39	ATP2B1;ATP1A3;STEAP2;SLC34A2;TRPM6;SLC46A1;ATOX1;SLC8A1;SLC6A19;ATP1B2;SLC5A1;SLC26A9;SLC40A1;ATP1B1;STEAP1;MT2;VDR;SLC30A1;ATP7A;CYBRD1;TRPM7;SLC39A4;SLC26A3;TRF;HMOX1;FXYD2;MT1;SLC31A1;TRPV6;FTL1;SLC11A2;HMOX2;S100G;ATP1B3;SLC26A6;FTH1;CLCN2;ATP1A2;ATP1A1	ATP2B1;ATP1A3;STEAP2;SLC34A2;TRPM6;SLC46A1;ATOX1;SLC8A1	Mineral absorption
PPAR signaling pathway	0.22592889949912587	0.8546196227221811	0.6956521739130435	0.86606986388468	85	61	PDPK1;ME1;PLTP;SCD4;AQP7;FABP4;OLR1;SLC27A6;FABP2;PLIN2;PLIN5;PPARD;ACSL6;ACAA1B;SCP2;FABP3;CYP27A1;ANGPTL4;ACSBG1;ILK;PLIN4;CYP4A12A;ACSL4;LPL;SLC27A2;SLC27A4;FABP5;APOA1;PPARG;CD36;FABP7;ACADL;FABP1;CPT1C;SCD3;HMGCS2;SORBS1;RXRB;SCD1;GK;DBI;ACOX3;PCK2;EHHADH;RXRA;ACSL3;SCD2;FADS2;ACOX2;ACSL1;CPT2;APOA2;ACAA1A;ACSL5;UBC;NR1H3;ACOX1;SLC27A1;PPARA;ACADM;CPT1A	PDPK1;ME1;PLTP;SCD4;AQP7;FABP4;OLR1;SLC27A6;FABP2;PLIN2;PLIN5;PPARD;ACSL6;ACAA1B;SCP2;FABP3;CYP27A1;ANGPTL4	PPAR signaling pathway
Metabolism of xenobiotics by cytochrome P450	-0.19133599960849268	-0.8247196117033886	0.803030303030303	0.8830343021798273	66	48	GSTT4;UGT1A1;HPGDS;CYP1A1;ALDH1A3;UGT1A7C;GSTM3;CYP2S1;CYP1B1;CBR2;UGT2B34;ALDH3A1;GSTA2;GSTM7;GSTO2;DHDH;UGT1A6A;AKR7A5;CBR1;MGST1;ALDH3B2;CBR3;GSTM5;UGT2A3;EPHX1;UGT2B35;MGST2;GSTT2;GSTT3;UGT2B36;GSTO1;GSTT1;MGST3;ADH1;GSTM2;GSTA4;GSTA1;UGT2B5;ADH7;GSTM6;GSTA3;GSTM4;ADH5;GSTP2;ALDH3B1;GSTK1;GSTP1;GSTM1	ADH7;GSTM6;GSTA3;GSTM4;ADH5;GSTP2;ALDH3B1;GSTK1;GSTP1;GSTM1	Metabolism of xenobiotics by cytochrome P450
Pantothenate and CoA biosynthesis	0.2857224272498931	0.8383309776151193	0.6944444444444444	0.8886988149998097	18	18	GADL1;ENPP3;UPB1;DPYD;PANK1;COASY;PPCDC;PANK4;DPYS;BCAT1;PPCS;PANK3;VNN1;AASDHPPT;VNN3;BCAT2;ENPP1;PANK2	GADL1;ENPP3;UPB1;DPYD	Pantothenate and CoA biosynthesis
Aldosterone-regulated sodium reabsorption	0.24892355953094789	0.8303346809918284	0.7	0.8986446197596551	38	31	PRKCA;ATP1A3;PDPK1;HSD11B2;NEDD4L;PIK3CB;SCNN1B;SCNN1A;PIK3CD;ATP1B2;MAPK1;ATP1B1;SGK1;IGF1;PIK3CA;PRKCG;PIK3R3;MAPK3;PRKCB;SFN;SLC9A3R2;FXYD2;IRS1;NR3C2;PIK3R1;ATP1B3;PIK3R2;INSR;KRAS;ATP1A2;ATP1A1	PRKCA;ATP1A3;PDPK1;HSD11B2;NEDD4L;PIK3CB;SCNN1B;SCNN1A;PIK3CD;ATP1B2;MAPK1	Aldosterone-regulated sodium reabsorption
Retinol metabolism	0.23198062595339913	0.815066826456613	0.7346938775510204	0.9203328738389249	91	37	ALDH1A2;CYP26A1;UGT1A1;CYP26B1;CYP2C55;CYP1A1;RDH5;LRAT;RDH10;UGT1A7C;CYP3A13;CYP2S1;RDH1;DHRS9;RETSAT;CYP4A12A;UGT2B34;UGT1A6A;AOX1;CYP2C65;AOX3;UGT2A3;UGT2B35;CYP2B10;UGT2B36;BCO1;ADH1;ALDH1A7;UGT2B5;DHRS4;RDH11;ADH7;ALDH1A1;DGAT1;ADH5;RDH7;DHRS3	ALDH1A2;CYP26A1;UGT1A1;CYP26B1;CYP2C55;CYP1A1;RDH5;LRAT;RDH10;UGT1A7C;CYP3A13;CYP2S1;RDH1	Retinol metabolism
Influenza A	0.18881306635647338	0.8116011127695629	0.8026315789473685	0.9204660122924502	168	130	MAPK13;PRKCA;TMPRSS13;IFNG;CCL5;MAPK12;IKBKB;AGFG1;MAPK10;ICAM1;TNFSF10;NLRX1;HSPA1L;MAPK11;RNASEL;XPO1;IL18;IFIH1;PIK3CB;FURIN;CCL2;TNF;OAS3;IKBKE;PIK3CD;MAP2K3;HSPA1A;TLR4;HSPA1B;JAK1;MAPK1;AKT3;IRAK4;CXCL10;KPNA1;NFKB1;DDX58;IL33;MAP2K6;DDX39B;IFNAR2;MAP2K1;MAPK8;IL1A;EIF2AK3;TYK2;FAS;TMPRSS4;IRF7;IFNGR1;MAP2K4;NLRP3;PIK3CA;TNFRSF10B;NXF2;IL1B;NXT2;IFNAR1;MAPK9;ADAR;RSAD2;NFKBIB;PIK3R3;IL6;MAP…	MAPK13;PRKCA;TMPRSS13;IFNG;CCL5;MAPK12;IKBKB;AGFG1;MAPK10;ICAM1;TNFSF10;NLRX1;HSPA1L;MAPK11;RNASEL;XPO1;IL18;IFIH1;PIK3CB;FURIN;CCL2;TNF;OAS3	Influenza A
Bladder cancer	0.22422124405694518	0.7938126105121865	0.831081081081081	0.9453484430312306	41	35	MMP2;FGFR3;CDKN2A;THBS1;MMP9;DAPK1;SRC;EGFR;MDM2;HBEGF;MAPK1;DAPK2;MAP2K1;CCND1;ERBB2;CDK4;MAP2K2;HRAS;MAPK3;E2F1;MYC;EGF;TRP53;RB1;ARAF;BRAF;E2F3;CDH1;RASSF1;RAF1;CDKN1A;E2F2;NRAS;VEGFA;KRAS	MMP2;FGFR3;CDKN2A;THBS1;MMP9;DAPK1;SRC;EGFR;MDM2;HBEGF;MAPK1	Bladder cancer
Intestinal immune network for IgA production	0.25594598042503963	0.7775467714162476	0.8	0.9459861628557308	43	22	TNFRSF13B;ITGA4;CD40;CXCL12;IL15RA;IL15;TNFSF13B;CCR10;ICOSL;MAP3K14;CXCR4;IL2;ITGB7;IL6;CD28;MADCAM1;PIGR;CCL28;TGFB1;LTBR;CCL25;CD80	TNFRSF13B;ITGA4;CD40;CXCL12;IL15RA;IL15;TNFSF13B	Intestinal immune network for IgA production
Fat digestion and absorption	0.2264989259503785	0.7855513801586058	0.8028169014084507	0.9460604441758357	40	36	PLA2G5;PLA2G3;FABP2;SCARB1;PLA2G10;MOGAT2;PLA2G2E;PLPP1;APOB;PLPP2;DGAT2;GOT2;SLC27A4;APOA1;ABCA1;CD36;PNLIP;FABP1;PLA2G2D;PLA2G2F;PLA2G12A;PLPP3;PNLIPRP1;ACAT2;NPC1L1;PNLIPRP2;AGPAT1;PLA2G1B;CEL;ABCG8;CLPS;ABCG5;AGPAT2;PLA2G2C;DGAT1;MTTP	PLA2G5;PLA2G3;FABP2;SCARB1;PLA2G10;MOGAT2;PLA2G2E	Fat digestion and absorption
Circadian rhythm	0.22992841733988528	0.7812190426262716	0.7753623188405797	0.9466413780696874	30	30	FBXW11;CSNK1D;PRKAG3;RORA;CSNK1E;PRKAG2;BHLHE41;ARNTL;PRKAA2;NPAS2;PER3;RORC;PRKAA1;CRY1;BTRC;PER1;CLOCK;RORB;SKP1A;NR1D1;PRKAG1;RBX1;BHLHE40;PRKAB1;CREB1;PER2;CRY2;CUL1;PRKAB2;FBXL3	FBXW11;CSNK1D;PRKAG3;RORA;CSNK1E;PRKAG2;BHLHE41;ARNTL;PRKAA2;NPAS2	Circadian rhythm
Galactose metabolism	0.2547599480409439	0.7882421854231078	0.8027210884353742	0.9483953065628937	32	27	AKR1B10;MGAM;AKR1B3;GLB1;HK1;HK2;PFKP;GALM;B4GALT2;B4GALT1;G6PC3;AKR1B7;PGM1;GANC;AKR1B8;GAA;GCK;GALT;G6PC;PFKM;UGP2;G6PC2;HKDC1;GALK1;PGM2;GLA;GALE	AKR1B10;MGAM;AKR1B3;GLB1;HK1;HK2;PFKP;GALM;B4GALT2;B4GALT1;G6PC3;AKR1B7	Galactose metabolism
Other glycan degradation	-0.23262543598012517	-0.7750888844507172	0.696969696969697	0.9492879208576209	18	17	MAN2B2;GBA2;GLB1;MANBA;FUCA1;HEXA;NEU1;NEU3;HEXDC;FUCA2;AGA;MAN2C1;HEXB;ENGASE;MAN2B1;NEU2;GBA	NEU2;GBA	Other glycan degradation
Fatty acid elongation	-0.21798085516828514	-0.7641404681254876	0.8484848484848485	0.9540481400437637	29	25	PPT1;HACD4;HSD17B12;HACD3;ELOVL4;HADHA;ELOVL6;PPT2;ACOT2;MECR;ACOT4;ACOT7;HACD2;ACAA2;ELOVL7;ELOVL1;ELOVL2;ACOT1;ELOVL5;TECR;HACD1;HADH;THEM4;HADHB;ECHS1	HACD1;HADH;THEM4;HADHB;ECHS1	Fatty acid elongation
Human T-cell leukemia virus 1 infection	0.16688061619214392	0.7668293652657172	0.9516129032258065	0.9556142226424769	245	185	ADCY1;MSX3;MSX1;TGFB2;ITGB2;CSF2;CDKN2A;IKBKB;MAPK10;NFATC2;ICAM1;ADCY5;CD40;GM8909;ANAPC1;IL1R2;IL2RA;MMP7;TGFBR2;XPO1;PIK3CB;SLC2A1;CD3E;CRTC1;TNF;SMAD4;FOSL1;CDC20;TERT;ELK4;EGR2;PIK3CD;PPP3R1;ETS1;CREB3L2;IL1R1;JAK1;IL15RA;ADCY2;ADCY7;IL15;MAPK1;AKT3;MAD1L1;SLC25A4;SMAD3;ATR;LCK;NFKB1;CDC23;CREB3L3;STAT5A;CRTC3;BAX;ANAPC4;B2M;MAP2K1;MAPK8;CDC16;PPP3CA;CCND1;TSPO;PRKACB;ADCY4;NFATC1;ADCY3;MAP3…	ADCY1;MSX3;MSX1;TGFB2;ITGB2;CSF2;CDKN2A;IKBKB;MAPK10;NFATC2;ICAM1;ADCY5;CD40;GM8909;ANAPC1;IL1R2;IL2RA;MMP7;TGFBR2;XPO1;PIK3CB;SLC2A1;CD3E;CRTC1;TNF;SMAD4;FOSL1;CDC20;TERT;ELK4;EGR2;PIK3CD;PPP3R1;ETS1;CREB3L2;IL1R1;JAK1;IL15RA;ADCY2;ADCY7;IL15;MAPK1;AKT3;MAD1L1	Human T-cell leukemia virus 1 infection
Biosynthesis of unsaturated fatty acids	0.2332560414593488	0.7617770239139516	0.8394160583941606	0.9573614762158791	32	29	HACD4;HSD17B12;SCD4;ACAA1B;SCP2;HSD17B4;HACD3;ELOVL4;ELOVL6;ACOT2;ACOT4;ACOT7;HACD2;ELOVL7;SCD3;ELOVL1;ELOVL2;ACOT1;BAAT;SCD1;ACOX3;ELOVL5;SCD2;FADS2;TECR;ACAA1A;HACD1;FADS1;ACOX1	HACD4;HSD17B12;SCD4;ACAA1B;SCP2;HSD17B4;HACD3;ELOVL4	Biosynthesis of unsaturated fatty acids
Collecting duct acid secretion	0.24281950377345513	0.7492660376717638	0.8091603053435115	0.9614138740949852	27	23	CLCNKB;ATP6V0A2;ATP6V0E2;ATP6V1G1;ATP6V1E1;ATP6V1G3;CAR2;ATP6V1G2;ATP4A;ATP6V0A4;ATP6V0E;ATP6V0D2;ATP6V0C;ATP6V0A1;SLC12A7;ATP6V1B2;ATP6V1C2;ATP6V1C1;ATP6V0D1;TCIRG1;ATP6V1F;ATP6V1D;ATP6V1A	CLCNKB;ATP6V0A2;ATP6V0E2;ATP6V1G1;ATP6V1E1;ATP6V1G3;CAR2;ATP6V1G2;ATP4A	Collecting duct acid secretion
Tyrosine metabolism	-0.18270931011399	-0.6990809483521826	0.8846153846153846	0.9638283954476514	40	26	AOC3;MAOB;ALDH1A3;IL4I1;TAT;FAHD1;TH;ALDH3A1;GOT1;AOC2;GOT2;AOX1;COMT;FAH;MAOA;DCT;MIF;ALDH3B2;HGD;AOX3;DDC;ADH1;ADH7;ADH5;ALDH3B1;GSTZ1	ADH5;ALDH3B1;GSTZ1	Tyrosine metabolism
Porphyrin and chlorophyll metabolism	-0.1914416449548545	-0.7104518660437776	0.9322033898305084	0.9663081044602139	41	28	UGT1A1;COX10;FECH;UGT1A7C;UROD;UGT2B34;UGT1A6A;EPRS;HCCS;ALAS1;UGT2A3;HMOX1;UGT2B35;BLVRB;CPOX;GUSB;UGT2B36;PPOX;ALAD;BLVRA;EARS2;MMAB;UGT2B5;UROS;HMOX2;COX15;CP;FXN	GUSB;UGT2B36;PPOX;ALAD;BLVRA;EARS2;MMAB;UGT2B5;UROS;HMOX2;COX15;CP;FXN	Porphyrin and chlorophyll metabolism
Renin-angiotensin system	0.24206421476891002	0.749502966067626	0.8208955223880597	0.9671472191031133	36	20	MRGPRD;MAS1;CTSA;AGTR1A;ACE2;MCPT4;ENPEP;PRCP;MME;NLN;ACE;PREP;KLK1B24;THOP1;ANPEP;CPA3;ATP6AP2;LNPEP;AGT;KLK1	MRGPRD;MAS1;CTSA	Renin-angiotensin system
Base excision repair	-0.19007303691364014	-0.7160145276748027	0.9122807017543859	0.9710847139731166	35	32	POLE;PARP1;TDG;NEIL2;NTHL1;XRCC1;POLD2;POLD3;POLE4;NEIL1;POLL;POLD1;POLB;POLE3;MUTYH;PARP3;PARP4;POLD4;LIG3;OGG1;APEX1;APEX2;MPG;NEIL3;LIG1;UNG;PARP2;PCNA;SMUG1;MBD4;FEN1;HMGB1	MUTYH;PARP3;PARP4;POLD4;LIG3;OGG1;APEX1;APEX2;MPG;NEIL3;LIG1;UNG;PARP2;PCNA;SMUG1;MBD4;FEN1;HMGB1	Base excision repair
One carbon pool by folate	-0.2298627306584697	-0.7261109118615573	0.9166666666666666	0.9719771059408446	19	17	MTHFD1L;MTFMT;MTHFS;SHMT2;MTHFD1;ALDH1L1;MTHFD2L;AMT;MTHFR;TYMS;MTR;ATIC;ALDH1L2;SHMT1;DHFR;GART;MTHFD2	DHFR;GART;MTHFD2	One carbon pool by folate
Steroid biosynthesis	-0.19088359046283648	-0.6621119259554776	0.9354838709677419	0.9727258518286964	19	19	DHCR24;LSS;CYP27B1;EBP;SOAT1;SC5D;CYP24A1;NSDHL;SQLE;MSMO1;CYP51;TM7SF2;LIPA;SOAT2;CEL;HSD17B7;CYP2R1;FDFT1;DHCR7	DHCR24;LSS;CYP27B1;EBP;SOAT1;SC5D;CYP24A1;NSDHL;SQLE;MSMO1;CYP51;TM7SF2;LIPA;SOAT2;CEL;HSD17B7;CYP2R1;FDFT1;DHCR7	Steroid biosynthesis
Glycosylphosphatidylinositol (GPI)-anchor biosynthesis	-0.2036463458090986	-0.7287492584825125	0.85	0.9782924952509197	25	24	PIGN;GPLD1;PIGK;PIGG;PIGZ;PIGB;PIGP;PIGT;PIGQ;PIGS;PIGW;PIGF;PIGC;PIGV;PIGU;PIGM;PIGX;DPM2;PGAP1;PIGH;GPAA1;PIGO;PIGL;PIGA	DPM2;PGAP1;PIGH;GPAA1;PIGO;PIGL;PIGA	Glycosylphosphatidylinositol (GPI)-anchor biosynthesis
Glycosphingolipid biosynthesis	0.2043741262260965	0.7268747838248516	0.9121621621621622	0.9821114461975966	45	39	B3GNT5;A4GALT;ST6GALNAC5;FUT4;GLB1;ST3GAL3;ST6GALNAC3;ST3GAL6;FUT9;A3GALT2;ST3GAL2;B3GALNT1;B4GALT2;B3GALT1;B4GALT1;B4GALNT1;HEXA;B3GNT4;FUT2;ST8SIA5;GCNT2;SEC1;B3GALT2;FUT1;B3GNT2;ST3GAL1;ST6GALNAC4;ST3GAL4;HEXB;B3GALT4;B4GALT3;ABO;B3GNT3;ST6GALNAC6;GGTA1;GLA;B4GALT4;ST3GAL5;SLC33A1	B3GNT5;A4GALT;ST6GALNAC5;FUT4;GLB1;ST3GAL3;ST6GALNAC3;ST3GAL6;FUT9;A3GALT2;ST3GAL2;B3GALNT1;B4GALT2;B3GALT1;B4GALT1;B4GALNT1;HEXA;B3GNT4	Glycosphingolipid biosynthesis
Legionellosis	0.1933576726937064	0.71366490762307	0.935064935064935	0.9849995356638479	58	51	ITGB2;CXCL2;HSPA1L;ITGAM;IL18;EEF1A2;TNF;CXCL1;HSPA1A;TLR4;HSPA1B;TLR5;HBS1L;CD14;C3;NFKB1;SEC22B;CASP7;CASP8;ARF1;TLR2;HSF1;IL1B;NFKB2;CLK1;IL6;NAIP1;CASP3;SAR1A;NLRC4;SAR1B;HSPA2;PYCARD;NFKBIA;EEF1G;RAB1A;EEF1A1;VCP;BCL2L13;CXCL3;NAIP2;APAF1;HSPA8;CASP9;NAIP6;MYD88;CYCS;HSPD1;RAB1B;RELA;BNIP3	ITGB2;CXCL2;HSPA1L;ITGAM;IL18;EEF1A2;TNF;CXCL1;HSPA1A;TLR4;HSPA1B;TLR5;HBS1L;CD14;C3;NFKB1;SEC22B	Legionellosis
Cholesterol metabolism	0.196381264456282	0.7062905225552617	0.9300699300699301	0.9861857667135846	49	40	PCSK9;PLTP;SCARB1;LIPG;VAPB;APOH;OSBPL5;STAR;CYP27A1;ANGPTL4;LRP1;APOB;LDLRAP1;MYLIP;SOAT1;TSPO;STARD3;LPL;APOE;APOC1;APOA1;ABCA1;CD36;NPC1;NCEH1;VDAC1;SORT1;LIPA;SOAT2;LDLR;LIPC;ABCG8;LRPAP1;NPC2;ABCG5;APOA2;ANGPTL8;VDAC2;VDAC3;VAPA	PCSK9;PLTP;SCARB1;LIPG;VAPB;APOH;OSBPL5;STAR;CYP27A1;ANGPTL4;LRP1;APOB;LDLRAP1;MYLIP;SOAT1	Cholesterol metabolism
Cocaine addiction	0.2036603881804636	0.7148140128602094	0.8783783783783784	0.9901071814597896	48	40	GPSM1;PDYN;ADCY5;MAOB;GRIN1;GRIA2;CREB3L2;GRM2;SLC18A2;GRIN2C;NFKB1;GNAI2;CREB3L3;TH;PRKACB;CDK5R1;RGS9;GNAI3;GRIN2B;PPP1R1B;SLC18A1;MAOA;DLG4;GRIN2D;CREB3;JUN;ATF2;DDC;GNAI1;GNAS;GRIN3A;BDNF;FOSB;CDK5;CREB1;CREB3L4;ATF6B;CREB3L1;PRKACA;RELA	GPSM1;PDYN;ADCY5;MAOB;GRIN1;GRIA2;CREB3L2;GRM2;SLC18A2;GRIN2C;NFKB1;GNAI2;CREB3L3;TH	Cocaine addiction
Mannose type O-glycan biosynthesis	0.21891248467559485	0.6390176430677695	0.9407407407407408	0.9954733809231985	23	20	CHST10;B3GAT2;FUT4;ST3GAL3;POMGNT1;FUT9;LARGE1;FKRP;B4GALT2;B4GALT1;FKTN;POMGNT2;POMK;B4GAT1;LARGE2;B4GALT3;B3GALNT2;POMT1;ISPD;POMT2	CHST10;B3GAT2;FUT4;ST3GAL3;POMGNT1;FUT9;LARGE1;FKRP;B4GALT2;B4GALT1;FKTN	Mannose type O-glycan biosynthesis
Pentose phosphate pathway	0.1432956988767991	0.46131420575148524	1.0	0.9993119897257132	32	26	DERA;ALDOB;H6PD;FBP2;IDNK;PFKP;RPIA;PRPS2;RBKS;FBP1;PGM1;ALDOA;GPI1;ALDOC;TALDO1;RGN;TKT;PFKM;GLYCTK;PRPS1L3;PGLS;RPE;PGM2;G6PDX;PRPS1;PGD	DERA;ALDOB;H6PD;FBP2;IDNK;PFKP;RPIA;PRPS2;RBKS;FBP1	Pentose phosphate pathway
Fructose and mannose metabolism	0.19753361548794865	0.6495103073643893	0.9060402684563759	1.0	35	32	AKR1B10;ALDOB;AKR1B3;HK1;HK2;FBP2;PFKFB3;PFKFB4;PFKP;TIGAR;GMPPB;AKR1B7;FBP1;SORD;ALDOA;ALDOC;PMM1;AKR1B8;GMDS;GMPPA;PFKM;FUK;FPGT;PFKFB1;HKDC1;PFKFB2;KHK;MPI;TKFC;TPI1;PMM2;TSTA3	AKR1B10;ALDOB;AKR1B3;HK1;HK2;FBP2;PFKFB3;PFKFB4;PFKP;TIGAR;GMPPB	Fructose and mannose metabolism
Pentose and glucuronate interconversions	0.20890603046786593	0.6765484319700054	0.9315068493150684	1.0	34	24	UGT1A1;AKR1B10;AKR1B3;CRYL1;KL;UGT1A7C;AKR1B7;UGT2B34;SORD;DHDH;UGT1A6A;XYLB;AKR1B8;AKR1A1;UGT2A3;UGT2B35;GUSB;UGT2B36;UGP2;DCXR;RPE;UGT2B5;UGDH;ISPD	UGT1A1;AKR1B10;AKR1B3;CRYL1;KL;UGT1A7C	Pentose and glucuronate interconversions
Amino sugar and nucleotide sugar metabolism	0.1801258853067063	0.6733198936774634	0.96	1.0	49	47	GFPT2;CYB5R2;CMAH;UXS1;CYB5RL;NPL;GNPDA2;HK1;HK2;GNPDA1;CYB5R1;GMPPB;NANS;GNE;AMDHD2;CHIT1;HEXA;CYB5R3;PGM1;GFPT1;GPI1;RENBP;PMM1;UAP1;GMDS;GMPPA;GCK;GALT;HEXB;CMAS;CYB5R4;FUK;UGP2;UAP1L1;PGM3;FPGT;HKDC1;MPI;GALK1;PGM2;GNPNAT1;NAGK;GALE;PMM2;TSTA3;UGDH;CHIA1	GFPT2;CYB5R2;CMAH;UXS1;CYB5RL;NPL;GNPDA2;HK1;HK2	Amino sugar and nucleotide sugar metabolism
Starch and sucrose metabolism	0.17432943890591934	0.5624117643180336	0.9612403100775194	1.0	33	26	PGM2L1;ENPP3;MGAM;HK1;HK2;AGL;G6PC3;PYGL;PGM1;GPI1;PYGM;GANC;GAA;GCK;GYG;G6PC;PYGB;UGP2;G6PC2;HKDC1;GYS1;PGM2;AMY2A5;AMY1;GBE1;ENPP1	PGM2L1;ENPP3;MGAM;HK1;HK2	Starch and sucrose metabolism
Glyoxylate and dicarboxylate metabolism	0.1644348958419296	0.5484844718054633	0.9777777777777777	1.0	31	28	AGXT;HOGA1;HAO1;SHMT2;GLUL;AFMID;ACO1;AMT;MUT;PGP;PCCA;ACSS1;GRHPR;CAT;ACAT2;GLYCTK;GLDC;MDH2;CS;ACSS2;SHMT1;MDH1;DLD;PCCB;MCEE;ACO2;ACAT1;GCSH	AGXT;HOGA1;HAO1;SHMT2;GLUL	Glyoxylate and dicarboxylate metabolism
Inositol phosphate metabolism	0.1618786503871176	0.6413212347394504	0.9867549668874173	1.0	73	70	INPP5B;PLCH2;PIK3CB;PI4K2B;PLCB1;PLCG2;PIP5K1A;MTMR7;PLCD3;PIK3CD;INPP5D;IMPA2;PIK3C3;PIK3C2A;PIP4K2A;INPP4B;PLCB4;OCRL;PIP4K2C;MTMR4;INPP5F;INPP5A;PIP4K2B;SYNJ2;ITPKB;PIP5KL1;PIP5K1B;CDIPT;PLCB2;PIK3CA;IMPAD1;PIK3CG;PLCH1;MTMR3;ITPK1;MINPP1;INPPL1;ITPKC;INPP5K;ITPKA;MTMR2;INPP1;PIKFYVE;PI4KB;PI4K2A;PIK3C2B;PLCD1;FIG4;INPP5J;PLCE1;MTMR1;IPMK;PIP5K1C;MTMR14;INPP5E;SACM1L;IPPK;SYNJ1;INPP4A;MTM1;TPI…	INPP5B;PLCH2;PIK3CB;PI4K2B;PLCB1;PLCG2;PIP5K1A;MTMR7;PLCD3;PIK3CD;INPP5D;IMPA2;PIK3C3;PIK3C2A;PIP4K2A;INPP4B;PLCB4;OCRL;PIP4K2C;MTMR4;INPP5F;INPP5A;PIP4K2B	Inositol phosphate metabolism
Folate biosynthesis	0.17931373911510332	0.5276146240751916	0.9928057553956835	1.0	26	23	TPH1;MOCOS;AKR1B10;AKR1B3;ALPI;TH;GGH;PAH;AKR1B7;MOCS2;CBR1;ALPL;AKR1B8;GPHN;PTS;MOCS1;PCBD1;QDPR;FPGS;PCBD2;SPR;GCH1;DHFR	TPH1;MOCOS;AKR1B10	Folate biosynthesis
Herpes simplex virus 1 infection	0.1408059665689254	0.6640223596380972	1.0	1.0	433	311	POU2F3;SP100;IFNG;ZFP316;HC;BAK1;CCL5;ZFP658;TRAF6;NECTIN1;TRAF3;IKBKB;ZFP867;ZFP13;ZFP251;ZFP354B;ZFP950;ZFP975;ZFP169;GM8909;ZFP677;ZFP180;RNASEL;SYK;ZFP773;ITGB3;HCFC2;SRPK1;ZFP286;IFIH1;ZFP52;PIK3CB;PPP1CC;ITGA5;ZFP141;CCL2;TNF;TMEM173;ZFP14;OAS3;ZFP229;ZFP26;TRAF2;SRC;POU2F2;IKBKE;PIK3CD;ZFP459;ZFP354C;ZFP949;ZFP811;EIF2B2;ZFP382;ZFP607A;ZFP938;ZFP719;RSL1;ZFP7;JAK1;ZFP850;ZFP157;ZFP626;ZFP5…	POU2F3;SP100;IFNG;ZFP316;HC;BAK1;CCL5;ZFP658;TRAF6;NECTIN1;TRAF3;IKBKB;ZFP867;ZFP13;ZFP251;ZFP354B;ZFP950;ZFP975;ZFP169;GM8909;ZFP677;ZFP180;RNASEL;SYK;ZFP773;ITGB3;HCFC2;SRPK1;ZFP286;IFIH1;ZFP52;PIK3CB;PPP1CC;ITGA5;ZFP141;CCL2;TNF;TMEM173;ZFP14;OAS3;ZFP229;ZFP26;TRAF2;SRC;POU2F2;IKBKE;PIK3CD;ZFP459;ZFP354C;ZFP949;ZFP811;EIF2B2;ZFP382;ZFP607A;ZFP938;ZFP719;RSL1;ZFP7;JAK1;ZFP850;ZFP157;ZFP626;ZFP5…	Herpes simplex virus 1 infection
