# Supplementary material for: Epigenetic plasticity cooperates with cell-cell interactions to direct pancreatic tumorigenesis
Source: Science. Author manuscript; Available in PMC 2023 Jul 3. (PMC10316746; doi:10.1126/science.add5327)
Supplement: TableS5 [file NIHMS1900743-supplement-TableS5.csv]

TableS5
gene	correlation	p-value
SLCO2B1	0.5889280264582516	4.8658868555218826e-26
BEND5	0.575780605068293	1.0355307168152402e-24
SLCO5A1	0.5739892649140084	1.554201532092153e-24
SLC24A2	0.5497230280421468	3.0036016492278558e-22
AGBL4	0.5448960315556867	8.138477748297873e-22
PLXDC2	0.5436225338303041	1.0558320006694173e-21
COL6A5	0.5416215081215876	1.5858541406732552e-21
LEMD1	0.5349431614371709	6.045571627308756e-21
EBF1	0.5265250060491999	3.132524216128327e-20
PIEZO2	0.5123330813552244	4.531942965098664e-19
RANBP17	0.5074336883433661	1.107788365352558e-18
SLCO3A1	0.5051823203699235	1.6624418264932246e-18
SPEF2	0.5046511056910435	1.8287436147602613e-18
DSCAM	0.5024770265246626	2.6969019759372638e-18
GSTT4	0.49746524618975296	6.534901462543882e-18
LRRK2	0.4958832814692472	8.615138356242103e-18
PIK3IP1	0.4940676584338253	1.1809984860557462e-17
ADRA1B	0.4938067814959987	1.2355646718472645e-17
ISL1	0.4907424255790676	2.094281472633236e-17
GDF10	0.4867401416139547	4.139146433156989e-17
CLVS1	0.4867251558304632	4.149649189119452e-17
FEZ1	0.4862829249786931	4.4716276197125576e-17
TRIM11	0.4788350540341357	1.5490311514310836e-16
CAMTA1	0.4765386847889178	2.2583987388921177e-16
NKAIN1	0.474114485844165	3.3521904743265024e-16
SYT14	0.4737179528986689	3.57484333916451e-16
PAMR1	0.4729496703167698	4.0482315439497925e-16
ATP2B4	0.4723085652420611	4.489829227729585e-16
RGS6	0.4704377322214881	6.066043213361006e-16
FAM13C	0.4700605556468555	6.443981957749633e-16
KLK6	0.4642815746577239	1.6118093587048051e-15
SERPINA3G	0.4637949119577969	1.7398101100273387e-15
TNC	0.4629969917585212	1.9715251691283347e-15
RNF165	0.4578889228648899	4.355973618974527e-15
CDK5R2	0.4563005041446823	5.5587619903561384e-15
ZBTB17	0.4562385458719485	5.611738561216996e-15
CHST11	0.4546445877818285	7.157918507948942e-15
CSTB	0.4542095754880029	7.647776773010614e-15
FAM217B	0.4541334039607526	7.736863030644312e-15
S1PR2	0.4514579759862778	1.1599364554710921e-14
PLET1	0.4495327774805833	1.548952093033937e-14
PCDH7	0.4488170026827419	1.7239913686446133e-14
AGXT	0.4487540596942027	1.740278227017234e-14
TNNI3K	0.4481830652034353	1.8950693387095935e-14
SEPT9	0.4469167606910629	2.2879599783712672e-14
PPP1R3D	0.4467539214002068	2.343936361882205e-14
AMPD3	0.4464510953570425	2.45161651014022e-14
SAPCD1	0.4462990530463817	2.507489596853497e-14
ST14	0.4461823921110813	2.5512030359860962e-14
GM21269	0.44504056464883057	3.020356135431999e-14
MAPK13	0.4449340959635815	3.0681755327827855e-14
TMOD1	0.4448708333061586	3.096939132000945e-14
ADCY1	0.4444371619596263	3.301338820396934e-14
OLFML1	0.444152059481448	3.4428396447962916e-14
LMO1	0.4435569550164024	3.757570916060366e-14
RTN1	0.4434368039885703	3.824445020519542e-14
SLC22A21	0.4430257811633807	4.062130036025556e-14
NEURL1A	0.4428314278446999	4.1794908735771416e-14
DAAM2	0.4423906766750303	4.458057536481233e-14
KIF17	0.4417213964742481	4.916093297733434e-14
SH3BGRL2	0.4416144369297393	4.993435458335225e-14
POU2F3	0.4402295782646489	6.108862045864519e-14
LHX9	0.4397856895955754	6.515415413975818e-14
TUBB2B	0.4389834930117589	7.318255911844607e-14
MEGF10	0.4385432631791767	7.799120819552169e-14
IGLON5	0.4380023777531116	8.432344105959198e-14
ZFP365	0.43707133632114137	9.641955395775516e-14
MSANTD3	0.4366982110363988	1.0172934179117392e-13
SFRP2	0.43646994371580056	1.0511746803103124e-13
INPP5B	0.4348296799692165	1.329244058291174e-13
ARNT2	0.4346614143443183	1.3615390762952074e-13
PANX1	0.4344494518323344	1.4033133461094323e-13
RSPO4	0.43344181465997933	1.6196523385652814e-13
FN1	0.4333524643087738	1.6403377320627898e-13
CAMSAP2	0.43310723998721695	1.6984443960546165e-13
ARMC9	0.4320578625048099	1.970642350388153e-13
PITX2	0.43150094160480623	2.1319573922787148e-13
GLIPR2	0.4311558804922748	2.238302919266152e-13
NKAIN3	0.4310104415994365	2.284662524520957e-13
MICAL1	0.4306681108381562	2.397515297437329e-13
TUBB6	0.4305297758414911	2.444647385227644e-13
BC051142	0.42797318185079136	3.4976820118670646e-13
NOX4	0.4277967393307598	3.5848276451614953e-13
TMEM35A	0.4274469399176866	3.7639072974012653e-13
LRP8	0.4270183722583464	3.995246123152969e-13
DGKE	0.4267079287023328	4.171433719481417e-13
NTRK2	0.42652037548051214	4.2815285510179963e-13
TAC1	0.4254544660469043	4.963218829039856e-13
POU4F1	0.4250455720909452	5.251916619712716e-13
KCNA6	0.4247457509028066	5.473955733458589e-13
PKP1	0.4243430792609356	5.786631119646424e-13
MMP20	0.4241761180207265	5.921329640166838e-13
CDCP1	0.4236948000704367	6.326997361363649e-13
NPTX1	0.4226610752042992	7.292066201660075e-13
HDX	0.421733264803029	8.279568504389661e-13
SLC2A10	0.4216626374760599	8.359869243925552e-13
AFF3	0.4211688591199316	8.942897689186863e-13
LOXL1	0.4206797148615069	9.55950027679863e-13
KCNAB2	0.4199723600705	1.0525125259094224e-12
BPTF	0.4197431666547097	1.085794340987501e-12
COL16A1	0.41900423272831616	1.2002401522911673e-12
FZD10	0.4189033255252577	1.216754540654658e-12
ESRRG	0.4187858095549191	1.2362666175542498e-12
ARAP1	0.4177187616171761	1.4279886230162469e-12
CDH26	0.41768763345509996	1.4339961291515782e-12
CLSTN2	0.4173635410317594	1.4980264788401571e-12
IGSF9B	0.4172635131687708	1.5183459874610407e-12
SH2D5	0.4168161274122964	1.612565766319011e-12
GAREM2	0.4166100220612355	1.6578677380831322e-12
MYOCD	0.4154064938917367	1.948265437227878e-12
TPSAB1	0.41507855824582574	2.0356353423950736e-12
KANK4	0.4145997814740201	2.1700912246481255e-12
PRSS46	0.4140047078446422	2.349318974668648e-12
TBC1D10A	0.4127451427975138	2.7775785643969444e-12
MYCL	0.41159532769404333	3.2343656274165823e-12
SERPINA3I	0.4111595306815175	3.4259792057555205e-12
PDE8A	0.4108048705724292	3.5900454726266208e-12
TCFL5	0.4107434792579258	3.6192123533956294e-12
NPTX2	0.40985788728811895	4.066556274714244e-12
RNF144A	0.4097979415128381	4.098711824557963e-12
SVOP	0.4096981001637002	4.152818710839819e-12
SALL1	0.4096714270737206	4.1673910626489154e-12
LRRC32	0.40964836733928817	4.180029484498968e-12
FAM196A	0.4093239045325524	4.361869494802317e-12
GM2115	0.40883689458163147	4.6493605300814e-12
BRPF3	0.4086858976449334	4.742188796364157e-12
PGS1	0.40788957079221794	5.26243005295959e-12
DOCK10	0.4078668980601501	5.278028305450743e-12
LRRC2	0.4069536747777654	5.9451697680861075e-12
B3GNT7	0.4068069315002379	6.059767258655796e-12
SIX2	0.4061991079571918	6.557793022239117e-12
GRIP1	0.4056114629326481	7.077090498125562e-12
EFHD2	0.4055671138532176	7.1178679453457534e-12
TNXB	0.40435999120741206	8.320010142383781e-12
ISL2	0.40402507093001055	8.687197004972199e-12
ENDOD1	0.4033561818051379	9.46837306207659e-12
C130073F10RIK	0.4033466788423547	9.479949935060043e-12
DNTT	0.4033227079171189	9.509213521127176e-12
ALOX5AP	0.4024483300615017	1.0638917048431307e-11
PRKCA	0.40226441182033396	1.0892663265035268e-11
SMYD4	0.4022135408174578	1.0963882780042524e-11
SLC35F4	0.4019187561368412	1.1385597595779615e-11
SIGLECG	0.4011468821084223	1.2566066542144115e-11
THY1	0.4003685715163753	1.3876770154179915e-11
SLC43A3	0.3993695886585185	1.575543058986562e-11
CXCL13	0.39917758545350185	1.6143859895445602e-11
ZMAT4	0.3989851615541131	1.6542488552992667e-11
SEMA4D	0.3989062734381623	1.6708669879672483e-11
GUCY1B2	0.39847908745247146	1.7637176692731172e-11
ADAMTSL3	0.3984428349068892	1.7718246024226408e-11
TRABD2B	0.3981866278644224	1.830161773276773e-11
PMAIP1	0.3980779891605632	1.8554590251713962e-11
PTPRZ1	0.3974923791431086	1.9977963447751388e-11
EPHA4	0.3969092604791005	2.150066981857149e-11
SP100	0.3962635210977888	2.3318784175075913e-11
TMEM52	0.3956668199344711	2.5131291774536732e-11
TECTA	0.3948982170667959	2.766899211684567e-11
PAX2	0.39489600709846784	2.7676636535408912e-11
CEP112	0.3945665855774184	2.8839412078034678e-11
TADA2A	0.3944974531888944	2.908939848162253e-11
KCNMA1	0.3929471919858604	3.5282659910357316e-11
LRRN2	0.3926021822355849	3.6826255022570754e-11
NECTIN4	0.3919160758891012	4.0093602172474e-11
MTHFD1L	0.3917373751866899	4.0989866460996227e-11
SULT5A1	0.3917358662404735	4.099751686487127e-11
GNG2	0.3913709069013264	4.288925153762072e-11
IL18RAP	0.39110643892685	4.4312883325560644e-11
ARAP3	0.390981188594896	4.500304435243568e-11
SLC24A3	0.3904076186513397	4.829944037615672e-11
RNF220	0.3903084217597453	4.889287557547628e-11
DUSP22	0.3901055899405853	5.0128453577837283e-11
ANKRD6	0.3897944941922271	5.208275576092863e-11
UQCC2	0.3896725342237933	5.2868957493333936e-11
MSX3	0.3896317552975512	5.313440016349892e-11
RAB15	0.3895062251759289	5.395967647344928e-11
TRPM2	0.3892611639108364	5.56068651556452e-11
MPO	0.3891475193864173	5.638722978034462e-11
WFDC8	0.3891380006177702	5.645307371838995e-11
GADL1	0.388668221384776	5.979724252158919e-11
ANO10	0.38864859224282416	5.994108795845738e-11
FAM19A5	0.38853666856028224	6.076773418855604e-11
FNDC10	0.3882028820710553	6.329938802306115e-11
FAXC	0.3879611815116514	6.519632293115598e-11
OPTC	0.3879305284714568	6.544081112442955e-11
GLI2	0.3876279112235781	6.790282614017997e-11
SP6	0.38724442212497306	7.115244781893509e-11
PAPPA	0.3871693781672397	7.180581498616873e-11
DPPA2	0.3865003889186761	7.789404333840866e-11
P2RY6	0.38626548141577904	8.014864070338234e-11
SYNDIG1	0.38591225152818104	8.365874683146427e-11
TRP53I11	0.3858030770434816	8.477354623705687e-11
GULP1	0.3853420649967954	8.96423664421701e-11
HGF	0.3847957858131413	9.576418850099952e-11
METTL24	0.3845671725505285	9.844504495342131e-11
OSBP2	0.3845469545878469	9.86856132789457e-11
IGFBP4	0.3836831327450061	1.0951521062853628e-10
TMPRSS13	0.38314865420109695	1.1678524276917405e-10
IL24	0.38313454330759	1.1698339884423876e-10
PKIB	0.38295103992069335	1.1959023823643447e-10
KCNB1	0.38284929791494093	1.2105981578956237e-10
PCDH9	0.3827149462919604	1.2302732338532043e-10
TREM1	0.3826170552728738	1.2448041778616046e-10
SYNPR	0.3821096871748262	1.3228311412709036e-10
NOG	0.3820334052918887	1.3349659415636595e-10
RGS1	0.382030365600859	1.3354517249718942e-10
P2RX2	0.3818429006478502	1.3657454026595179e-10
IAPP	0.3808637726380651	1.5351446565622402e-10
GATA2	0.3799336393212455	1.7148728476321962e-10
AMOTL1	0.37938028683419306	1.8313238929259373e-10
MREG	0.3790815827403817	1.897340851813228e-10
RAD54L2	0.3789250565776859	1.9328520775892319e-10
RAB38	0.3788477372969988	1.9506309472437898e-10
IFNG	0.3778503895904679	2.1946972552855718e-10
FCMR	0.3771910893619342	2.372056424825667e-10
GPRC5C	0.3770610908569154	2.408634307139455e-10
NEFL	0.376726516184153	2.505311047925387e-10
TPH1	0.37655779196647454	2.5554833992178553e-10
MSX1	0.3764890415043969	2.5762058241697717e-10
PHC2	0.376352157778372	2.617951594651081e-10
TMEM150C	0.3761845443458184	2.669964254157409e-10
CD33	0.3760553327078202	2.710743849164118e-10
FGFR2	0.376046931761115	2.713416049642641e-10
CDH10	0.3759205564867093	2.753923872097309e-10
VIT	0.3758814432366166	2.766579626980634e-10
PCBP3	0.374762765034664	3.1534251062353736e-10
COL5A2	0.3746458940911049	3.196746238790743e-10
CAMK2A	0.3746368919121627	3.200106981767324e-10
STC1	0.3741016859836091	3.406196894684287e-10
PSORS1C2	0.3741009446596117	3.406491098033532e-10
SRRM4	0.3738301568055983	3.5156230150511037e-10
FAM19A2	0.3728305700232282	3.9486323728161286e-10
NELL1	0.37275590636554784	3.9829762252248056e-10
SHTN1	0.37249183129088426	4.106787208969732e-10
RASGRF1	0.3721005158841445	4.297148584975831e-10
TDH	0.3716108605190529	4.5474374139499237e-10
LYPD1	0.3711751222985864	4.782018223926607e-10
GPC6	0.3709466506225234	4.909666531777717e-10
COL8A2	0.3705089008780027	5.163538638166808e-10
HCK	0.3702806007136451	5.300948330291948e-10
KLHL6	0.3698250313604838	5.585829864374913e-10
ZFP316	0.36953609558531003	5.774149120309354e-10
RBFOX1	0.3694789436304052	5.812121807150946e-10
DYRK3	0.3692171735288171	5.989164314972917e-10
PLA2G7	0.3686640633284699	6.380620256486708e-10
WNT7B	0.36805431457845533	6.840925137945647e-10
POLE	0.3680027913832347	6.881263672277613e-10
TRANK1	0.3678664831832203	6.989097794475152e-10
STMN4	0.3671771158750137	7.56005700129985e-10
BFSP2	0.36691811694993576	7.786051137569591e-10
TXNRD2	0.3665607941093987	8.108622100527017e-10
TGFB2	0.3663058466281454	8.346657336438842e-10
TUBG2	0.3662855689399917	8.365878102102552e-10
D930007P13RIK	0.3657102793838372	8.929420039726576e-10
HS3ST5	0.3656705991880379	8.969618450762978e-10
B3GNT5	0.3656514062474464	8.989124953972062e-10
LHX6	0.3653661061916214	9.283981800758567e-10
SGCD	0.3652027089490404	9.457053213010861e-10
TMEM190	0.3651840160700193	9.47705109972233e-10
UCN3	0.36490549908126	9.77991316685724e-10
ENOX1	0.3649036284161898	9.781978729931952e-10
XPNPEP2	0.3647017727139876	1.0007367859855812e-09
RGS20	0.36460249828970204	1.0120055198847067e-09
PRKCZ	0.36431660025174617	1.045149657284115e-09
IL19	0.3642514100940384	1.0528531843458976e-09
SPRED3	0.3635294040918547	1.1419393312626314e-09
APLN	0.3633454096249576	1.165785004560934e-09
MYO15	0.3632762745007609	1.1748690778239787e-09
ATP10B	0.3619856648122664	1.3576000948188159e-09
ANO4	0.3619532961922793	1.3625199065627202e-09
CD109	0.3617596178151438	1.3923207043060835e-09
LDLRAD4	0.36160217571366143	1.4170104446973279e-09
CXCL14	0.3615915725249501	1.4186883768237549e-09
SERPINA3N	0.361260952792824	1.4719850969253048e-09
UVRAG	0.3612199909997456	1.4787217993277427e-09
ABCB1B	0.3611237020549405	1.4946756425356333e-09
LLPH	0.3610425946820236	1.5082433969038185e-09
MEGF6	0.360820849284871	1.5459492392005264e-09
L3MBTL3	0.3608006313221894	1.5494322066772045e-09
KCNJ8	0.3606818529610006	1.570048328773908e-09
FXYD7	0.3603285028156011	1.632962286546827e-09
MTF1	0.3602599638685441	1.6454453343298482e-09
OSR2	0.36016954403254525	1.6620550778472399e-09
COL27A1	0.3600414794331144	1.6858582487078186e-09
GSC	0.3597513124965501	1.7410194388373747e-09
SLC30A3	0.35961141721583106	1.7682345790644084e-09
MRGPRD	0.35959845292729586	1.7707774081305404e-09
IL11	0.35958494479191794	1.7734306763633493e-09
COL18A1	0.35949559444071244	1.7910781163444654e-09
ELFN1	0.3593106061545587	1.8281571949230224e-09
TMEM266	0.3590768869555009	1.876068262223793e-09
KREMEN1	0.3579896823171089	2.11539836075224e-09
PAG1	0.35797924723959584	2.1178328958730826e-09
FBXL13	0.3579192455438957	2.1318842231045346e-09
RBP1	0.3577946768060836	2.1613448998682527e-09
SERTAD4	0.3577190224941139	2.1794292950809637e-09
ADAMTS16	0.35769750014674323	2.1846007125180012e-09
FBXO36	0.3576896738386085	2.186484172885751e-09
CREG2	0.35716237662886524	2.317070105035305e-09
GM5468	0.3571529195390304	2.3194797619343893e-09
TNFRSF8	0.3569259566031213	2.378043120348569e-09
CD276	0.3568503022911517	2.397880535813177e-09
WFDC17	0.356835905421491	2.401673664030661e-09
CCL4	0.35666688876376224	2.4466411114605048e-09
IGFBP3	0.3564351722047853	2.5096172243153395e-09
WNT9A	0.3557735327302728	2.698199832642085e-09
CNTFR	0.35573179242022057	2.710546083765511e-09
IQCK	0.35534699893692645	2.826969499856197e-09
CD300A	0.35530927398255296	2.8386407519413663e-09
NEBL	0.3551404855836804	2.8914338667186612e-09
NPHP4	0.35499588712984953	2.9374158306535536e-09
OLFM2	0.3541110944439734	3.234585159370596e-09
GFPT2	0.354067461536388	3.249968970067983e-09
SLC38A1	0.35397348185926986	3.283344647522061e-09
CD84	0.3539624948876829	3.287268122244885e-09
FGD6	0.35390108850902297	3.3092801935941843e-09
SLAMF1	0.3538449634746776	3.3295238298635597e-09
STRA6	0.3538189122736076	3.338960871506035e-09
NMT1	0.3536150265365893	3.4137179868009493e-09
TMEFF1	0.3535834708372193	3.425432081793923e-09
ZKSCAN6	0.35345890209940706	3.472055540288399e-09
FAM110B	0.3533241287194489	3.5231900654068106e-09
MDGA1	0.35323911327928825	3.5558199702703937e-09
ZFP423	0.35282497114048866	3.719000986952956e-09
HCST	0.35277801329168	3.737954531473421e-09
CLSTN1	0.3524493083500185	3.873271497017061e-09
FCRL1	0.3523293920230371	3.9238075720681985e-09
ARL5A	0.35216951783419953	3.992176350596173e-09
VASH2	0.3519145106274742	4.103620066628114e-09
LEF1	0.3515745605043199	4.256876477817756e-09
CHST10	0.3513490069775152	4.361601402350088e-09
SLC16A2	0.35130281148752684	4.383355520938675e-09
MCTP2	0.3507373034455321	4.658318903861803e-09
GABRP	0.3507314786564804	4.661236081685083e-09
HC	0.3506622674353801	4.696034080408128e-09
DCLK1	0.3506394745938472	4.7075487734446394e-09
SGIP1	0.3505312521238119	4.762595366695699e-09
RNF157	0.3503505533852043	4.855897266153408e-09
PGM5	0.3498808466587526	5.106773092745981e-09
GOLGA7B	0.3497135895451633	5.199098644414752e-09
PITPNM3	0.3496820562320239	5.216684936652719e-09
SP5	0.3495533343077139	5.2890725724241255e-09
PACRG	0.34935465567505164	5.40271160654999e-09
APOOL	0.34923180361701184	5.474157656324639e-09
PCDH17	0.3491463161169661	5.524412223779122e-09
RUNDC3A	0.3489816016539597	5.6225022098314124e-09
FAM111A	0.3488782072853874	5.684933481672602e-09
DENND2A	0.34884203249222256	5.706934353094732e-09
LAMA4	0.348762950138326	5.755318014987754e-09
CYP2J9	0.3486207717435715	5.843304330140717e-09
WNT2	0.3485768779467075	5.870729587550428e-09
RRP1	0.3485433283984112	5.891775559923943e-09
POSTN	0.3478132557789596	6.3682510399764885e-09
IRAK3	0.34764721611697713	6.481705535294375e-09
CBX2	0.34738438260211696	6.665305398681601e-09
SRCIN1	0.3470915482394067	6.875785062216426e-09
KRT17	0.3465487546109239	7.283048019679601e-09
ZDHHC21	0.3464810962048927	7.335418758217285e-09
BAK1	0.3464693567426905	7.344542636216034e-09
KCNK2	0.34646186101464826	7.3503740339608295e-09
KCNB2	0.3464506691172459	7.359089246450068e-09
PHLDA3	0.3463095696182717	7.469825053332408e-09
GDAP1L1	0.3460776148528508	7.655374361392865e-09
INHBB	0.3458315126297047	7.857110796699603e-09
RRP1B	0.3456188979253761	8.035526379481301e-09
SEMA3D	0.3453830295528844	8.238037700499577e-09
SRPK2	0.3453117153310854	8.300231759275259e-09
MAN2A2	0.3450430120851241	8.538673766760159e-09
PRKG2	0.3450329784347489	8.547704458201409e-09
SLC5A10	0.3447867004937096	8.772281278010415e-09
APCS	0.34478615168811894	8.772788036694091e-09
GOSR2	0.3447149593358073	8.838766433009487e-09
GBP6	0.3447017444487647	8.851066156441005e-09
FAM83G	0.34452778013291674	9.014533427758165e-09
HTR2A	0.34423201875624204	9.299168673860042e-09
CIDEA	0.3442095102687684	9.32118255525015e-09
PPM1E	0.3441945098448433	9.33588131521012e-09
ATP11A	0.3439975477567844	9.530972880140908e-09
SYT13	0.34395571606805697	9.572911636442127e-09
GM13889	0.3432723658395336	1.0283796516462427e-08
PLEKHG1	0.3432325261366081	1.03267784754364e-08
FAM189A1	0.3432070906351701	1.0354310878046537e-08
AGPAT3	0.34310469643707314	1.0465865705813519e-08
SLC25A48	0.3424609825929863	1.119423369938198e-08
GPC1	0.3424564172465743	1.1199570317284349e-08
DOT1L	0.3422751077747849	1.1413508982670978e-08
WNT7A	0.34183292136516896	1.1951961068219808e-08
FMN2	0.3417718381858289	1.2028244656716389e-08
BLNK	0.34166987327902737	1.2156632380480967e-08
SLC35E4	0.3416053062369153	1.223861460233296e-08
SPAG17	0.34155916159049665	1.2297532483458494e-08
HIST3H2BA	0.3415112951750379	1.2358938235216644e-08
NFKBID	0.3415032938164537	1.2369231684948474e-08
NPAS3	0.3414931848334647	1.2382248357050368e-08
KCNH7	0.34147551996034664	1.2405026023446551e-08
PACSIN1	0.34141551826464656	1.2482696814835513e-08
PIWIL4	0.3412198605612767	1.27392484597945e-08
ABR	0.340780282921039	1.3334345355131551e-08
MIR155HG	0.3406927924480532	1.3455951956702385e-08
EGR4	0.3404970398254225	1.3731928580100664e-08
KCNH3	0.3400096198532193	1.4443067262214893e-08
FBXW11	0.33990504079463113	1.460021584903871e-08
KLK8	0.3397582772141037	1.4823541765255169e-08
ERGIC1	0.3395952494309621	1.507548411821522e-08
PPM1H	0.3394954640022435	1.523172687925631e-08
TBC1D30	0.3393911132271129	1.5396790385289302e-08
LPCAT4	0.3392900234137051	1.5558342139632742e-08
MMP2	0.33905652959973936	1.5937770181322827e-08
DUSP14	0.3390206679753993	1.5996831311472775e-08
AMER2	0.33884522823471097	1.6288825294488102e-08
SYNRG	0.3386776148021574	1.6572596551827747e-08
ARHGAP42	0.3385465241408996	1.6797855085769454e-08
ALDH1A2	0.33836466098333445	1.7115259306552875e-08
LY6G6C	0.33789367960398875	1.7964409288370424e-08
GM11562	0.337849098594618	1.804686110454009e-08
STRA6L	0.3378110758749996	1.8117472054714025e-08
RGS13	0.3377115148212844	1.830363004846753e-08
FLT4	0.3372765011088934	1.913889989322229e-08
PLEKHA6	0.3371697461015202	1.9349435647871496e-08
MCM3AP	0.3370458295560526	1.959662046271089e-08
ST8SIA6	0.3368712617126385	1.995002066604423e-08
SYT1	0.33680712715794137	2.008139536932218e-08
FAM222B	0.3367497342316195	2.019966806977445e-08
SV2C	0.3366871237665412	2.0329459652815142e-08
PLCH2	0.33666025241451913	2.0385410548861665e-08
TMEM130	0.336261894357884	2.1232502100190567e-08
SEZ6	0.3361431953511729	2.1491412720352903e-08
CCL5	0.33611276152121977	2.1558285321157282e-08
TNFRSF13B	0.336103203254933	2.157932921795815e-08
ZFP658	0.3360336270372858	2.173310977805878e-08
CALCB	0.33601411378280105	2.1776428437718238e-08
POMP	0.3359657990334509	2.188404418991808e-08
ITGB2	0.3358803618363127	2.2075603672309758e-08
RIN2	0.33565600766978193	2.2586366011143316e-08
FBXL16	0.3353436075367347	2.3316607047833188e-08
ZFYVE9	0.3351342537941289	2.3818669470426267e-08
RAB30	0.33512968844771696	2.382973326118388e-08
GNAL	0.3350696867520169	2.397560477835312e-08
CLDN4	0.334642500766326	2.5039336960003787e-08
SLIT3	0.334478490107151	2.545971758229385e-08
IL1RN	0.3341650959701034	2.6282003673764616e-08
NATD1	0.33404704915573696	2.6598331134869123e-08
FAM209	0.3340436839872438	2.6607402336076985e-08
DMRT2	0.33387185936179314	2.707456345623873e-08
PLD5	0.3337146666025467	2.7508866723971946e-08
ATP2B1	0.33366616882651023	2.7644211094423663e-08
GDPD2	0.3336324064790067	2.773881185003416e-08
GGN	0.3334085528504065	2.8373987110676014e-08
RASGRP1	0.33330681084465424	2.8667292025863183e-08
HHAT	0.3331339798733442	2.9172250999467046e-08
NDRG4	0.3331124575259735	2.9235730226363594e-08
ALOX5	0.33305336381247624	2.941071050054257e-08
ULK4	0.333018541828356	2.9514293211962064e-08
SPEER3	0.3328784881250421	2.9934467141503546e-08
LGR5	0.33260179092017816	3.0781608464364675e-08
SYNE1	0.3325920080350097	3.081197922474339e-08
B4GALNT2	0.3319521971524501	3.2862264366583615e-08
SLFN2	0.3315377376406314	3.4259970242256936e-08
LAMA1	0.3314868567172177	3.4435459393331185e-08
IL23A	0.33145132362436325	3.4558527355823814e-08
COL25A1	0.3314311597009024	3.4628553114148924e-08
WTIP	0.33134045092578696	3.494526464281609e-08
CRABP1	0.331244245723516	3.5284218886997335e-08
CSF2	0.33110736073221986	3.577196754294181e-08
B4GALT7	0.3310710954874811	3.5902273344952186e-08
GPSM1	0.3307984790874524	3.6896578706880554e-08
CCL20	0.33073771226901283	3.712180321793679e-08
CES1A	0.3306360564600385	3.75015444081579e-08
TRAF6	0.330549895807528	3.782633271593622e-08
CALCA	0.3305213053486196	3.793470439519262e-08
TNFRSF11B	0.33038955448740936	3.843798421814025e-08
WFDC21	0.33038107598693	3.8470591071674935e-08
ARHGAP17	0.33037846721755176	3.848062931386976e-08
COL4A3	0.3302315650994885	3.9049984859887636e-08
SLFN1	0.3302166855871787	3.9108105002406783e-08
PRSS23	0.3300523710452686	3.975549717051076e-08
TNFSF8	0.3300479378765113	3.977310601178447e-08
NRIP3	0.3300158482739729	3.990079244530136e-08
PRR16	0.3300025090599156	3.9953986173298736e-08
NCAM1	0.32967741420041885	4.127173089462786e-08
NCS1	0.3294771373973612	4.2104287432092364e-08
GM1976	0.3293630037370621	4.258596208137137e-08
EPB41L3	0.3291928333107496	4.33140039676037e-08
DNMT1	0.3291079965303367	4.368142913886226e-08
RIMS2	0.3290845176059323	4.3783645180513567e-08
SAAL1	0.32863907023459354	4.576716041017491e-08
ANKS1	0.32849558791878897	4.642430798024667e-08
SORCS2	0.3284310208766769	4.672298266139748e-08
CDC42	0.3284225423761976	4.676233986365199e-08
GM10636	0.3283371051790593	4.716072681975039e-08
CYB5R2	0.3282800204584645	4.7428729197063556e-08
GRM4	0.3280481839704165	4.8532323063208525e-08
BMP15	0.3280463090451707	4.854134821543304e-08
BMP6	0.3279770950048588	4.887565166298527e-08
CSF1R	0.32794209049964285	4.904556697937311e-08
R3HDM4	0.3278238298038857	4.9623836711856834e-08
DUSP2	0.3278027892818257	4.9727406560579033e-08
KISS1R	0.3277201312210997	5.0136302830638965e-08
EHD3	0.3277029054266455	5.022192313414946e-08
PDE3B	0.3276849128344931	5.0311505232069834e-08
PPT1	0.3276490422555419	5.0490558554105095e-08
MRGPRF	0.32760143221438864	5.072915978334244e-08
DCLK2	0.3274788200536102	5.1348652708029805e-08
IRX2	0.32735229473876426	5.1995556903754616e-08
KCTD4	0.3271266361875444	5.3168857640924727e-08
PDZRN3	0.3269675012554702	5.4011567209054195e-08
PPP1R18	0.326797931245883	5.4923696020383714e-08
SRRM3	0.3265944472343783	5.6037849814757905e-08
ALPK2	0.3264316315145378	5.694498030717509e-08
GPRC5B	0.32633813564296377	5.7472271569873474e-08
TMEM158	0.32626313352333863	5.789866034501488e-08
KDM1A	0.3262403067912788	5.802903464023186e-08
VASH1	0.3262050884046723	5.8230738525124014e-08
HIP1	0.3261385647855265	5.861357915596567e-08
UCN2	0.3260508871337187	5.9121865931858e-08
ADAM12	0.3260055175472349	5.938654796558477e-08
CTGF	0.3255809403309224	6.191945327445588e-08
HS3ST3A1	0.32556514322177177	6.201567430238359e-08
TMEM95	0.32550398163426353	6.238957293227437e-08
TBX3	0.32545832817014386	6.267008028491911e-08
PYY	0.3254534897921326	6.269987969880992e-08
TMEM132B	0.3252232215542166	6.413398461303178e-08
ATP1A3	0.3252179919773214	6.416691840957602e-08
NPR2	0.3251276666514488	6.473832850621933e-08
KCNQ4	0.3250128807988051	6.547155391887823e-08
SGSH	0.3249737492581312	6.572334041051088e-08
PLSCR1	0.3248511370973527	6.651832524873391e-08
ADARB1	0.32473048151360795	6.730966083966742e-08
VGLL3	0.3246869149578943	6.759761973978859e-08
SDC3	0.3245798250820131	6.831049602143546e-08
CTLA2A	0.3244487288787131	6.919303813538765e-08
CEMIP	0.3242289456006365	7.069731472136966e-08
OASL2	0.32404350752370475	7.199097193169094e-08
PLA2G4A	0.32381089030776955	7.364601924759369e-08
SOX7	0.3238099648158521	7.365267663191353e-08
DHH	0.323766541228339	7.396568986706079e-08
GM8883	0.32370914830201714	7.438136516015537e-08
REC114	0.3236852338787038	7.455523141820558e-08
NEFH	0.3236745821077552	7.463279944941528e-08
ADGRA1	0.32365139872517584	7.480189355681534e-08
NECTIN1	0.32336935609049816	7.688881894995798e-08
RGS4	0.3231996739072295	7.817124336749291e-08
CDC42BPA	0.3230517384186944	7.930609389191515e-08
TMCC3	0.3230060849545748	7.965950457540943e-08
HELLS	0.3229173867957137	8.035047076857103e-08
SIM1	0.3228753730337052	8.067977205852808e-08
LACTB	0.3226088998167339	8.279882833140088e-08
CCNG1	0.3225704204684045	8.310921782934685e-08
NGF	0.3224347644607347	8.42124329403742e-08
ZFP711	0.3218005108151227	8.956025019902742e-08
CTSH	0.32177278923099994	8.980129338953117e-08
HACE1	0.3217343615903066	9.013646030814301e-08
CD7	0.3215762752071452	9.152800365662592e-08
PAX6	0.3215327824481996	9.191445792539088e-08
CRTAC1	0.32141473563383305	9.297129389737893e-08
FAM83B	0.32137821286253737	9.330063310393416e-08
ABHD6	0.3213188633591818	9.383820554969607e-08
IL1RL1	0.3212509069568849	9.445739820974183e-08
ZP3	0.3211308471189188	9.556096084854054e-08
WFDC18	0.3210631756238687	9.618843919272663e-08
VARS	0.32106189957542275	9.620030925398236e-08
FBXO17	0.3207997182529071	9.8669308576038e-08
SMYD2	0.3204723176959348	1.0183819755804287e-07
GM4952	0.3203914458452086	1.0263590631786143e-07
PTK2B	0.3203751410365945	1.0279746144778645e-07
SLC6A17	0.3198188731125389	1.0845816472939054e-07
FGFR3	0.3198169165351862	1.0847859486279948e-07
LIF	0.3198155600049566	1.0849276161491208e-07
GUCA2B	0.3196568724920687	1.1016233638860762e-07
KDR	0.31912227954268263	1.1597072615260732e-07
CD300LB	0.31905108155084944	1.1676618222833116e-07
FAM83C	0.3188427904549639	1.1912355954373786e-07
UST	0.3186592229780406	1.2123902099063662e-07
KCNK12	0.3186337874766025	1.2153497932634828e-07
KCNH1	0.31862601311983363	1.2162557753341223e-07
MSMP	0.31854129969745004	1.2261700293332445e-07
RGS7	0.31850894457489626	1.2299771200810466e-07
LRRC7	0.3184102785685326	1.241657068646248e-07
OTOS	0.31833072564930925	1.2511520552295935e-07
DDX52	0.3182320369923497	1.2630280653899862e-07
GM1673	0.3181511651416236	1.2728407978762614e-07
UBXN11	0.3180826849454441	1.2812072660375836e-07
CLCNKB	0.3180648661535101	1.2833929084568382e-07
DCTD	0.3180539884822832	1.2847289195686728e-07
CCRL2	0.31805143157058635	1.2850431572412908e-07
GUCY2C	0.3175939773423145	1.3424689055339293e-07
COL6A3	0.3173946220219267	1.3682596310701434e-07
LIMS2	0.3170336852509492	1.4161715136970766e-07
TAL1	0.3167298889280148	1.4577450984354392e-07
GM2762	0.316714385406544	1.4598978805787225e-07
KIF3C	0.3167026459443419	1.461530027926713e-07
LSP1	0.3166694820318811	1.4661503201635756e-07
IL18R1	0.3166346820153724	1.4710136495121412e-07
BTBD9	0.3165148145491068	1.4878842384403336e-07
KIF1A	0.3164992135374325	1.4900936174793866e-07
SCEL	0.3163993765041185	1.5043071737538172e-07
BACH2	0.3162969823060216	1.5190201626029705e-07
TRAF3	0.31615676095193984	1.539393164101889e-07
NXPE2	0.31597959928075386	1.565509150050416e-07
KCNIP3	0.31572696619687074	1.603488608885314e-07
CCNY	0.3156382680380097	1.6170318991384963e-07
LARP6	0.3151986903977721	1.6857900240085694e-07
NOTUM	0.3150681413523456	1.7067458644749528e-07
A830010M20RIK	0.31505760548334016	1.708447967613261e-07
RNF122	0.3150108590025369	1.7160197110513784e-07
KCTD11	0.3148693332637661	1.7391404601824537e-07
COQ7	0.3148458543393617	1.7430050050711643e-07
CENPW	0.31482186199933515	1.7469625828047937e-07
TNNT3	0.31480071967628404	1.750457203395104e-07
NHEJ1	0.3139295240952461	1.900446668995245e-07
RBMS3	0.3137293010454643	1.9366239769264567e-07
RMDN2	0.3136197327315772	1.9567005676052306e-07
TACSTD2	0.3135201517783681	1.975120510311255e-07
NRG2	0.3134397276444768	1.9901184475763746e-07
GPR88	0.3134110311813159	1.9954963662604355e-07
ADAMTS7	0.31313189285784154	2.0485426659102261e-07
STXBP4	0.3130242811209881	2.0693524590077386e-07
LY9	0.3128562480501822	2.1022531867644653e-07
CPNE5	0.31277644803005294	2.118053423452611e-07
APOL10B	0.3126847037861105	2.1363595905447531e-07
MAPK4	0.31266361875444304	2.1405882195291504e-07
ASB5	0.3126317053759244	2.1470037873039945e-07
SPINK10	0.3125644855180689	2.1605775308699846e-07
UTF1	0.312522949033158	2.169006189422981e-07
NARS2	0.3124542650118373	2.183013027010482e-07
GM10549	0.3124281773180546	2.1883558684444655e-07
STK32B	0.31239295893144803	2.195588635581605e-07
ANKS6	0.31236230589125336	2.2019025104282813e-07
GNA13	0.31220969288262485	2.2335980458287764e-07
CHIL1	0.3119798459488862	2.2821624960509767e-07
BMPER	0.3117626533896448	2.3289841906317292e-07
CRHBP	0.3116459234140229	2.3545283064217906e-07
PSTPIP2	0.3115203255744184	2.3823134929967145e-07
MLLT1	0.3113070586777452	2.4302160421765915e-07
TPBG	0.3111629241695961	2.463113012691746e-07
ZBTB8B	0.3110161808920686	2.497044594554834e-07
MRPL1	0.3108766117303315	2.529733546146975e-07
RALGPS1	0.3108740029609532	2.53034845011568e-07
NMNAT2	0.3108283494968336	2.541132534671893e-07
MMP12	0.3108061354686784	2.546395797335602e-07
BNC2	0.3105896977397823	2.598228253109292e-07
CNTNAP5B	0.3104408012200143	2.634472630873007e-07
CDH2	0.3103713650851869	2.651540307378853e-07
CYP7B1	0.31001108172586744	2.7418180308921545e-07
FAM214A	0.31000789152736924	2.742630443886011e-07
CGA	0.30989877042949365	2.770558713258342e-07
PARP8	0.3098500609799842	2.783113294326909e-07
SH3RF2	0.30966679493116106	2.830840255651033e-07
NEK7	0.30962635900579794	2.841476081866789e-07
TIMP2	0.3094920073828173	2.877090687588409e-07
PRKAR2A	0.3094770069588923	2.8810935695683086e-07
MYO1D	0.3093628732985932	2.911725883089652e-07
TMEM45B	0.30933548122012144	2.9191240326298907e-07
AI504432	0.3093240982612637	2.9222036875484317e-07
CLIC5	0.3092565659464289	2.940538777056098e-07
FEM1B	0.3091939554813505	2.957636208157979e-07
GALNT18	0.3091617223685257	2.966475480120101e-07
KIRREL3	0.3091339537856504	2.9741107770238254e-07
PHACTR2	0.30908830032153073	2.986704755621425e-07
MAPK12	0.30904134247272197	2.9997119685457266e-07
SUSD1	0.3089669925454415	3.020418008968005e-07
MPP4	0.30868654983727795	3.0997614995267054e-07
HTR2B	0.3086838273295747	3.1005414765044534e-07
TTC39C	0.3085678508305669	3.1339433454458e-07
PRC1	0.3085182842123799	3.1483239196002805e-07
ZFP710	0.3085169798276907	3.148703209823116e-07
SERPINA11	0.3083995123176959	3.183040954797156e-07
MPPED2	0.308366949817997	3.1926229754281395e-07
CYP11A1	0.3082378415042164	3.2308883383855856e-07
SH3KBP1	0.3080010956831388	3.302202169005025e-07
RNF19B	0.30795087687260725	3.317522378665704e-07
SFMBT2	0.3078059159327078	3.3621291135629053e-07
PTCHD4	0.3076102409616164	3.4232551039963516e-07
PTPN23	0.3075810838132382	3.4324541780156713e-07
LGR6	0.30751134937151064	3.4545517015939675e-07
PKIA	0.30742099479386165	3.4833864717384967e-07
DLL4	0.3072765099883257	3.5299763289685467e-07
PRR5L	0.30716889825147226	3.5650642148771685e-07
TNFAIP3	0.30710889655577217	3.5847734508642565e-07
GAD1	0.3069386743538404	3.641258422217453e-07
FAT3	0.30679388765334664	3.6899743626763493e-07
TMEM229B	0.30676779995956405	3.6988182462314856e-07
KRT42	0.3064325730944569	3.814287639554581e-07
EXOC4	0.3063901805920601	3.82913381201622e-07
ACP7	0.3063497446666971	3.843346428622385e-07
DHX8	0.30618995754227835	3.900005949643728e-07
GPR137B	0.3060727488198881	3.942076043217021e-07
D330050G23RIK	0.305807972274046	4.0387217622800214e-07
CSNK1G3	0.3057725544417559	4.0518206644486886e-07
SLC26A11	0.3057255965929472	4.0692503672019977e-07
RASGRF2	0.30553124327426645	4.142157910902578e-07
RNF152	0.3054986336570381	4.1545128377326387e-07
CCDC33	0.3053701517651585	4.2035361509803243e-07
ILDR2	0.3052599312589268	4.2460334434360853e-07
DBN1	0.3052540615278257	4.248308132483671e-07
ATP10A	0.3051966686015039	4.270611214254946e-07
SAMD4	0.3049729666273177	4.3586193103543404e-07
TBC1D2B	0.3047303510751391	4.456034115008343e-07
GM11563	0.304650083875188	4.4887201477087115e-07
FHAD1	0.3045431718722485	4.532613625038403e-07
ADGRB1	0.3043970807870657	4.5932583720938576e-07
PAPLN	0.3043571274463739	4.609978675908161e-07
TRPC1	0.30397641672482045	4.772260066915148e-07
SIL1	0.30393206764538994	4.791516670843199e-07
PDE2A	0.3039164150291203	4.798330891933075e-07
TMEM132C	0.30391275577731125	4.799925252842887e-07
SSBP3	0.3038518479870083	4.826537907938733e-07
CACNA2D1	0.3036935633139604	4.896361041111281e-07
BEND6	0.3036320591668894	4.923752418396304e-07
PCSK2	0.3036190153199981	4.92958045782853e-07
JMJD1C	0.3032479178759399	5.098186702287689e-07
NPHP1	0.303204220988854	5.118400217894026e-07
DMRTA2	0.3031383495620528	5.149016624583199e-07
SLC26A1	0.3030966092520005	5.168507916998856e-07
PRTG	0.3030803044433864	5.176140899650875e-07
GAB2	0.3030307378251993	5.199411589876828e-07
SNCAIP	0.30297535152041594	5.22553317872682e-07
ITPR3	0.30269681534478143	5.358816650118044e-07
OBSL1	0.30257485537634754	5.418196592475552e-07
CDKN2A	0.3025389847973964	5.43578098063004e-07
THBS4	0.3025321775405003	5.439124187855423e-07
RFX8	0.3025109405265801	5.4495668666529e-07
HIVEP3	0.3024874616021757	5.461134308402379e-07
STMN2	0.3024693532145109	5.470071902693509e-07
GAD2	0.3023956997018165	5.506569114585731e-07
KRT16	0.3022683694146547	5.570215806122902e-07
HMGA1	0.30224419385765244	5.582379469436469e-07
GALNT13	0.3016739118906065	5.876806084784419e-07
TSPAN11	0.3015594823242826	5.937650520718228e-07
SNCA	0.30152118254923466	5.958149771218471e-07
CTLA2B	0.30142902609269	6.007753142967306e-07
PNMA2	0.3013417561856233	6.055090992206898e-07
RGS12	0.301260035609702	6.099742646248872e-07
IKBKB	0.30120003391400185	6.132727945505013e-07
MAP4K4	0.3011009006776278	6.187600224171051e-07
FAM171A1	0.30098481044029496	6.252456694030053e-07
BEAN1	0.3009600459728483	6.266375987395739e-07
CRLF3	0.3009443745149319	6.275199734692419e-07
FRMD4A	0.30084524127855783	6.331292760980648e-07
SOD3	0.300744417404075	6.388835072101755e-07
ALS2CR12	0.3007103092045119	6.408414529028148e-07
AGAP1	0.300575885840252	6.486140143234653e-07
ICA1L	0.30048262233497897	6.540596391083759e-07
WDR7	0.3004650131416757	6.550927385784935e-07
RPH3A	0.3004116675792231	6.582319774170357e-07
BTBD11	0.3003534882507549	6.61672100698951e-07
SMOX	0.3003424009808973	6.62329638340216e-07
CLNS1A	0.3002876168239537	6.655878478948646e-07
TRIM56	0.30026283351486016	6.670668395535343e-07
PELI2	0.30023739801342203	6.685880259163592e-07
HACD4	0.30012411228417984	6.754036096577274e-07
REM2	0.3001134814679545	6.76046594360039e-07
ZFP867	0.3001056551598197	6.765203284723107e-07
SYT2	0.3000543276577982	6.79635124374452e-07
RAPGEF4	0.3000123916545467	6.821901935523967e-07
AVPR1B	0.2999941302688989	6.833056938391152e-07
PAQR9	0.2998392834752897	6.928350300986297e-07
INHBA	0.299521665751699	7.127812963851677e-07
PAN2	0.2994965075099948	7.143845201305894e-07
AGFG1	0.2994749851626241	7.157587854028406e-07
NCK2	0.2994091137358229	7.199806241557615e-07
IMPG2	0.2993485637110978	7.23882435885211e-07
VPS39	0.2992847401892908	7.280171138919726e-07
LAMA3	0.299085626332918	7.410621779968951e-07
ARL1	0.2988899686295482	7.540987216188554e-07
ARHGEF40	0.2985762641118118	7.754601993322349e-07
MMP16	0.2984325410710664	7.854393640686452e-07
VWA7	0.29831473498164074	7.937106328340191e-07
GDPD1	0.29797689934715543	8.178955283422826e-07
GPER1	0.2978040683758454	8.305393853714224e-07
FLNC	0.2978024307303781	8.30660081580817e-07
RGS10	0.29778841575957576	8.316936869255243e-07
RGS16	0.29775254518062466	8.343447579906545e-07
RIMS4	0.2977160224093289	8.370523428471769e-07
SORCS1	0.2975436205863218	8.499471976954116e-07
PDE10A	0.2975327563605058	8.507661298809641e-07
MARCH11	0.2974303379484537	8.585235275196943e-07
TMBIM4	0.2974257968159969	8.588690461746436e-07
RAB23	0.2974042744686262	8.605084168026754e-07
PPP2R2B	0.2971388321843877	8.80975263688495e-07
KLHL30	0.2970211794123503	8.90195163266787e-07
RBP2	0.2967837618427998	9.090825447547706e-07
PCDH8	0.2967164200482663	9.145092706213215e-07
MAPK10	0.2966249046168695	9.219337505145504e-07
IGF2BP1	0.2965528261232697	9.278219305453298e-07
SZT2	0.2965107709565705	9.312740797684671e-07
MICAL3	0.29636598425607674	9.432533457012751e-07
PAUPAR	0.2963391664012361	9.454883135327177e-07
YPEL4	0.2963115141688698	9.477981248560124e-07
ITGA7	0.2962604860475311	9.520747288242987e-07
SMOC2	0.2962502291699026	9.529365716499271e-07
PEBP4	0.29612141212686444	9.6382431446055e-07
PPP2R2C	0.2960961162787839	9.659762848500944e-07
CDV3	0.296082283596572	9.671550040934714e-07
COL2A1	0.29606799144474755	9.683743218960444e-07
ZFP13	0.29598575611919464	9.754187691162936e-07
ENPP2	0.2959805868395103	9.758632147907622e-07
RARS	0.29591597153832605	9.81435105193625e-07
CRMP1	0.2958796272534075	9.845825028772544e-07
MYZAP	0.29583966503401177	9.880543621154992e-07
CRISPLD2	0.2958031422627161	9.91237652342361e-07
GYPC	0.2957635544798572	9.946991710835156e-07
KCNMB2	0.2956139392561301	1.007886161403267e-06
ELN	0.2953656431811064	1.0301408141848422e-06
FAM167A	0.29531334581194685	1.0348877838378529e-06
CCDC13	0.29524295717753674	1.041309932378223e-06
PIGN	0.29517834199662163	1.0472388791250136e-06
MAML2	0.2949363786367875	1.0697291699576763e-06
CYP26A1	0.29479555096305576	1.0830309832053486e-06
UBE2CBP	0.29476419985782204	1.0860137011069151e-06
NDFIP1	0.2945985430023022	1.1019050956822668e-06
LAPTM5	0.29454767199942605	1.10682961687072e-06
SYT4	0.2945471569097673	1.1068795871745302e-06
ELMOD1	0.2944767321412226	1.113732052899367e-06
GM19589	0.2944107116070671	1.1201928232064558e-06
ARSA	0.29440875503003344	1.1203848398681809e-06
ACAD10	0.2943604927965355	1.1251312314365455e-06
HAS3	0.2943357586922481	1.1275711783595357e-06
LPCAT1	0.2941994012874277	1.1411135785164498e-06
CKAP4	0.29415374782330805	1.1456823414295358e-06
DOCK1	0.2941439649381395	1.1466636362315864e-06
RNF125	0.2941185294367014	1.1492187671998023e-06
NAPB	0.2939688992246938	1.164360539343177e-06
SOX11	0.2938128428496492	1.1803558438319748e-06
A230001M10RIK	0.29380091176489764	1.181587354973163e-06
SHANK2	0.2937780850328379	1.183946926830725e-06
TTC27	0.2936293851782767	1.199428529449448e-06
THEMIS3	0.2936243591391419	1.1999551743452193e-06
USP47	0.293513294940944	1.2116494523994237e-06
ORM3	0.2934874038484043	1.2143912285381263e-06
CHST3	0.2934539454375885	1.2179431476678357e-06
UBD	0.29340839737984337	1.2227944689318017e-06
MRPL42	0.29336133412466	1.2278265867305168e-06
ADAM23	0.2932931581554577	1.2351512692244144e-06
MFN2	0.293283071043312	1.2362385501922881e-06
CHD5	0.2931634545031736	1.2492019046860217e-06
DEFB1	0.2930724129160172	1.2591554986261146e-06
UBL3	0.293012411220317	1.2657569160742962e-06
RBAKDN	0.2929198255072315	1.276008228712579e-06
IRAK1BP1	0.2928330583255613	1.2856873373336128e-06
SH3GL2	0.2928237580764463	1.2867289612443978e-06
FGFR1OP	0.2925644317609619	1.316100537994946e-06
OLFM4	0.29252602715842424	1.320504417952688e-06
TSHZ3	0.2925137857621933	1.3219111058085122e-06
SYT17	0.29245413457336833	1.3287862944474146e-06
BIK	0.2924436994958553	1.3299925138439606e-06
FLT1	0.2924273946872411	1.3318793280528018e-06
BMYC	0.29214058028947304	1.3654913838325422e-06
ADGRG3	0.2920564562654295	1.3755028033213483e-06
KATNAL2	0.29204586216566986	1.376768548924651e-06
CLCA3B	0.2920345752597513	1.3781182938381467e-06
CDH5	0.2918855720316789	1.3960558765432269e-06
SACS	0.2917243313397987	1.4157180732531647e-06
EGR3	0.29171324406994104	1.4170797741189781e-06
GM9767	0.2916630252594095	1.4232631743556338e-06
AKAP13	0.2914099746297177	1.4548155951619971e-06
SNPH	0.2911541422103567	1.4873940385296488e-06
TMEM177	0.2911099661512173	1.4930896942709576e-06
DDIAS	0.2909514834114877	1.513695056318129e-06
SYT9	0.2909345275101338	1.5159156294378762e-06
FER	0.2909143084478474	1.518567622031973e-06
PLSCR2	0.2909042705760274	1.5198858660642132e-06
STAC2	0.29082300151960816	1.5305990432949043e-06
CSNK1G1	0.29078612260758474	1.5354843271235253e-06
XIRP2	0.2907769061530831	1.5367075402076663e-06
WNT10A	0.29056342896647075	1.565302387173394e-06
PCDH12	0.290404023817848	1.5869853059668637e-06
CDC40	0.2901401561348473	1.623509865659912e-06
CACNA2D4	0.2900697193616341	1.6333947458056675e-06
CAPZB	0.2900155873970351	1.6410305187591768e-06
CLCA1	0.2899873472764625	1.6450275556417797e-06
NTF5	0.28994910245678684	1.6504554668573904e-06
SLC16A11	0.2898988449673577	1.6576143088535816e-06
NUDT10	0.2898595946949724	1.6632258735227154e-06
MAN2B2	0.28985128218590506	1.6644166302508199e-06
SCGB1C1	0.2897653345195161	1.6767763812059456e-06
A330074K22RIK	0.2897357968812162	1.681044271350608e-06
RASA4	0.2897129701491564	1.6843496121370278e-06
MYL7	0.2896963779485107	1.6867560813373526e-06
NGFR	0.2896555772228345	1.6926876429020568e-06
SOCS6	0.2894827462515244	1.7180353724062496e-06
GLOD5	0.2894389498724089	1.724516003293189e-06
LAYN	0.2894001065683601	1.7302832577656074e-06
ADGRL3	0.2893399161280644	1.7392564444115494e-06
LHB	0.28929364316567296	1.7461850268278263e-06
MRAS	0.2892107820438403	1.7586580044058083e-06
RNF183	0.2891915900220957	1.761559072252882e-06
TGFBR3	0.2891670851567544	1.7652698766689083e-06
ENAH	0.2888181622524114	1.8189248330494786e-06
MFHAS1	0.2887705522112581	1.8263656680835536e-06
MAP1B	0.2887640302878124	1.827387222318741e-06
NFATC2	0.2887516386332657	1.8293296794429501e-06
DCN	0.2886237944676962	1.8494854203296325e-06
TMC3	0.2883875333233903	1.8872936479280288e-06
ZCCHC4	0.28805886808490616	1.941118797139461e-06
ADGB	0.28797636975162144	1.954857913878796e-06
TNFRSF11A	0.287927267509734	1.963079349725319e-06
RNF185	0.2879057451623632	1.966693345539221e-06
SLC1A1	0.28777008915469343	1.989619148851292e-06
GREM1	0.2877609275429868	1.9911766233218307e-06
GJB3	0.2876944348427238	2.0025153301583907e-06
KCNMB4	0.2876862422852537	2.003916630387607e-06
RAB17	0.2874994293316984	2.0361254754757382e-06
NOS1AP	0.28747399383026034	2.0405489217774755e-06
TCF12	0.2873989917106353	2.0536459105108032e-06
TNFSF4	0.2873496874566224	2.0622991874881746e-06
GM6634	0.28732583999207395	2.066497084852015e-06
ADGRB2	0.2872483352790404	2.0801967613365482e-06
NCF2	0.2870526852181664	2.1151665945934553e-06
CD55	0.2870500688062923	2.11563802519877e-06
PARVA	0.2869411526847497	2.135352027750334e-06
SMYD3	0.2869281088378584	2.137724713734649e-06
TSPAN18	0.2869202825297236	2.139149533467279e-06
PDLIM4	0.28678071336798644	2.164711611478056e-06
KCNIP1	0.2866867976703689	2.182076140879125e-06
POU3F2	0.2866126680140089	2.1958761707049997e-06
DOK7	0.2865961429344742	2.1989638297234263e-06
ZFP691	0.28657592497179263	2.202747130858784e-06
GM5532	0.2865573842126094	2.206222046261996e-06
ATG7	0.2864193988090967	2.2322482340950073e-06
CYP2J5	0.2863946788185464	2.2369416621093306e-06
MEGF11	0.28638809357655753	2.2381935486173302e-06
CPQ	0.2862525782024463	2.2641046832962474e-06
SRGAP1	0.2862387415296519	2.266766370234921e-06
GABBR1	0.2861285210234202	2.28807583731227e-06
PODN	0.2861213852714395	2.2894619982258896e-06
NCOA7	0.28605938863489616	2.301538988719719e-06
CNNM4	0.2860541710961397	2.302558138938224e-06
GLRA1	0.2859299634858726	2.326947402829927e-06
ACTA1	0.2859273176374578	2.327469611556505e-06
CCL24	0.28585474022359314	2.3418378522204084e-06
RGL1	0.2858539480463578	2.341995146682912e-06
ANKFY1	0.28579329415831306	2.354068557468949e-06
SLC28A3	0.2856961174989727	2.3735359150088114e-06
CPSF4L	0.28568596184162043	2.3755792394426805e-06
GBX2	0.2854844061493034	2.416481414639832e-06
TIAM2	0.2854352405611463	2.4265602110998618e-06
A830052D11RIK	0.28523827847308725	2.4673406319127565e-06
SLC9A4	0.2851346263809601	2.48906336024511e-06
CMPK1	0.2850895786185261	2.4985609706436084e-06
LMO2	0.2850354466539272	2.510019597790364e-06
SH3BP5L	0.2848815292606095	2.542875437112652e-06
ADGRL4	0.2848027190048009	2.5598570821767845e-06
GM16701	0.28476021278504365	2.569060984317461e-06
GFAP	0.2847577984320587	2.5695847125992317e-06
KLHL29	0.2846734799026929	2.5879393746080986e-06
APOBEC1	0.2846219567074721	2.5992165814293275e-06
IGFBPL1	0.2843167770475253	2.666980731371492e-06
MKL1	0.28424303295527914	2.683606468214911e-06
RRAD	0.28419821703546594	2.693758559938629e-06
TCF21	0.2841173451319957	2.7121711636877367e-06
KLHL17	0.28408781117727233	2.7189252270273533e-06
CCL9	0.2840833028640522	2.719957635284098e-06
GIP	0.2840416907706848	2.729504521965233e-06
GZME	0.2839913499895188	2.7410967320262346e-06
PVR	0.2838667179724644	2.769998784582418e-06
TEX10	0.2838301952011687	2.778523317645774e-06
PRSS56	0.2837317604190635	2.801623124825248e-06
PCOLCE2	0.2837147571561805	2.8056318129994583e-06
WNT10B	0.28368545475504925	2.8125529895051383e-06
SIGLECE	0.2835606273798224	2.8422199170509175e-06
SLC29A4	0.283553013454728	2.8440390967064028e-06
MZB1	0.2834325427235781	2.8729711758986118e-06
FEV	0.283371051790594	2.8878467696730632e-06
COL17A1	0.2833084276006592	2.903072018682828e-06
AZIN2	0.2832073515121079	2.9278073764177916e-06
IDUA	0.2831525673551644	2.941298046218088e-06
CXCL2	0.2831525673551644	2.941298046218088e-06
IL16	0.2830059038322121	2.9777066017375717e-06
DKK3	0.2824221119292501	3.126936556075965e-06
PRDM8	0.282366675579962	3.141472312696873e-06
CD44	0.2822786296134456	3.1646910433765343e-06
CELRR	0.2820050866232597	3.237876073944948e-06
ITGA8	0.2819821868995269	3.244075446751869e-06
ARX	0.2819295176672044	3.2583769504755265e-06
SKAP1	0.28119794689849925	3.4633468196634924e-06
MAP3K13	0.2811138140860502	3.487692017365252e-06
OXCT1	0.28097424492431305	3.5284388213079597e-06
BAHCC1	0.2809514181922532	3.5351460492035567e-06
ABCB1A	0.2808889909208841	3.5535513182223885e-06
MGAT5	0.28088554676545197	3.554569403863124e-06
ZFP536	0.2807948920295573	3.5814669630103097e-06
BASP1	0.2807759784515649	3.5871030936312166e-06
DERA	0.2807003241395952	3.6097322790424883e-06
AQP4	0.2806451290406901	3.6263276345192862e-06
NEURL3	0.2805816251328841	3.645511147223612e-06
VGF	0.2804909703969894	3.673064172287922e-06
CRYBG3	0.2804048810075067	3.6994133024243964e-06
GPR3	0.2803800976984132	3.707031993642179e-06
STK40	0.2803044433864435	3.730381665286137e-06
TNIP2	0.2802111798811705	3.759359120721325e-06
DAW1	0.2802040057653803	3.7615970196183853e-06
ABCG1	0.2801870487644216	3.7668916472657547e-06
GLT8D2	0.28016562919665483	3.7735898129994286e-06
ABLIM3	0.2799366069041081	3.845921136011334e-06
CORO1C	0.2799066060562581	3.855493505789578e-06
RAC3	0.2798818227471645	3.863418237334409e-06
LAMA2	0.2796881672234525	3.9258784544350335e-06
KCNAB3	0.27953876957392265	3.9747203803212864e-06
MASP2	0.2795290386972292	3.977921657703798e-06
SPOCK3	0.27948352394536136	3.992927813886739e-06
MROH3	0.2794155052207997	4.015454081813387e-06
DLK1	0.2793509381786877	4.036949223863694e-06
SFRP1	0.2791053980049723	4.119698047825064e-06
DNAJB5	0.2789354916551989	4.1779010899385365e-06
PI16	0.2788089663403531	4.221751584489271e-06
GLCE	0.27877896549250303	4.232213250001046e-06
LRRC17	0.2786090178695904	4.2919438823454235e-06
ARL4C	0.2785559157106613	4.310771514002848e-06
PDPK1	0.2785063490924743	4.328416578395846e-06
AI413582	0.2784287382034709	4.35618331376675e-06
SARM1	0.27842678162643725	4.3568855034877565e-06
SERPINE1	0.27835047512212296	4.3843551598551005e-06
AFAP1	0.2783491707374338	4.384826157739089e-06
ARHGAP22	0.2782213410378989	4.431218495141798e-06
MXRA7	0.2781619915345433	4.452916376628473e-06
BC030867	0.2781515564570303	4.456741834894864e-06
HS6ST2	0.27798347955416103	4.518791108893612e-06
MYO7B	0.27797224888512145	4.5229663508949e-06
DNASE1L2	0.2779721030658192	4.523020586503754e-06
SSH1	0.27778437216703944	4.593360809863224e-06
GCKR	0.2776853655955364	4.63087562209167e-06
PIBF1	0.277681325776598	4.6324125387184485e-06
HSPB7	0.2776486330592239	4.644868105777729e-06
KCNA5	0.27757119225538857	4.674499587754581e-06
STK33	0.2774068790103391	4.737968747543786e-06
DEFB25	0.277398841923998	4.741094185298767e-06
AP1B1	0.2773930567602997	4.743345117390912e-06
PIAS2	0.2770754390884959	4.8684998263836094e-06
H13	0.2770630474339492	4.87344583419126e-06
ZFP251	0.2769275720363808	4.927832550107081e-06
G0S2	0.2767708652635835	4.991463492650496e-06
TRIM66	0.27673032441234197	5.008052078287465e-06
KCNE3	0.27651133779509424	5.098568859621357e-06
AVPR1A	0.27647168388649324	5.115125245726677e-06
UGT1A1	0.2763621896791875	5.161107719303713e-06
ADM	0.27635672312478393	5.163413701159861e-06
DNAJB3	0.27630349217676586	5.1859196960751725e-06
PDE9A	0.2762445460415185	5.2109510282740266e-06
FOXF2	0.2761836110885145	5.236947792491533e-06
TMEM40	0.2760214962596769	5.306713606762517e-06
TXN2	0.27593084152378217	5.346111483957764e-06
WNT11	0.2756217023524577	5.482565183358136e-06
TPD52L1	0.2754926676417946	5.5404960656417504e-06
D430042O09RIK	0.2754430016500466	5.562948800926093e-06
CDKN2AIPNL	0.2752669097170137	5.64325536096319e-06
AP2A2	0.2751899510203549	5.678697688725419e-06
KIF14	0.2751664720959505	5.689552708188152e-06
MAP6	0.27503803504849983	5.749283392107219e-06
FGF18	0.2749903801629176	5.771597090563165e-06
CNGB1	0.27492320435142725	5.803191183063467e-06
ZFAND2A	0.2748605938863489	5.832786231626396e-06
HTR1B	0.27484171731243795	5.841737052538546e-06
TESC	0.2747301554174357	5.8949045240405525e-06
ABCD2	0.2746324834857469	5.941830140400201e-06
SALL4	0.2746147173724474	5.950403830265698e-06
FAR2	0.2746108042183801	5.9522938476597124e-06
UBE2Q2	0.2745488459456463	5.98229535319496e-06
DCDC2A	0.2744281903619015	6.0411327496907585e-06
TMPRSS11E	0.2744022816312446	6.053838688709612e-06
SLC4A11	0.2743844934748155	6.062576921872789e-06
RASAL2	0.2743773193590253	6.0661045210247495e-06
FAM98B	0.27437144962792426	6.068992191038461e-06
USP43	0.27422927169680883	6.139338817648453e-06
FOXK2	0.2741183989982325	6.1947339348203715e-06
PPP1R16B	0.2740702269194774	6.218949957554654e-06
PROB1	0.2740204633852705	6.244060560518488e-06
TMEFF2	0.2740088306843454	6.2499442974528816e-06
AGAP3	0.274004917530278	6.2519247281035525e-06
RGS3	0.2739775254518062	6.2658044683625885e-06
RHBDL2	0.27372969236087097	6.392722544893523e-06
NHSL2	0.2735314258881229	6.49601394837497e-06
SYDE1	0.27323048367081665	6.655835396035293e-06
NRXN1	0.2732177213703865	6.662695063357182e-06
ADH6A	0.2731354212976842	6.707092666521761e-06
PALM2	0.2729687619229571	6.797862061017677e-06
PADI4	0.2728727116201109	6.850704343218047e-06
GSG1L	0.2728669632548193	6.853879176302338e-06
ANGPTL2	0.2724742220975809	7.074135562876918e-06
TMEM159	0.2724507431731766	7.08751395689599e-06
RGS7BP	0.27231135161087616	7.167436628337869e-06
TNS3	0.27214877811764243	7.261733682452879e-06
CD180	0.2720560421068278	7.31605020548319e-06
TUBGCP4	0.27198703441618993	7.356719220991922e-06
NAV2	0.27191333668125395	7.4003895833116636e-06
LY96	0.271866381369308	7.428341863420937e-06
PLD6	0.271848487867349	7.4390201731300505e-06
SGSM2	0.2718402911386626	7.443916609292108e-06
DNPH1	0.27176920217310485	7.486511360308644e-06
FNBP1	0.2717568105185581	7.493959809006344e-06
MAP4	0.271740505709944	7.503771133606116e-06
P2RY14	0.2717144180161613	7.51949465812361e-06
GRAMD2	0.2716387637041916	7.565270201031203e-06
GALR1	0.2716061983718377	7.585055693134519e-06
E2F8	0.2715324353857181	7.63005341554926e-06
DPEP2	0.2713921347529267	7.716342467509379e-06
LRRC20	0.27134071180272484	7.74820078916684e-06
PAQR5	0.27127875352999103	7.786752200845735e-06
UBASH3B	0.2712572311826203	7.800186360260418e-06
C77080	0.2709780928591459	7.976431383783397e-06
ZFP354B	0.27080799262161104	8.085679983481692e-06
CLEC3B	0.27078862218313343	8.098210652047962e-06
ZFP950	0.27070678084380645	8.151357537995862e-06
CADM4	0.2706904760351923	8.161985229230514e-06
ZMIZ1	0.2706324309165259	8.199926798328895e-06
PLA2G5	0.2706161261079117	8.210614660496386e-06
CSNK1D	0.2705802555289606	8.234174577829309e-06
RAET1D	0.27056381291168297	8.244995606212281e-06
FAM171B	0.2705208193257134	8.273353960309934e-06
STEAP2	0.2705124275251257	8.278899951153293e-06
KNDC1	0.2704726878921649	8.305211178112435e-06
PEX5L	0.2704480924176453	8.321535394503964e-06
S100Z	0.2704471266745082	8.322176987795094e-06
AP1S3	0.27039764167248204	8.355115432917723e-06
APBB1IP	0.2703749296857576	8.370274538797182e-06
H1FX	0.2703585101318081	8.381250037076206e-06
ZC3H12C	0.27015111296623595	8.521065397023378e-06
GPRIN1	0.2700898509234836	8.5627869669819e-06
DRAXIN	0.26978849402265714	8.770862927707262e-06
SPIRE1	0.2697565365977734	8.793207953341205e-06
ADGRA2	0.2697278401346125	8.813318954543929e-06
MCAM	0.2697271879422679	8.813776530239709e-06
GCN1L1	0.269683491055182	8.84448557139216e-06
TNFRSF19	0.2695693573948829	8.925175992538475e-06
MICALCL	0.2693521773441423	9.080653806576469e-06
TMEM88B	0.2691710434237041	9.212290870836573e-06
ADD2	0.2691395626398137	9.23535329130503e-06
WASF1	0.2687358555785272	9.536007788262734e-06
NCMAP	0.2683771497890157	9.810926951751274e-06
DNER	0.2682015478805105	9.94824018283195e-06
TMEM108	0.2681893183937807	9.95787078829772e-06
GTF3C1	0.2680764891181707	1.0047141393962006e-05
TMEM163	0.2678853967612128	1.0200069717869877e-05
PRRG4	0.2677660455621572	1.029670325944895e-05
FAM83A	0.2675671268970645	1.0459693547841583e-05
PLAT	0.2673492946539793	1.064099030397408e-05
CYTH3	0.2671973338376953	1.0769225999975747e-05
TRIM14	0.2671549413352985	1.080526079383959e-05
TMEM236	0.2670673695225357	1.0880062019110741e-05
TBCK	0.2670662431764376	1.08810273045526e-05
DSC2	0.26694167443862543	1.098828660736801e-05
FAM185A	0.2667251465802294	1.1177119318273064e-05
FAM124A	0.26655948972470955	1.132366310506254e-05
GIGYF1	0.2664433994873767	1.1427443922423475e-05
PYROXD1	0.26635078817444835	1.1510882029664345e-05
MIAT	0.2663012215562613	1.1555776257772529e-05
NRCAM	0.26625181347801	1.1600692233671993e-05
RASGEF1A	0.2659529942073933	1.1875894593687378e-05
CTTN	0.26593990699737163	1.1888087959092713e-05
THBS2	0.26572100051183656	1.2093813011722187e-05
EDNRA	0.2656618883868745	1.214994229040072e-05
LAMC2	0.2656314200183917	1.2178969649136748e-05
TNFRSF9	0.2655264170509166	1.2279511431780793e-05
ADAM11	0.2654885898949318	1.2315924021529867e-05
TGFB1I1	0.2653288977598716	1.2470776573744279e-05
POC1A	0.26523945241930746	1.2558316452481274e-05
GM4792	0.2651459818376778	1.2650418581008175e-05
PLXNB1	0.2651305362977649	1.2665699550192552e-05
DGKI	0.264885311976208	1.2910669517108475e-05
ADAMTS3	0.2646766104259468	1.3122688332012425e-05
LY6G	0.26463995593804	1.3160264741051641e-05
RAB42	0.2645853034977075	1.3216481365796285e-05
MPP3	0.2645670421120596	1.3235316118095665e-05
MSH5	0.2643446445225625	1.346674910040356e-05
RUSC2	0.2642089885148928	1.3609795546356635e-05
SPON1	0.2641568131273275	1.3665196168929288e-05
CD83	0.2641450736651253	1.367769074967535e-05
NCKAP5	0.26399506942587503	1.3838300437643661e-05
HMGN3	0.2639878953100848	1.3846026409045335e-05
SNAP47	0.2639859387330511	1.3848134201973566e-05
HMGCLL1	0.2639396330765869	1.3898107543540979e-05
LRRC4	0.2639194151139054	1.3919980482529595e-05
GFRA4	0.2638498387463198	1.3995501873834014e-05
FGD1	0.2638385432631791	1.4007799110738056e-05
BPIFB4	0.26363125494769923	1.423529857120283e-05
TMOD3	0.2635431001310907	1.4333106673754916e-05
GABBR2	0.2634965113410595	1.4385054133720212e-05
SYT6	0.26346814096944515	1.4416775080647766e-05
FAM155A	0.2633989656229415	1.4494398359270825e-05
GLOD4	0.263354616543511	1.4544371785380734e-05
TSKU	0.2633487468124099	1.455099814351059e-05
HPGDS	0.2633163584942713	1.4587612920127828e-05
PRKAG3	0.2632799279038891	1.4628901841003408e-05
SMPD1	0.2632776578468522	1.4631478293250989e-05
AKAP12	0.263261353038238	1.4649996448342777e-05
ZFP975	0.26323441970821065	1.4680634603897287e-05
SIKE1	0.263168089532965	1.4756348088933727e-05
ZFP236	0.2631113487989878	1.482140922018371e-05
SDR39U1	0.2628478630917829	1.5127111976979134e-05
DKK2	0.2628459065147493	1.5129404245951272e-05
CCDC3	0.2628009052429742	1.5182217402490405e-05
DAB2IP	0.26274807766306435	1.524443844881e-05
DNAJA4	0.26274481670134153	1.5248287164443436e-05
GUCY1A2	0.2626664905921197	1.5341007960207354e-05
PDYN	0.26264688321169466	1.5364302261895252e-05
PLAU	0.2625648116142412	1.5462170766107447e-05
INHA	0.2624129525614308	1.5644819433602137e-05
PRKG1	0.2623430662170887	1.572956070904485e-05
SAE1	0.2622974127529691	1.5785152926474027e-05
POU5F1	0.26226741190511904	1.5821786292971234e-05
MAP3K6	0.2621382778208949	1.5980390879348924e-05
COL13A1	0.2620084915443262	1.6141313974987465e-05
PRND	0.2619354460017348	1.6232557915077513e-05
CTSZ	0.2618434868811509	1.634812263245933e-05
FBXO32	0.26177631106966065	1.643303457549913e-05
CDYL2	0.261760658453391	1.645287983121727e-05
ATP8B5	0.26170203234249856	1.6527411279540558e-05
DCAF7	0.2615424937760147	1.6731856145899065e-05
PPP2R3A	0.26148478109163953	1.680640203772409e-05
TTLL11	0.261459997782546	1.683851044807686e-05
NPY1R	0.2614135508964577	1.689884204933674e-05
ELF5	0.2613394422119352	1.6995528892522374e-05
DDAH1	0.2613373856217675	1.6998219509090472e-05
RELN	0.2612755272579555	1.7079337079916287e-05
TRAM2	0.2612252085385021	1.7145592585732518e-05
AIF1L	0.26120172961409777	1.7176590933608415e-05
KLK10	0.2610221813196508	1.741540352246511e-05
PRDM10	0.2609454180226832	1.751846136065549e-05
MCHR1	0.2608916294053512	1.759101871970497e-05
CMAH	0.2608580242485113	1.763649429131991e-05
ICAM1	0.26066367092983056	1.790169169941105e-05
CAMK1	0.2605065912299754	1.8118784466814443e-05
MEF2A	0.260396924260903	1.827182592297036e-05
TRIM54	0.26035653721071145	1.8328494345377372e-05
EPHB2	0.2602762686771582	1.8441616372305055e-05
CAP2	0.2602751043133267	1.844326215951125e-05
MRVI1	0.2602358327517951	1.8498852665565512e-05
MBD2	0.2602188757508364	1.8522905018074178e-05
TMPRSS11B	0.2602099523780532	1.8535574106722673e-05
NIPSNAP1	0.2601530043240352	1.8616620455621494e-05
CHST4	0.2601406126694885	1.8634300201578617e-05
AKIP1	0.2600871328972341	1.8710784828009445e-05
TRAF1	0.26003076065695035	1.8791727964051683e-05
NAV1	0.25993973742736204	1.8923125784558985e-05
CD99L2	0.25984516953739994	1.9060561854574985e-05
GZMN	0.2598310678412797	1.9081136739510274e-05
PPP1R14C	0.2597549457630509	1.919256528844204e-05
RIOK3	0.2597029916062845	1.9268969992377953e-05
CELF6	0.2596038583699104	1.941555687617731e-05
NLRC3	0.25958387910795216	1.944522749190563e-05
GNB5	0.259553355782888	1.9490639700496376e-05
ADCY5	0.2594942900560233	1.957880225834372e-05
PLEKHN1	0.2594238532828101	1.968443108568817e-05
NFX1	0.2593025455067208	1.986761334074057e-05
MITF	0.2591992152820465	2.0024920162009112e-05
RETN	0.25916509859846465	2.007711680427756e-05
ESM1	0.2589703260765526	2.03775834870752e-05
NID1	0.2589368344780954	2.0429676473990306e-05
BAG2	0.25888347872099404	2.0512926747838246e-05
ANK2	0.2588792726750973	2.051950302270809e-05
FGGY	0.25882644509518743	2.0602270618194117e-05
AU022754	0.2587149202042666	2.077804121329252e-05
ITGA4	0.25848301898569165	2.114808788812492e-05
LAMC1	0.2584788265755336	2.115483480789761e-05
KLHDC8A	0.2583673016846128	2.1335063554574257e-05
ANGPTL7	0.2583406909000667	2.1378281907759507e-05
CLMP	0.2583046912195344	2.1436880574192264e-05
SAMD5	0.258294908334366	2.1452830966032756e-05
MRPL14	0.25824468952383434	2.1534886625764554e-05
CRTAP	0.2581070769391308	2.176126540266797e-05
HIST1H1E	0.2580348406558919	2.188099684614377e-05
NMNAT3	0.2579753340855285	2.19800968766912e-05
GJB4	0.25795486267083506	2.2014287295548486e-05
FAM178B	0.25787880961853266	2.2141748949982216e-05
NECAB3	0.2578222574420945	2.2236980364172386e-05
SNX20	0.2577960754265103	2.228120088552228e-05
KRBA1	0.2577692833334373	2.2326537944051845e-05
SH3BGRL3	0.2576831519151628	2.2472879993435632e-05
A1CF	0.2576109265768449	2.259629405608579e-05
MDFIC	0.25757684456299845	2.2654753690251425e-05
IGF2	0.2570933125774001	2.3499710532234398e-05
LIPT1	0.25700161091509105	2.3663283394813103e-05
WDFY3	0.256991175837578	2.3681965075529676e-05
CSNK2A1	0.2569793193587105	2.3703208391353768e-05
ITGA2	0.2569748710289638	2.371118313673681e-05
XRCC2	0.25680790978875484	2.401234512675868e-05
MYB	0.25669573270548945	2.421671672607101e-05
MINK1	0.2565613810825088	2.446365281649547e-05
D430019H16RIK	0.2565140632286089	2.455118796999425e-05
PRNP	0.2565071752164091	2.4563955048683253e-05
INSC	0.2565000750021196	2.4577122021175464e-05
DUSP1	0.2563292006078432	2.4896020418557768e-05
SH2D1B1	0.2563109392221954	2.493033168331009e-05
GPR6	0.2562891200174731	2.4971386366928172e-05
ARHGEF3	0.2560324530910656	2.545915188571381e-05
WDR4	0.2560148438977623	2.5492944279421964e-05
GM16223	0.2559869969915405	2.554646963907453e-05
C1QTNF2	0.2559217321242365	2.567233389532982e-05
PWP1	0.2558969908246098	2.5720200965824773e-05
ASRGL1	0.25580092480874456	2.5906861445334495e-05
IPO8	0.2557939060471693	2.592054930208285e-05
PRAMEF12	0.2556953006756941	2.6113572001214042e-05
PGM2L1	0.2556209197216443	2.626007321065835e-05
UNC13C	0.2553278494741008	2.6844904305450596e-05
THBS1	0.25530851958859696	2.6883907445876362e-05
FEZ2	0.255302649857496	2.689576177660989e-05
RABGAP1L	0.2551232969627402	2.72603690722839e-05
ABCA6	0.2548487662549185	2.782752651267935e-05
PDGFRB	0.25483649853359874	2.785312914751343e-05
XRCC5	0.2548239406765843	2.7879360355003272e-05
MED13	0.25471111140097435	2.8116091070538934e-05
HS3ST6	0.25463089174259274	2.8285556824331172e-05
INTS4	0.2546145869339785	2.832011893627489e-05
SCN9A	0.2546139762559589	2.8321414195983283e-05
FRMPD1	0.2545676290851698	2.841988098087946e-05
TSPAN3	0.2544143638841967	2.87478095501592e-05
HTR1D	0.2543641450736651	2.8856034097306927e-05
ZFP169	0.2543634928813205	2.8857442140495062e-05
IRF6	0.254362840688976	2.8858850248618372e-05
TNFSF10	0.2543510578599708	2.8884301012565974e-05
CNR1	0.2543274431917495	2.8935372275806377e-05
MAS1	0.2543162003629255	2.8959717033126123e-05
EVC2	0.25429496515684114	2.9005751691790814e-05
MYH7B	0.25424562296120595	2.911298516948984e-05
ZBTB8A	0.2540719629032994	2.9493381205078853e-05
H2AFY2	0.25406911619674577	2.9499655765759057e-05
GRID2IP	0.2539571770506557	2.974738861486944e-05
SERPINB9B	0.2539317251299919	2.9803990003585393e-05
SH3PXD2B	0.2539128279712252	2.9846080364995283e-05
MGL2	0.25379336570197275	3.011346594107945e-05
SLC25A37	0.2536732047562183	3.0384697638885137e-05
THOC5	0.2535823318370396	3.059135051555169e-05
DMKN	0.2535817339494368	3.0592714550633616e-05
ARHGAP44	0.2534791200620887	3.082767353003644e-05
PILRB2	0.25337926026745	3.1057962478230264e-05
KANK3	0.25335194255489824	3.112124303287375e-05
HOXA1	0.25330955005250144	3.121968506815621e-05
FILIP1	0.2532453503977348	3.1369327004788865e-05
TFF1	0.25320104677075633	3.147298849186825e-05
FLRT2	0.2531967207768915	3.1483127762578644e-05
TFDP1	0.2530675866926673	3.1787217189679184e-05
GPX3	0.25302489572403936	3.188835613764124e-05
CORO6	0.2528106229089083	3.2400597133044584e-05
NAP1L2	0.25262987838943823	3.2838718718334955e-05
KIF5C	0.2525771380495535	3.2967611231185055e-05
CRYBB1	0.25255235474046	3.3028344231965763e-05
CAMP	0.25249080814949226	3.317962526136904e-05
DIP2B	0.25240495927058804	3.3391734486548776e-05
AEBP2	0.2522301717222443	3.382755115148517e-05
PTPRC	0.2522210821535885	3.385036145226897e-05
CCSER1	0.25221916959507856	3.38551628731451e-05
TPM1	0.25220669279783986	3.3886501285903636e-05
FMNL3	0.2521682134495105	3.3983323839977413e-05
SLC34A2	0.2521310384858701	3.4077112342823106e-05
MAP7	0.25207690652127124	3.421411876313811e-05
ACAP1	0.25204690567342114	3.429027388811297e-05
EVI5	0.2519751645155189	3.4473033524462076e-05
SPP2	0.2519640772456612	3.4501360121267056e-05
DOCK8	0.2519490768217362	3.453971932549696e-05
STAB1	0.2519393345355065	3.4564653944928695e-05
SEZ6L	0.2518879473765231	3.469645687782208e-05
COL7A1	0.2517383592604973	3.508284216420341e-05
IGF2R	0.2516686341135727	3.526432673621001e-05
WASF3	0.2516295436006176	3.5366461152640325e-05
ME1	0.25157537060829976	3.5508464367900353e-05
RSL24D1	0.2514488452934539	3.584222383829151e-05
ANO7	0.2514029495450217	3.596402198494609e-05
PSD4	0.2513154977458221	3.619718396561571e-05
SLC9A7	0.251206032817705	3.649104814531745e-05
DYNAP	0.2510845105341723	3.6819918272295796e-05
ADAMTS6	0.2510770956570512	3.684007510426136e-05
PCSK9	0.25101585423142525	3.700695443854262e-05
GM17455	0.2507672503567808	3.769174113709969e-05
ZHX2	0.25070991136706033	3.785137161978012e-05
PRSS32	0.25056007900635635	3.827151910904774e-05
RNF39	0.2505057751632111	3.842487718186646e-05
TDRD5	0.2504972966627317	3.844887337394033e-05
COMMD4	0.2504122263910035	3.8690426780753055e-05
DPF3	0.2503903371182229	3.875281169582521e-05
DNAJC6	0.2503821882139962	3.877606049271194e-05
ATXN1	0.2503785976560207	3.878630851969047e-05
SHROOM4	0.250313545787463	3.897242018175562e-05
MRPS27	0.2502116364158117	3.9265675297973435e-05
UBE2D1	0.25020120133829865	3.9295820591756955e-05
LRRC55	0.25014980128808423	3.944462622016333e-05
KCNC2	0.2501370409733574	3.9481650248245145e-05
CD40	0.2499750127422748	3.995463574002811e-05
RUBCNL	0.2499143996990009	4.013294478429739e-05
MAPK8IP3	0.24989597532104166	4.018729351329519e-05
PSMA8	0.24966518866594756	4.087398376052642e-05
LMTK3	0.24965857730761956	4.0893817573104245e-05
RASSF5	0.2496370549602488	4.095844666968537e-05
PROKR2	0.24961223728633114	4.103309086814097e-05
TGFBI	0.24956857476406935	4.116472638470893e-05
MEIS3	0.24955519616584435	4.1205140387678366e-05
PRPSAP2	0.2495242256846389	4.1298839529683256e-05
GSAP	0.2494407450645344	4.155240675543926e-05
FLT3	0.24933425094389464	4.187800817318666e-05
HSD11B2	0.2490631256970305	4.271786002605385e-05
CADM1	0.24898486261568256	4.296323105483288e-05
PLEKHB2	0.2489633402683119	4.303094077727572e-05
HSD17B12	0.24896138369127815	4.3037101194794956e-05
SPSB1	0.2487428992558485	4.373027153141144e-05
CCDC63	0.24870050675345165	4.386598123113207e-05
MMP9	0.2486913760606277	4.3895262952556314e-05
AXL	0.24869007167593865	4.389944756010415e-05
PLTP	0.24861167434534698	4.4151646664169395e-05
HTATIP2	0.24854137182137756	4.437896673704156e-05
SCUBE1	0.2485260858229862	4.44285391948696e-05
CGREF1	0.2484442356703976	4.469486866227832e-05
FAM220A	0.2483854978510262	4.4886920761766274e-05
CCDC60	0.2483526183573538	4.499476463484487e-05
PXN	0.24830658257733365	4.5146171364028305e-05
BMPR1B	0.2483033216156109	4.515691451647816e-05
SLC22A4	0.2482981040768543	4.517410857458791e-05
SETD4	0.24822249023708995	4.5423983075938595e-05
PIFO	0.24821500709974384	4.5448782695036715e-05
MTFMT	0.2481148380280312	4.5781981346884554e-05
GM8909	0.2480448381978437	4.601619185249426e-05
UOX	0.2480329747850263	4.60559970989377e-05
D7ERTD443E	0.2479928780595973	4.6190773853861515e-05
CLDN7	0.24788917947681124	4.654106142766482e-05
PEX14	0.2478800487839873	4.6572024029705465e-05
LUZP1	0.2478154817418753	4.679152870706401e-05
CPEB1	0.2477799776591509	4.691264504521345e-05
RASA2	0.2476537380404229	4.734568872054349e-05
RPTOR	0.24762960692367386	4.742889428341133e-05
RASD1	0.2475193864174422	4.781069708022142e-05
TRIM40	0.24748318317367465	4.7936735589371204e-05
LTBP1	0.24746003691408666	4.8017481383051474e-05
NLRX1	0.24741438344996705	4.817711958769806e-05
CAV1	0.24741177468058875	4.818625686427284e-05
ITGA3	0.2473889479485289	4.826627774310006e-05
FAM90A1A	0.2471962739018717	4.894671991944381e-05
GC	0.24715485119495845	4.909418324782248e-05
PPP1R1A	0.24685024822408375	5.019148959972721e-05
VOPP1	0.2468359290864659	5.024363764465369e-05
ZFP518B	0.2467556691819551	5.05368780126395e-05
CCL3	0.2467009828196249	5.073760502522341e-05
MYSM1	0.2464602260498666	5.163027388482062e-05
NUDT1	0.2464347905484285	5.172544215529289e-05
MRM2	0.24640870285464586	5.182322232116664e-05
KCNF1	0.24639446831275796	5.1876648702993967e-05
HSPA1L	0.2463937024307208	5.187952475211042e-05
OGDHL	0.2462189550279097	5.253968046857978e-05
SNCB	0.2459587650721089	5.3537299579142905e-05
BSND	0.2459443419053147	5.359311955678579e-05
ATAD5	0.24587716609382435	5.38538238702584e-05
MYO5B	0.24584520866894066	5.397826718067174e-05
DYDC2	0.2457817181330146	5.422630562332392e-05
LECT2	0.2456812567770237	5.462097255781473e-05
C1QA	0.2456581039110412	5.471231248124992e-05
SMPDL3B	0.2456320391357637	5.481531227148512e-05
SLC16A3	0.24552954757417056	5.5222100476523864e-05
PTX3	0.2454905125893433	5.5377776393679614e-05
ALKBH4	0.24545324106985625	5.552680510264305e-05
TMEM86A	0.24544019722296495	5.55790495842231e-05
ANAPC1	0.24538531797269575	5.579936486887872e-05
ARHGEF7	0.24529149736840386	5.6177918244251036e-05
TPCN2	0.24509910062675686	5.696179146457249e-05
TRPV2	0.2450893177415883	5.7001923332932605e-05
MLIP	0.2450849823721551	5.701971662770554e-05
NKD2	0.24504497728717015	5.7184153158735985e-05
ZFP677	0.24502544284275365	5.726460952963662e-05
SLC39A2	0.24499734739294265	5.738051298226934e-05
CLCN7	0.2449386613099935	5.762332640597246e-05
NUCB2	0.24487278988319236	5.789702156299452e-05
RORA	0.2448101794181139	5.8158301778335205e-05
PDE7B	0.2447491742892898	5.8413950378006725e-05
HMX3	0.2447308899478255	5.8490778750310586e-05
SYTL1	0.2447045242582942	5.860173140608218e-05
MYT1L	0.2446549576401072	5.881085538440172e-05
EPB41L2	0.24463604406211475	5.889083774857434e-05
DLG2	0.2445943037520625	5.9067713117636037e-05
BAIAP3	0.2445453179528883	5.927592931976932e-05
ATP6V0A2	0.24439929824103726	5.990069988974552e-05
PRG4	0.2443154156727841	6.0262404239565954e-05
POLR2F	0.2442316848084837	6.062550432061742e-05
GRID1	0.24419907519125536	6.0767472849719974e-05
ACOT10	0.2441672188732549	6.0906463989164136e-05
PLSCR4	0.24396847013557466	6.178039813284636e-05
SFTPD	0.2438988201255456	6.208944499784915e-05
COX10	0.2437999334763808	6.253071933204094e-05
ULBP1	0.24372688793378935	6.285857340294715e-05
ANK3	0.2436707993921567	6.311141588011421e-05
SIGIRR	0.24365123362181976	6.319984171481757e-05
TUBB1	0.2436150252947291	6.336378981548466e-05
PCSK5	0.2436144603686856	6.33663509190575e-05
FBXW8	0.2435840578103293	6.350432532491338e-05
ARHGEF17	0.24353253461510865	6.373879626726136e-05
ADGRD1	0.2435157754831163	6.381523890343691e-05
HLF	0.2434849245739553	6.395618335025492e-05
JAKMIP1	0.2433733996830345	6.446813982497996e-05
RUNX3	0.2433023813215042	6.479615775557482e-05
A930006I01RIK	0.24328274494713975	6.488713056131166e-05
HHIPL1	0.2431922831557433	6.530778289278584e-05
MYO1E	0.24308382628204706	6.581549589988785e-05
SPACA1	0.2430256919380056	6.608916350018283e-05
ZFP329	0.2429364308121751	6.651144549722951e-05
TRIL	0.2429203556441704	6.658776414309406e-05
METRN	0.2428686028083402	6.683402649303962e-05
TENM3	0.24280403576622814	6.714246585406221e-05
UCHL1	0.242769805052644	6.730653007270166e-05
PTPRR	0.2427192507614345	6.754952147281998e-05
CTSA	0.2426644666044909	6.781377558705748e-05
WNT5A	0.24258881229252124	6.818029712475633e-05
TNFSF18	0.2424902479801451	6.866060650769676e-05
NEURL2	0.24246880890112105	6.87655009585196e-05
DGKD	0.2421570609604184	7.030791749217477e-05
PID1	0.2421560486910377	7.031297842806353e-05
BRINP3	0.24207187165006225	7.073503050259091e-05
MBTD1	0.2420122742599247	7.103528304287851e-05
EOGT	0.24195658022418695	7.131695357369591e-05
TEX35	0.2418153121718657	7.203613019968666e-05
DPP6	0.24179514843461916	7.213933557541451e-05
STX7	0.2417344403211395	7.245090209329893e-05
ZFR2	0.24156943565796415	7.330414624395845e-05
BCAS3	0.24143704061201726	7.39955882369744e-05
ATP6V0E2	0.24122891611865985	7.50949425469417e-05
M1AP	0.24100020544253986	7.632073926857146e-05
IL1R2	0.24098977033099825	7.637711350503327e-05
PTAFR	0.240785893056906	7.748641723496387e-05
A4GALT	0.24073397726457485	7.77713026813703e-05
VEPH1	0.2407131071095487	7.788610388585736e-05
GJB5	0.2406845545247636	7.804342216985891e-05
APBB1	0.2406356531613273	7.831355168671021e-05
MAPK11	0.24063227449345756	7.833224775843618e-05
TRPM6	0.24060162144826505	7.850206012072837e-05
CLASP2	0.2404111420540145	7.956506224443785e-05
CDC42EP3	0.24031787854874154	8.009045470145401e-05
TGFBRAP1	0.24027352946931105	8.03414339892201e-05
YIPF2	0.24020896242719897	8.070815205726566e-05
PIRB	0.2401756071120639	8.089821419535397e-05
BCR	0.24009939411331185	8.13340637092122e-05
IL2RA	0.2400198266472748	8.179145085139501e-05
GRIK4	0.23997156441377684	8.207005895256297e-05
ZFP180	0.2398698224080245	8.266031925338893e-05
ZFP105	0.23983217377665936	8.287974870970374e-05
ZFP941	0.239715944099936	8.356063439331963e-05
CXCR2	0.23960640127861754	8.420715577585496e-05
CLRN3	0.2395574613343661	8.449751551401254e-05
KIF26B	0.23940024391993686	8.543666099169996e-05
FGF13	0.2393889250903974	8.550465158026102e-05
AOC3	0.23917993067299936	8.676922217177529e-05
GRAP	0.239173972173234	8.680553178659155e-05
SNX22	0.23910153982612545	8.724805935679971e-05
GABRD	0.2389471571651687	8.819834645895526e-05
SIGLEC15	0.2389110996615121	8.842169103639587e-05
RNASEL	0.2389104474691676	8.842573568236226e-05
RASD2	0.23888175100600664	8.860387224494919e-05
BMP3	0.2388813233985716	8.860652921377707e-05
SERPINA6	0.238732271169425	8.953724899832223e-05
MFGE8	0.23866913630167805	8.993424078026138e-05
SIK3	0.2386065258365997	9.032956726886999e-05
PPP1R12B	0.2386019604901877	9.035845690567033e-05
SYK	0.23857065525764856	9.055679115560584e-05
NHLRC1	0.2384278251341885	9.146689031182697e-05
LPAR3	0.2383945633246157	9.168006075260335e-05
PILRB1	0.2383617993858121	9.189049645592851e-05
P2RX7	0.23810405045752436	9.35618522518614e-05
SPATA24	0.2380698103538518	9.378601558765274e-05
PRSS27	0.2380568829490576	9.387077986661726e-05
APLP2	0.23802411807290197	9.408593965864396e-05
SPG21	0.23800650887959876	9.420176660541252e-05
KIF12	0.23786954848723985	9.510722375826823e-05
CPNE2	0.237788024444169	9.565005909423117e-05
PEG12	0.2377801282048809	9.570279115695709e-05
WDR27	0.2377645455197647	9.580693434053854e-05
BACE1	0.2376354114355405	9.66740746965468e-05
ERCC3	0.23721148641157244	9.957282463988975e-05
NPPC	0.2371958337953029	9.968140138687786e-05
RABEP1	0.23718996406420176	9.972214630830836e-05
CELF2	0.23716974610152025	9.986260960736735e-05
ZFP974	0.23706480356781304	0.00010059468096215714
MAP3K4	0.2369675664747047	0.000101277492592499
HORMAD2	0.2369532182431242	0.00010137861525752272
COL12A1	0.23694708265767694	0.00010142188621067752
CCNF	0.23694343535795576	0.00010144761684908298
CLDN1	0.2368866946239785	0.00010184869603116751
NUDT18	0.2368736507770872	0.00010194110827122528
EPS8L3	0.2368169100431099	0.00010234401791396895
TBXAS1	0.23681495346607614	0.00010235793796781202
MMP7	0.23670524990449046	0.00010314127194062206
DNASE1L3	0.2367008198057771	0.00010317302274947553
MUC2	0.2366976186791338	0.00010319597114254314
TMEM183A	0.23669364568998685	0.00010322445956261764
KCNQ5	0.2366577751110357	0.00010348200477651188
TRIM15	0.23660172514686464	0.00010388564234604716
FAM124B	0.2365443899767352	0.000104300063376323
ZFP516	0.23635254909377876	0.00010569800366198958
NDUFB9	0.23627226021203396	0.00010628826914061512
MAOB	0.2362500040768853	0.00010645243777335418
SULT4A1	0.2361516738516523	0.00010718060554817484
SRPX2	0.2361482630796689	0.0001072059470987156
ATXN1L	0.23611384669566746	0.00010746197064945132
SLITRK5	0.2360015861453545	0.00010830106963228802
ATP13A4	0.2359449288784248	0.0001087268881978226
LINGO2	0.2359358567786412	0.00010879521700228258
PRELP	0.2358197079482681	0.00010967358782832072
ECEL1	0.2357957246864477	0.0001098557869133514
SLC8B1	0.2356736168630852	0.00011078784195676996
HOGA1	0.2355635499896476	0.00011163433906066128
CFAP74	0.2355626206200351	0.00011164151237042446
AFAP1L2	0.2355569128405149	0.00011168557716642881
THEMIS	0.23546193327538026	0.00011242123007334472
CSRP1	0.2354010004630565	0.00011289556820510044
NPTXR	0.2353012150343379	0.00011367641455532864
TMEM252	0.235295537147284	0.00011372099740662336
ITGAM	0.23528230145634546	0.00011382498791404282
TNFRSF1B	0.2351153402161365	0.00011514445380959625
AUTS2	0.23508273059890825	0.0001154038304905908
GRWD1	0.23500185874818194	0.00011604945078830813
BHLHE22	0.2349703201614165	0.0001163021479396614
SATB1	0.2349249000515232	0.00011666697492250161
XPO6	0.2349242478591786	0.00011667222131925666
CAR4	0.2348563252227619	0.00011721982061442285
ZFP773	0.234843489632987	0.00011732357280364363
DENND5B	0.2348362018926621	0.00011738251912545369
IFITM10	0.23479380939026534	0.0001177259585088503
PXDN	0.2347775045816512	0.0001178583012599999
MTCH1	0.23474685154145655	0.00011810748332842351
BIN1	0.23463402226584665	0.00011902894694290371
TXLNB	0.2345740205701465	0.00011952171473521308
TTLL5	0.2344142334457277	0.00012084332083374874
GABRB3	0.23432997521302765	0.00012154572854071467
CLIP3	0.2342283586275264	0.00012239793273180428
D030025P21RIK	0.2342252032685295	0.00012242448448749582
ASCL1	0.234137885165466	0.00012316139546233898
WHRN	0.2341331385452197	0.00012320157291608502
VWA8	0.23408683288875556	0.00012359416909387072
EPN2	0.23402226584664346	0.00012414354964144822
KRT27	0.2339493269077253	0.00012476691684524648
NNAT	0.2339263935719922	0.00012496352029017286
TCN2	0.2337731283710192	0.00012628490854865468
LRRC28	0.2337639976781952	0.0001263640413721236
SIRPA	0.2337561713700604	0.0001264319064894687
SEMA6A	0.23374573629254736	0.00012652244644517736
MED12L	0.23360094959205366	0.0001277849749665458
PGF	0.23357355751358186	0.0001280251557942951
SLC6A14	0.2332369234919232	0.0001310116022242605
CACNA1C	0.23322267803220526	0.0001311394088932063
ARSB	0.23304919486855055	0.00013270525838346566
SDK1	0.2330348466369701	0.00013283554590964592
GLIS1	0.2329826712494049	0.0001333103295749343
UXS1	0.2329044081680569	0.00013402548665940783
CST6	0.23284299643461134	0.0001345891732650527
SLC46A1	0.2327746218914882	0.00013521938256250759
MYCBPAP	0.23265592288477716	0.00013632000235122818
CABLES1	0.2326220088828597	0.0001366360029784758
EPB41L1	0.2325998343431445	0.0001368429895930509
WNT3	0.23255782102213315	0.00013723596544667173
MFSD2A	0.23253004976227584	0.00013749630672342132
HCAR1	0.2324663794616852	0.00013809493000781155
PLS1	0.2323898284081941	0.00013881788866448104
ASAH2	0.2323784678349452	0.00013892548104516472
FARS2	0.23232134821201464	0.00013946762733287447
TBC1D24	0.23216938739573076	0.0001409196140823611
FXYD1	0.23214507876746165	0.00014115319237837807
ITGB3	0.2320259050799261	0.00014230357094757251
SBK3	0.2319785373821299	0.0001427632427433835
DPYSL3	0.2319117714196271	0.00014341352311695687
TGFBR2	0.23189220564929006	0.00014360461264847462
RASL12	0.2318532939829549	0.00014398535303013888
DENR	0.2318178557220095	0.000144332929232125
EEPD1	0.2317943767976051	0.0001445636415040216
RELT	0.2317806807583692	0.0001446983830705559
AK2	0.23173307071721586	0.00014516768577525234
CYP26B1	0.2316600629463575	0.00014589010845257383
STAC	0.231522412589921	0.00014726134314067368
SH3GL3	0.2315186504305943	0.00014729898957204033
DNAJB12	0.2314943683191046	0.00014754218781929578
STAM	0.23131436323200436	0.00014935679057448718
SUB1	0.2313008225621373	0.00014949413334893136
EPHA3	0.23128887181448915	0.00014961544777422338
NEO1	0.2312087080721846	0.0001504315912280434
PPP1R8	0.23120609930280636	0.00015045822087352733
EML6	0.2312047949181172	0.0001504715373508541
MMP13	0.2311820283111335	0.00015070413962258851
ZFP652	0.2310313117544626	0.00015225249237045215
HMCN1	0.2310045718683354	0.0001525287489123769
XPO1	0.23095871162850665	0.00015300363521694043
SCD4	0.2309243522099537	0.00015336033598986685
AQP7	0.2308983021637004	0.00015363129193028666
HCFC2	0.2308800031305232	0.00015382189461084008
NTN4	0.2305754293056108	0.00015702701068438644
CYTH4	0.230567602997476	0.0001571101867905486
GTF2F2	0.23052781926445745	0.0001575336364711163
GPR45	0.23040114862431205	0.00015888901625027156
RHBDD2	0.23035107513908	0.000159427807037455
MEI4	0.2303402986568254	0.0001595439853195475
PROM2	0.2301662161375596	0.000161431730315569
GLIS3	0.23013259070365025	0.0001617987629717103
MOCOS	0.2301316313127896	0.00016180924648417246
NOS2	0.23011410529175375	0.00016200086972990738
MS4A6D	0.23007489236714115	0.00016243037897790857
SMS	0.2300551219887949	0.0001626473327488212
REPS1	0.22993562861559125	0.00016396439605737933
SH3BGR	0.22982745849983066	0.0001651652507222045
PKM	0.22978953753040846	0.0001655881757769688
ENPP3	0.2297034855936425	0.0001665516563373895
CCKBR	0.22969094140234486	0.00016669254449793835
AXDND1	0.22944713654951115	0.00016945303719363534
EHD4	0.22944517997247746	0.00016947536257111155
ZFYVE28	0.22936161621511975	0.0001704314322952052
PRR7	0.2293532208518936	0.0001705277636546093
NKAIN2	0.22928278407868044	0.00017133798813238896
MAPKAPK3	0.2292508266537967	0.00017170677591109572
DSE	0.2292424435130252	0.00017180363994498282
FAM13B	0.22913995395522044	0.00017299200673712845
COX6B2	0.22911834918229426	0.00017324349310508498
TBC1D19	0.22910930091502585	0.0001733489193234596
IL1RL2	0.22906119187560856	0.00017391047173844875
GM9833	0.2289462528288843	0.00017525899085943402
IL1F6	0.2287731905253545	0.00017730789398611802
TCF4	0.22875320389489265	0.00017754595497082782
AP1S1	0.22865146188914034	0.00017876244446684558
MRPS34	0.2285145014967814	0.00018041233426274237
HIST1H2BE	0.228449883806536	0.00018119568203347865
NME3	0.22842906429964324	0.00018144874935815006
OACYL	0.22835340998767356	0.0001823711344415992
DAPK1	0.2283260179092017	0.00018270618082571398
SASH3	0.2283121195419356	0.00018287639873438644
EME2	0.22825101578957666	0.00018362651653701145
UNC5A	0.2282294934422059	0.0001838914119055129
USP27X	0.2282053930275333	0.00018418846181400395
PTGS1	0.2280462273933828	0.00018616154936933264
CHN1	0.2279627467732783	0.00018720429240708848
CYB5RL	0.22776382810818566	0.00018971099363098896
HCLS1	0.22775794382513825	0.0001897856206954326
TRIM29	0.22772143560578886	0.00019024924741758883
CSPG4	0.2275975190603212	0.00019183079818132638
DOC2A	0.22759325846718426	0.00019188539410062996
HSD3B7	0.2275923015215647	0.00019189765855079938
FABP4	0.2275708188827863	0.00019217317818969034
ARHGEF4	0.22753621297993204	0.0001926177840202238
CCDC82	0.2274259924737003	0.0001940402764574733
CHSY3	0.2271762028057315	0.00019730043822897896
LONRF3	0.2271501151119488	0.0001976438604057029
CCDC136	0.2270998963014172	0.00019830652076544098
ZMYND15	0.2270118503349007	0.00019947333971674056
KIF1C	0.2269505442545115	0.0002002895753953521
NRP2	0.2269414135616876	0.00020041140900545437
PARP1	0.2266264046592621	0.0002046573072339448
AKR1B10	0.22662301244832064	0.00020470348355539124
NXPH4	0.2266029257348577	0.0002049771125127649
RBPMS2	0.2265592288477717	0.0002055735486312449
SRPK1	0.22644639957216176	0.00020712110412002418
ARL11	0.2263608016809529	0.00020830240682680355
NUDT12	0.2263189196273832	0.0002088826940503584
ZBTB40	0.22607464993575896	0.00021229730392925765
SLC35F6	0.22605769293480035	0.00021253626742476775
GREM2	0.2260560178789845	0.00021255988647291268
MATK	0.22601492936370374	0.0002131400211273893
OLR1	0.2259929034098969	0.0002134516170379613
OCIAD2	0.22591290623430654	0.0002145868990354965
TNRC6A	0.22566050779695945	0.00021820587809670582
PTPRM	0.22548506805627114	0.0002207548738952368
GJA1	0.22547874252310035	0.00022084729576410424
MNX1	0.22532108296745335	0.00022316254870750766
LY6C2	0.2252698898569412	0.00022391918572837349
NOL4L	0.2252202779643772	0.0002246547361821664
PLA2G3	0.22515827752388884	0.00022557713037524467
ZDHHC7	0.22509570922656505	0.00022651155487105585
SLC27A6	0.225082400437543	0.00022671077994422108
ELAVL4	0.2250773696879807	0.00022678613001024604
FANK1	0.22497896679688767	0.0002282647064099413
MRPS23	0.22496657514234086	0.00022845153661767807
DTL	0.2248217884418472	0.00023064510017058732
CCDC148	0.2247774393624167	0.00023132092444380016
GAST	0.22468584658810425	0.0002327225359979811
SAMD11	0.22464377066864344	0.0002333690613403081
PNPLA7	0.2245204755786576	0.00023527323790213886
SEZ6L2	0.2244555589560649	0.00023628162961591376
ASPHD1	0.22442360134880868	0.00023677952742407764
RHBDL3	0.22441877016395925	0.0002368548821379479
MARCH4	0.22441808138056074	0.00023686562730295874
PRDX6	0.2243509055690704	0.00023791577168493067
ADAM2	0.2242923509401492	0.00023883468436070165
ATOX1	0.22429025168102573	0.00023886768996252359
ZDHHC18	0.2242524245250409	0.0002394631570119659
MARCKSL1	0.2241813355594832	0.0002405859725216019
MPPE1	0.2240769847843526	0.0002422430399539729
RYR2	0.22399158410861647	0.0002436070987592815
ZFP286	0.22397785154797847	0.00024382710898257227
MAPK8IP2	0.2238648966772112	0.00024564381018592587
MYADML2	0.2237855012288713	0.00024692830760018067
CAV2	0.2236980610321596	0.00024835020361532967
NCKAP1L	0.22365088273247613	0.00024912055432251516
MCTS2	0.22363357105940715	0.00024940378633736017
CYP4V3	0.2235925516977379	0.0002500760931608136
KCTD21	0.2235617528321452	0.0002505819965935561
ZDBF2	0.2234909609737808	0.0002517484466099404
TRUB1	0.2234469669795016	0.0002524758923045212
EMILIN2	0.22342979080943412	0.0002527604338476083
GLRX3	0.2233497903201612	0.00025408967113170526
RGS5	0.2231045659986043	0.0002582048835283183
JMJD4	0.22309478311343572	0.00025837033600984214
LRRC1	0.2230249985325672	0.0002595534339829771
KRT6A	0.22294011988959986	0.00026099923712864044
GPR107	0.2229201409519488	0.0002613406435396606
JPH4	0.2228586894847028	0.00026239335691331176
ZFPM2	0.22280847067417114	0.00026325657938776093
CDSN	0.22279933998134727	0.00026341381304562073
ITGA11	0.22261415365230516	0.0002666217381261249
ATP6V1G1	0.2225919428157752	0.00026700892555249955
ZFP451	0.22257107266074905	0.000267373219227857
GPIHBP1	0.22252567893794434	0.00026816717790645496
SLC23A4	0.22245628680810545	0.000269385128504826
NDEL1	0.22243802542245752	0.00026970650283265516
GLRP1	0.2223865022272368	0.00027061516480500936
SYNPO	0.22233954437842804	0.00027144579660851194
DYSF	0.22213732803785735	0.00027504999656989597
CACNB2	0.22208779813342547	0.0002759395653785687
PLEKHO1	0.22206174641119333	0.0002764085356133407
TRP63	0.2220226507151704	0.00027711371069990843
ZFHX4	0.2220061065620808	0.0002774126245951924
BMP5	0.22199728818250986	0.0002775720746672644
NPL	0.22191239457513132	0.00027911145761826643
PLB1	0.22188496631426533	0.00027961051422956584
IL18	0.22187453123675235	0.00027980059845499056
TRIM35	0.2218249646185653	0.0002807051437719006
IFIH1	0.22179105061664786	0.00028132561211641097
SUCLG2	0.22175061469128474	0.00028206707116395184
OXCT2B	0.22167271774186265	0.0002835005739302765
LMAN1L	0.2216662789360337	0.00028361936756589936
THEM6	0.2216162630683041	0.00028454372257092123
KRT222	0.22161075018151608	0.00028464577905877613
SH3RF3	0.2216097411448584	0.00028466446238955114
ABCA8A	0.22158538021277124	0.00028511587647017986
ITIH5	0.22154517410274635	0.00028586236436004453
AQP3	0.22138082163191564	0.00028893279134414764
SLC38A4	0.2212790796261633	0.0002908488965218495
ARPIN	0.22108733507686085	0.00029449222692598287
METTL16	0.22100450664910093	0.00029607915423294714
C3AR1	0.22084822016055186	0.00029909519077187256
FBXO28	0.22084145856295934	0.0002992263203457853
ZFP52	0.22082319717731155	0.00029958073613489336
RHOC	0.2207749349438136	0.0003005192889640692
LAT2	0.22073980497339	0.00030120418042431813
ANKRD33B	0.2206868889772972	0.0003022385708623356
LY6H	0.22058262446239452	0.0003042863969577875
ARRB1	0.2204592738490435	0.000306725766980879
GLP1R	0.2204403602710511	0.000307101405912153
PCYT1B	0.2204294167636185	0.0003073189483543042
CCDC39	0.22033608691254525	0.00030918005977605443
BATF3	0.2202706449597138	0.00031049130441638634
RNF24	0.22023100652844532	0.00031128804555743543
FSCN1	0.22022513679734426	0.0003114061900848114
HDAC9	0.22018991841073768	0.0003121159342363643
FOXL1	0.22017883114088	0.00031233968365614924
FOXA1	0.22000795674660367	0.0003158069942844997
FABP2	0.21998948224909176	0.0003161840093677432
TMEM74B	0.2199786732419565	0.00031640478650059463
BOC	0.2198514953200431	0.0003190132309975973
KSR2	0.21976468900208046	0.00032080512287565764
N4BP3	0.21974577542408807	0.00032119678550798157
NACC2	0.21967599084321945	0.0003226457387769783
ZIC3	0.2196740700836254	0.00032268570582983546
CSNK1E	0.21964859876474768	0.00032321614737081567
RAB6B	0.21963199986985324	0.00032356225678487576
HSF5	0.21959311118262387	0.00032437448953098806
SCN5A	0.2195876545838805	0.00032448860822865695
AKIRIN1	0.2195618571829204	0.00032502863821080066
NEDD4L	0.2194568542154452	0.0003272353594510741
TM4SF20	0.2193531556326592	0.0003294283431077063
PPFIBP1	0.2193440249398352	0.0003296220895731794
VCAM1	0.21931271970729604	0.000330287168348431
NGEF	0.2193055455915058	0.0003304397579793115
PIK3CB	0.21923967416470466	0.00033184387729458725
CCDC187	0.2191301058508175	0.00033419174420836736
UBE2QL1	0.21911706200392614	0.0003344722792491642
PAK1	0.21911380104220327	0.00033454244723274347
TCF23	0.2190937259708192	0.0003349747157979458
UQCR10	0.2189872757273575	0.00033727556245048137
PHF24	0.21898208703559507	0.0003373880872352628
TMEM71	0.21889991276942264	0.0003391748255243167
NINJ2	0.21883531491107355	0.0003405855698929975
PPIF	0.21875444306034736	0.00034235941369891495
HRK	0.21860817149842107	0.0003455895797956215
CCDC6	0.21859726470530685	0.00034583157035055314
SLC36A1	0.21852617573974914	0.00034741269638438523
MID2	0.2184317503093489	0.0003495232572964117
DVL1	0.2184231293493077	0.0003497165425139458
CSRNP1	0.21840160700193692	0.00035019951568369294
FXYD5	0.2183976938478696	0.00035028739560123267
ICE2	0.21827573387943566	0.00035303662150577375
SLC2A13	0.2182503224608903	0.00035361196659709846
LTK	0.21821968091810726	0.00035430688749965426
SSTR3	0.2181857313358855	0.0003550783143711806
TTC7B	0.21810355510047014	0.000356952052064198
MED25	0.21807681521434302	0.0003575637401186996
SPECC1L	0.21805464067462774	0.00035807173269766833
ICAM4	0.21777811112053166	0.00036446331584059753
SCNN1B	0.21771838171831828	0.0003658577315029516
CYTH1	0.21762028057314664	0.00036815872296502405
GNAQ	0.21751658199036056	0.0003706056243252097
FURIN	0.21746571098748435	0.00037181150983700263
SCARB1	0.21739723079130496	0.0003734405769028795
NFRKB	0.21722570420468398	0.0003775501659278458
TMEM179	0.21721396474248186	0.00037783296165402105
SH3BP2	0.21721135597310354	0.00037789583187628335
CFAP221	0.21720874720372527	0.0003779587118206333
CEACAM16	0.21720744281903615	0.00037799015543902204
NR2C1	0.2171833117022872	0.00037857230105863433
SLC8A1	0.21709866828762925	0.0003806208552699524
TMOD2	0.2170191588625786	0.0003825545343947048
HMGA2	0.21695243561231076	0.00038418429264154986
PPP1CC	0.21685917210703776	0.0003864731268571047
CORO2B	0.21685591114531494	0.00038655338480644337
VEZF1	0.216792648487892	0.00038811345671278975
TUBA8	0.2166602534419451	0.0003913972997131517
FAM78B	0.21664818182221765	0.00039169799710965877
TRPM3	0.2165259018189644	0.00039475604612123055
PLIN2	0.2164717698543654	0.00039611687949506517
APBB2	0.2164619869691969	0.0003963632777048708
SLURP2	0.21640473518043274	0.00039780811616238807
CIT	0.21638568046488266	0.00039829007582120113
MOXD1	0.2163576361940663	0.0003990003991045655
TLK1	0.2162982866907108	0.00040050752335118577
PTPN5	0.21622681911202055	0.0004023293918451236
RAB7B	0.2161371951816029	0.00040462498589331286
DDIT4L	0.2160263577057137	0.0004074807606940636
SLC6A12	0.21599171592774466	0.0004083771532448232
PLATR5	0.21593110240072	0.00040994999908554775
TPBGL	0.2159171154701872	0.0004103137405555673
HDAC1	0.21587697043612092	0.0004113594100594794
TCTN1	0.2158606656275068	0.00041178481242987587
IRGC1	0.2158399225333566	0.00041232660284709627
EHF	0.2157856635078817	0.0004137469303769551
NRN1	0.21569761754136527	0.00041606136294723776
STX8	0.21568066054040652	0.0004165084837943232
LINGO1	0.2156773995786837	0.0004165945197067698
FAHD2A	0.21555870057197266	0.00041973748263637346
ADAM32	0.2155463968770469	0.0004200645213464994
UACA	0.21550652518440733	0.00042112595833489983
MPDZ	0.21549688284470195	0.0004213830237769188
NAT14	0.2154649253989758	0.0004222360534590364
D930032P07RIK	0.21543087087243765	0.0004231468241616123
ASCL2	0.2154145660638235	0.0004235835332178326
DAGLB	0.21536108629156905	0.00042501887776244036
WDR95	0.2153317376360636	0.0004258084844693519
CATSPER4	0.21523278212313215	0.00042848086712932577
RESP18	0.21520741505213425	0.00042916843047253084
EFCC1	0.2151757678416231	0.000430027650160101
GMPR	0.2150656431594805	0.0004330299898526787
STARD10	0.2150493383508664	0.0004334761594457333
RNF169	0.2149821625393761	0.00043531888249612844
DHX40	0.21491563892023036	0.0004371508780975982
SLC35D3	0.21490814725329085	0.0004373576389991317
ART3	0.21486672449438785	0.000438502496088084
CDC14B	0.2148295495307476	0.000439532318680112
ZFP608	0.2148236797996465	0.00043969512728710066
HHEX	0.21467693652211908	0.0004437835780262792
ASAP1	0.2146456312895799	0.0004446603343715186
ADAM22	0.2145948680435261	0.0004460854628429028
IPO9	0.2144786700493709	0.0004493635779409463
RAB7	0.2144160595842926	0.000451139163992367
CMTM3	0.21431757854026307	0.00045394519036785525
CABP7	0.21418438804963869	0.00045776595977574646
SH2D4B	0.21416431333929	0.00045834441356406815
AKAP9	0.21406974544932791	0.0004610785251899954
CPNE7	0.21405609524761868	0.0004614744219994667
KCNQ2	0.2139622732570766	0.0004642040855256589
ITGB6	0.21389365351629502	0.00046620998799627646
ISM1	0.2138551741679656	0.0004673383375549031
TSPYL5	0.213735215567714	0.00047087222328088944
ANKRD45	0.21368233769631664	0.0004724378206854655
TLX1	0.21364705637617368	0.0004734851067973557
UPB1	0.21356755734401187	0.00047585284278711085
UPK3B	0.2135350920793789	0.0004768229164603666
TCF15	0.21338037050328834	0.00048147130117529187
EBF3	0.2133334202923126	0.0004828901408594638
SLC2A1	0.213332768099968	0.00048290987744723836
SCN7A	0.21332339482922053	0.00048319361318929923
MON2	0.21330798479087448	0.00048366042230522775
NSF	0.2133073325985299	0.00048368018808512517
B3GAT2	0.21328399277635815	0.0004843880336751445
CYP2C55	0.2132086023793246	0.0004866810268132542
ST6GALNAC5	0.21315148007169848	0.0004884250949322213
IL27RA	0.2131261828274791	0.0004891993247058075
ANXA1	0.21295714003175484	0.0004944022086210295
ASB4	0.2129264522693032	0.0004953522162311026
OPCML	0.21292321237891396	0.0004954526129156469
SFRP4	0.21289891814236606	0.0004962060362145984
CD3E	0.2128707616733337	0.0004970805655350116
MESP1	0.21279730460373808	0.0004993688454681762
RGP1	0.21278296995349866	0.0004998165249827661
ZEB2	0.2127803611841204	0.0004998980383815433
MORN4	0.2127647085678508	0.0005003873776213354
EAF1	0.2127490559515812	0.0005008771608639879
FHIT	0.21260361705874292	0.0005054493589232731
PPP2R5D	0.2125527460558668	0.0005070577140660027
UHMK1	0.2124823092826536	0.0005092924994119689
MARC1	0.212426679884292	0.0005110639314699105
PDE6H	0.21226545616182246	0.0005162301604488921
AI839979	0.2122344761917184	0.0005172284046669811
ERCC1	0.21221947576779346	0.0005177123945192782
ZIC2	0.2122057607459865	0.0005181552780245644
EIF4A3	0.2121933634079536	0.0005185559131687667
DLX4	0.21217447449601834	0.0005191668833765316
TNNI1	0.21210700717200012	0.0005213545944550497
SMTN	0.21210534210749427	0.0005214086940784453
CFAP54	0.21200164352470827	0.0005247882341092077
A930033H14RIK	0.21199903475532997	0.0005248735151210554
ALDH5A1	0.21198925187016152	0.0005251934332950357
MKRN1	0.21190772782709072	0.0005278664529504962
GPR87	0.21190456754630804	0.00052797032594445
IGF2BP2	0.21189598836488852	0.0005282524043790321
HECW2	0.21173359247109155	0.000533618293227221
[truncated: 12,281 more rows]
