# Supplementary material for: Epigenetic plasticity cooperates with cell-cell interactions to direct pancreatic tumorigenesis
Source: Science. Author manuscript; Available in PMC 2023 Jul 3. (PMC10316746; doi:10.1126/science.add5327)
Supplement: TableS10 [file NIHMS1900743-supplement-TableS10.csv]

TableS10
batch	marker	readout_probe_id	num_readout_probes	seq
LOH20210524	RIKALLELE	RS0083	1	TGTTTTTCAAAGGAAAACCACGTCCCCGTGATAGGAAATGGTGGTAGTGTA
LOH20210524	RIKALLELE	RS0083	1	TGGCGAGAGGGGAAAGACCCCTAGGAATGCATAGGAAATGGTGGTAGTGTA
LOH20210524	RIKALLELE	RS0083	1	GTTCGGGGGGCCTAGACGTTTTTTAACCTCATAGGAAATGGTGGTAGTGTA
LOH20210524	RIKALLELE	RS0083	1	TAGGGAGGTCGCAGTATCTGGCCACAGCCAATAGGAAATGGTGGTAGTGTA
LOH20210524	RIKALLELE	RS0083	1	TTGTAGATGAGGCAGCCGTCCTGGAGGCTGATAGGAAATGGTGGTAGTGTA
LOH20210524	RIKALLELE	RS0083	1	GACTAAACACATGTAAAGCATGTGCACCGAATAGGAAATGGTGGTAGTGTA
LOH20210524	RIKALLELE	RS0083	1	CGGCCTCCTTGATTCTTTCCAGTCTTCTGTATAGGAAATGGTGGTAGTGTA
LOH20210524	RIKALLELE	RS0083	1	CATGTGAAGCCCTCGGGGAAGGACTGCTTAATAGGAAATGGTGGTAGTGTA
LOH20210524	RIKALLELE	RS0083	1	TATCCTCGACGGATCGGCCGCTCATCTGTGATAGGAAATGGTGGTAGTGTA
LOH20210524	RIKALLELE	RS0083	1	AACATATAGACAAACGCACACCGGCCTTATATAGGAAATGGTGGTAGTGTA
LOH20210524	RIKALLELE	RS0083	1	CTTTAGCTGTTTCTCCAGGCCACATATGATATAGGAAATGGTGGTAGTGTA
LOH20210524	RIKALLELE	RS0083	1	GAGCGAGTTTCCTTGTCGTCAGGCCTTCGAATAGGAAATGGTGGTAGTGTA
LOH20210524	RIKALLELE	RS0083	1	GGGAGAAGCCTTGCTGACACAGGAACGCGAATAGGAAATGGTGGTAGTGTA
LOH20210524	RIKALLELE	RS0083	1	CGTCAAGGGCATCGGCTGGGAGCATGTCTAATAGGAAATGGTGGTAGTGTA
LOH20210524	RIKALLELE	RS0083	1	TTCAAGAAGCTTCCAGAGGAACTGCTTCCTATAGGAAATGGTGGTAGTGTA
LOH20210524	RIKALLELE	RS0083	1	TCGTCAAGAAGACAGGGCCAGGTTTCCGGGATAGGAAATGGTGGTAGTGTA
LOH20210524	RIKALLELE	RS0083	1	CCTCGTGCTGCTCGACGTAGGTCTCTTTGTATAGGAAATGGTGGTAGTGTA
LOH20210524	RIKALLELE	RS0083	1	TCACGACATTCAACAGACCTTGCATTCCTTATAGGAAATGGTGGTAGTGTA
LOH20210524	RIKALLELE	RS0083	1	CTGTTGGGCGGGTGCCGAGATGCACTTTAGATAGGAAATGGTGGTAGTGTA
LOH20210524	RIKALLELE	RS0083	1	AATACGCTTGAGGAGAGCCATTTGACTCTTATAGGAAATGGTGGTAGTGTA
LOH20210524	RIKALLELE	RS0083	1	CGTTTATGACTTTGCTCTTGTCCAGTCTACATAGGAAATGGTGGTAGTGTA
LOH20210524	RIKALLELE	RS0083	1	TGCAAAGGGTCGCTACAGACGTTGTTTGTCATAGGAAATGGTGGTAGTGTA
LOH20210524	RIKALLELE	RS0083	1	CATGTACAGCTTCATGTGCATGTTCTCCTTATAGGAAATGGTGGTAGTGTA
LOH20210524	RIKALLELE	RS0083	1	AGTGTTTTCTTCTGCATCACAGGGCCGTTGATAGGAAATGGTGGTAGTGTA
LOH20210524	RIKALLELE	RS0083	1	GGCCCCAGATCAGATCCCATACAATGGGGTATAGGAAATGGTGGTAGTGTA
LOH20210524	RIKALLELE	RS0083	1	TAGCCAGGATGTCGAAGGCGAAGGGGAGAGATAGGAAATGGTGGTAGTGTA
LOH20210524	RIKALLELE	RS0083	1	TACCGACACCATTGAGTAATTCCAGAGCTCATAGGAAATGGTGGTAGTGTA
LOH20210524	RIKALLELE	RS0083	1	TCTTCAAGTTGCAGATCAGGTGGCCCCCGCATAGGAAATGGTGGTAGTGTA
LOH20210524	RIKALLELE	RS0083	1	GATGTGAGAGGAGAGCACAGCGGTATGACTATAGGAAATGGTGGTAGTGTA
LOH20210524	RIKALLELE	RS0083	1	GTTCCAGGCCGAAAAGGAAGGCAGGTTCGGATAGGAAATGGTGGTAGTGTA
LOH20210524	RIKALLELE	RS0083	1	CATTGCCAAAAGACGGCAATATGGTGGAAAATAGGAAATGGTGGTAGTGTA
LOH20210524	RIKALLELE	RS0083	1	ACTCGCCTTCCAGGGGGCAGAAGTGGGTATATAGGAAATGGTGGTAGTGTA
LOH20210524	RIKALLELE	RS0083	1	AACTCACCCTGAAGTTCTCAACGCGTGATAATAGGAAATGGTGGTAGTGTA
LOH20210524	RIKALLELE	RS0083	1	TCTTAGCGGGTTTCTTGGATCTGTATGTGGATAGGAAATGGTGGTAGTGTA
LOH20210524	RIKALLELE	RS0083	1	ATCGAGCAGGGCCCGCTTGTTCTTCACGTGATAGGAAATGGTGGTAGTGTA
LOH20210524	RIKALLELE	RS0083	1	CTTTTGCTACTTGATGCTCCTGTTCCTCCAATAGGAAATGGTGGTAGTGTA
LOH20210524	RIKALLELE	RS0083	1	TCCACAACTATCCAACTCACAACGTGGCACATAGGAAATGGTGGTAGTGTA
LOH20210524	RIKALLELE	RS0083	1	GATGGGAAGTTCACCCCTCTGATCTTGACGATAGGAAATGGTGGTAGTGTA
LOH20210524	RIKALLELE	RS0083	1	AGCTTGGCTGCAGGTCGAGTCCGGATTACCATAGGAAATGGTGGTAGTGTA
LOH20210524	RIKALLELE	RS0083	1	GCTCAATTGCTTGTCTCAGAAGTGGGGGCAATAGGAAATGGTGGTAGTGTA
LOH20210524	RIKALLELE	RS0083	1	TCCAAGCGGCTTCGGCCAGTAACGTTAGGGATAGGAAATGGTGGTAGTGTA
LOH20210524	RIKALLELE	RS0083	1	CGTCAGCAGGCAGCATATCAAGGTCAAAGTATAGGAAATGGTGGTAGTGTA
LOH20210524	RIKALLELE	RS0083	1	AGTCAAAATCGTCAAGGGCGTCGGTCGGCCATAGGAAATGGTGGTAGTGTA
LOH20210524	RIKALLELE	RS0083	1	TGGGGTTGTGCCGCCTTTGCAGGTGTATCTATAGGAAATGGTGGTAGTGTA
LOH20210524	RIKALLELE	RS0083	1	ACAGGGTAGGCTGCTCAACTCCCAGCTTTTATAGGAAATGGTGGTAGTGTA
LOH20210524	RIKALLELE	RS0083	1	TATACACGTGGCTTTTGGCCGCAGAGGCACATAGGAAATGGTGGTAGTGTA
LOH20210524	RIKALLELE	RS0083	1	TGAAGGTTTTGCTGCCGTACATGAAGCTGGATAGGAAATGGTGGTAGTGTA
LOH20210524	RIKALLELE	RS0083	1	TAGAATCGGTGGTAGGTGTCTCTCTTTCCTATAGGAAATGGTGGTAGTGTA
LOH20210524	RIKALLELE	RS0083	1	AAGAAGTCGGGGATGCCCTGGGTGTGGTTGATAGGAAATGGTGGTAGTGTA
LOH20210524	RIKALLELE	RS0083	1	CCACATAGTAGACGCCGGGCATCTTGAGGTATAGGAAATGGTGGTAGTGTA
LOH20210524	RIKALLELE	RS0083	1	GGAGCATGTCAAGGTCAAAATCGTCAAGAGATAGGAAATGGTGGTAGTGTA
LOH20210524	RIKALLELE	RS0083	1	ATACGCAGCCCAGTGTAAAGTGGCCCACGGATAGGAAATGGTGGTAGTGTA
LOH20210524	RIKALLELE	RS0083	1	TGGCGTTGTTCCGCAGAAAGTCTTGCCATGATAGGAAATGGTGGTAGTGTA
LOH20210524	RIKALLELE	RS0083	1	GCTGATTTTCCAGGGTTTCGTACTGTTTCTATAGGAAATGGTGGTAGTGTA
LOH20210524	RIKALLELE	RS0083	1	ACCTTCTGGGCATCCTTCAGCCCCTTGTTGATAGGAAATGGTGGTAGTGTA
LOH20210524	RIKALLELE	RS0083	1	AGCTCGCTCACCATGGCCATATTATCATCGATAGGAAATGGTGGTAGTGTA
LOH20210524	RIKALLELE	RS0083	1	CTTGAAGTGGTGGTTGTTCACGGTGCCCTCATAGGAAATGGTGGTAGTGTA
LOH20210524	RIKALLELE	RS0083	1	ATGCCTGTCCAGCATCTCGATTGGCAGGGCATAGGAAATGGTGGTAGTGTA
LOH20210524	RIKALLELE	RS0083	1	TCTCATGGTCTGGGTGCCCTCGTAGGGCTTATAGGAAATGGTGGTAGTGTA
LOH20210524	RIKALLELE	RS0083	1	CCCCCGTCTTCGTATGTGGTGACTCTCTCCATAGGAAATGGTGGTAGTGTA
LOH20210524	RIKALLELE	RS0083	1	TCGGATGTGCACTTGAAGTGGTGGTTGTTCATAGGAAATGGTGGTAGTGTA
LOH20210524	RIKALLELE	RS0083	1	TTAGCCCCGTCGCGATGTGAGAGGAGAGCAATAGGAAATGGTGGTAGTGTA
LOH20210524	RIKALLELE	RS0083	1	CAACTCACAACGTGGCACTGGGGTTGTGCCATAGGAAATGGTGGTAGTGTA
LOH20210524	RIKALLELE	RS0083	1	TCACAGGGCCGTTGGATGGGAAGTTCACCCATAGGAAATGGTGGTAGTGTA
LOH20210524	RIKALLELE	RS0083	1	ATGTTCTCCTTAATCAGCTCGCTCACCATGATAGGAAATGGTGGTAGTGTA
LOH20210524	RIKALLELE	RS0083	1	CAGCGGTATGACTTGGCGTTGTTCCGCAGAATAGGAAATGGTGGTAGTGTA
LOH20210524	RIKALLELE	RS0083	1	CGCTTGTTCTTCACGTGCCAGTACAGGGTAATAGGAAATGGTGGTAGTGTA
LOH20210524	RIKALLELE	RS0083	1	TCAGCCCCTTGTTGAATACGCTTGAGGAGAATAGGAAATGGTGGTAGTGTA
LOH20210524	RIKALLELE	RS0083	1	GCATCTTGAGGTTCTTAGCGGGTTTCTTGGATAGGAAATGGTGGTAGTGTA
LOH20210524	RIKALLELE	RS0083	1	GAGATGCACTTTAGCCCCGTCGCGATGTGAATAGGAAATGGTGGTAGTGTA
LOH20210524	RIKALLELE	RS0083	1	TCATCTGTGCCCCAGTTTGCTAGGGAGGTCATAGGAAATGGTGGTAGTGTA
LOH20210524	RIKALLELE	RS0083	1	GCCTTCGCCCTCGGATGTGCACTTGAAGTGATAGGAAATGGTGGTAGTGTA
LOH20210524	RIKALLELE	RS0083	1	CCATACAATGGGGTACCTTCTGGGCATCCTATAGGAAATGGTGGTAGTGTA
LOH20210524	RIKALLELE	RS0083	1	TCAGGCCTTCGATACCGACACCATTGAGTAATAGGAAATGGTGGTAGTGTA
LOH20210524	RIKALLELE	RS0083	1	CCAGTCTTCTGTCCACATAGTAGACGCCGGATAGGAAATGGTGGTAGTGTA
LOH20210524	RIKALLELE	RS0083	1	CTCCCAGCTTTTGAGCGAGTTTCCTTGTCGATAGGAAATGGTGGTAGTGTA
LOH20210524	RIKALLELE	RS0083	1	CTCCAGGCCACATATGATTAGTTCCAGGCCATAGGAAATGGTGGTAGTGTA
LOH20210524	RIKALLELE	RS0083	1	ACGGTGCCCTCCATGTACAGCTTCATGTGCATAGGAAATGGTGGTAGTGTA
LOH20210524	RIKALLELE	RS0083	1	TCTCAACGCGTTATCCTCGACGGATCGGCCATAGGAAATGGTGGTAGTGTA
LOH20210524	RIKALLELE	RS0083	1	GATGCCCTGGGTGTGGTTGATGAAGGTTTTATAGGAAATGGTGGTAGTGTA
LOH20210524	RIKALLELE	RS0083	1	TAACGTTAGGGGGGGGCCCAAACTCACCCTATAGGAAATGGTGGTAGTGTA
LOH20210524	RIKALLELE	RS0083	1	TCACGTGCCAGTACAGGGTAGGCTGCTCAAATAGGAAATGGTGGTAGTGTA
LOH20210524	RIKALLELE	RS0083	1	GTAGGTCTCTTTGTCGGCCTCCTTGATTCTATAGGAAATGGTGGTAGTGTA
LOH20210524	RIKALLELE	RS0083	1	GCCATTTGACTCTTTCCACAACTATCCAACATAGGAAATGGTGGTAGTGTA
LOH20210524	RIKALLELE	RS0083	1	AAGTCTTGCCATGACTCGCCTTCCAGGGGGATAGGAAATGGTGGTAGTGTA
LOH20210524	RIKALLELE	RS0083	1	AGCATGTGCACCGAGGCCCCAGATCAGATCATAGGAAATGGTGGTAGTGTA
LOH20210524	RIKALLELE	RS0083	1	AGCGTACAGTGCGTTCTCCAGGGAGAAGCCATAGGAAATGGTGGTAGTGTA
LOH20210524	RIKALLELE	RS0083	1	AGGCCTCCCAGCCGAGTGTTTTCTTCTGCAATAGGAAATGGTGGTAGTGTA
LOH20210524	RIKALLELE	RS0083	1	AGGGGGCAGAAGTGGGTATGATGCCTGTCCATAGGAAATGGTGGTAGTGTA
LOH20210628	MSN	RS0730	1	ACTGATCGTCTTCGGCATGGTGGCGGCAAGAGTTGAGGTGGGAGAGTATTA
LOH20210628	MSN	RS0730	1	CCCTGGGGAAAAAGCAAACAGGAACAATAAAGTTGAGGTGGGAGAGTATTA
LOH20210628	MSN	RS0730	1	AATCTGCTTCAGCTTCTCCATCAGCTCTTCAGTTGAGGTGGGAGAGTATTA
LOH20210628	MSN	RS0730	1	GTTGTTTGGTGTTGCCCTGCCGGATCTGGCAGTTGAGGTGGGAGAGTATTA
LOH20210628	MSN	RS0730	1	GCCTCACTTTCCTTCTTCTTTCGAGCCATTAGTTGAGGTGGGAGAGTATTA
LOH20210628	MSN	RS0730	1	TCCAACTGGGAGATCCGTGCCGTCAGCTCTAGTTGAGGTGGGAGAGTATTA
LOH20210628	MSN	RS0730	1	ATGTTGAGACCCAAGGCATCCACGCCCAGCAGTTGAGGTGGGAGAGTATTA
LOH20210628	MSN	RS0730	1	ACCATCTGGGCCTTTTGCTGCCATTCCACAAGTTGAGGTGGGAGAGTATTA
LOH20210628	MSN	RS0730	1	CCCTCCTTCTGTCCCTAAACAACACAATATAGTTGAGGTGGGAGAGTATTA
LOH20210628	MSN	RS0730	1	TGCTCCAAAGTGGAGAAAAGGGTGTGGGGGAGTTGAGGTGGGAGAGTATTA
LOH20210628	MSN	RS0730	1	TCACTGCGGTCCTTGGCCATAGCATCAGCCAGTTGAGGTGGGAGAGTATTA
LOH20210628	MSN	RS0730	1	GGCCTTTTTGTCAATGGGCTTGATGACAAAAGTTGAGGTGGGAGAGTATTA
LOH20210628	MSN	RS0730	1	ATTAGCTCTGGGGGAAGTAGTTTAGAAGTCAGTTGAGGTGGGAGAGTATTA
LOH20210628	MSN	RS0730	1	TTGTCTCGTCCCAGTCGCATGTTCTCAGCAAGTTGAGGTGGGAGAGTATTA
LOH20210628	MSN	RS0730	1	GATTGCCCCCACAATTCCAGGTTTGAATTTAGTTGAGGTGGGAGAGTATTA
LOH20210628	MSN	RS0730	1	TGTATGACCTATAGTGACAGGTAAGTCGCTAGTTGAGGTGGGAGAGTATTA
LOH20210628	MSN	RS0730	1	GCTTCTTCAGCTTCTTGACGCTCCTTGGCTAGTTGAGGTGGGAGAGTATTA
LOH20210628	MSN	RS0730	1	GTAGCCCTGACCACAGACCTCACTCAAGAGAGTTGAGGTGGGAGAGTATTA
LOH20210628	MSN	RS0730	1	CTTGTCAAACCAAAAGGAATGCGTGTCTCTAGTTGAGGTGGGAGAGTATTA
LOH20210628	MSN	RS0730	1	CGGTACAAAGCCTAAGTAACTGTAAAAGGGAGTTGAGGTGGGAGAGTATTA
LOH20210628	MSN	RS0730	1	GGAAGCAACTTATCTCCAGCCAGGTAGCCAAGTTGAGGTGGGAGAGTATTA
LOH20210628	MSN	RS0730	1	CTCAGCCAGCTCACGCTTCTTCTTCTCATTAGTTGAGGTGGGAGAGTATTA
LOH20210628	MSN	RS0730	1	CTAGTTAGTGGCTCCAGCACAGTGTTAGTTAGTTGAGGTGGGAGAGTATTA
LOH20210628	MSN	RS0730	1	GTGCTTCTCTTCCCGAGCCTGGGCCTTCATAGTTGAGGTGGGAGAGTATTA
LOH20210628	MSN	RS0730	1	GACCAAAGAACCAAACTTCCCTCAAACCAAAGTTGAGGTGGGAGAGTATTA
LOH20210628	MSN	RS0730	1	GACTTTACAAACCCCACCCAGGAAAGAGCCAGTTGAGGTGGGAGAGTATTA
LOH20210628	MSN	RS0730	1	GCACTGGCCTCTGCTCCATTCTCATCCTGCAGTTGAGGTGGGAGAGTATTA
LOH20210628	MSN	RS0730	1	GCACACATGTGACAAAAAAGGGGGAGCAGCAGTTGAGGTGGGAGAGTATTA
LOH20210628	MSN	RS0730	1	ACAGGACTGGCAAGGGATGGGAGCTAGCTGAGTTGAGGTGGGAGAGTATTA
LOH20210628	MSN	RS0730	1	CTGCTGCACCTCAATGGTGTCAGGCTTGCGAGTTGAGGTGGGAGAGTATTA
LOH20210628	MSN	RS0730	1	CCATACATTTCCAGGTCTTGAGCAATCTTGAGTTGAGGTGGGAGAGTATTA
LOH20210628	MSN	RS0730	1	CCCTCCTTCACTTGCAGAAAGAACAGGCGCAGTTGAGGTGGGAGAGTATTA
LOH20210628	MSN	RS0730	1	AGAGAGCTAGGTTGAATGAGTGTGACAAAGAGTTGAGGTGGGAGAGTATTA
LOH20210628	MSN	RS0730	1	CTTCTCAGATGTGGGGTGACAGTAGTAAAAAGTTGAGGTGGGAGAGTATTA
LOH20210628	MSN	RS0730	1	ACCTGGATCCTCTCTTCCCACTGGTCCTTGAGTTGAGGTGGGAGAGTATTA
LOH20210628	MSN	RS0730	1	GCCAGTGGTGTTGGGCTGAATGGCAAACTCAGTTGAGGTGGGAGAGTATTA
LOH20210628	MSN	RS0730	1	TTAACCTACTTCACACATGAGTCCCAGAGGAGTTGAGGTGGGAGAGTATTA
LOH20210628	MSN	RS0730	1	GAGCTGGGGCGGGGAGAAATGCTCTATTCTAGTTGAGGTGGGAGAGTATTA
LOH20210628	MSN	RS0730	1	TCTTAGGAGTCAGTCTGTCATTCTGCTCATAGTTGAGGTGGGAGAGTATTA
LOH20210628	MSN	RS0730	1	AAGTTCTAGGGCCCTGCGGGTCTGCTCTTCAGTTGAGGTGGGAGAGTATTA
LOH20210628	MSN	RS0730	1	AAATCCTACCCTTCTCCCCAGCCTCTATGGAGTTGAGGTGGGAGAGTATTA
LOH20210628	MSN	RS0730	1	AAGGAAAAGGAGATTCCATTGGCACCACAGAGTTGAGGTGGGAGAGTATTA
LOH20210628	MSN	RS0730	1	CTGGGTAGAACTTGGCCCGGAACTTGAAGAAGTTGAGGTGGGAGAGTATTA
LOH20210628	MSN	RS0730	1	CAGTCACCTTCTTATTGAGTTTCAGCCAAGAGTTGAGGTGGGAGAGTATTA
LOH20210628	MSN	RS0730	1	TTCTTCTCTGCCTCAGTGGTACGTTCCTCCAGTTGAGGTGGGAGAGTATTA
LOH20210628	MSN	RS0730	1	CCACTGGGACTAGATTTGTAATAGGTCCAAAGTTGAGGTGGGAGAGTATTA
LOH20210628	MSN	RS0730	1	CTCTGAGCCTTTCTTGTTCTTGATGCTGAAAGTTGAGGTGGGAGAGTATTA
LOH20210628	MSN	RS0730	1	TTCCAGGACAGCATCCTCCCTGAGCATGCCAGTTGAGGTGGGAGAGTATTA
LOH20210628	MSN	RS0730	1	TGGGTGATATCCTGGATCAGTTCTTCAGATAGTTGAGGTGGGAGAGTATTA
LOH20210628	MSN	RS0730	1	CTCTTGCTGAGCCTTCTTAGTCTGCTCCTCAGTTGAGGTGGGAGAGTATTA
LOH20210628	MSN	RS0730	1	CTCTGTCCTAGCTGGAAGAGATCTGAGGATAGTTGAGGTGGGAGAGTATTA
LOH20210628	MSN	RS0730	1	TGGGCCATTTGTTTGCCCGAGGGTATGAGTAGTTGAGGTGGGAGAGTATTA
LOH20210628	MSN	RS0730	1	TCAGCACGAGTCTTCTCCAAGTCTTCCTGTAGTTGAGGTGGGAGAGTATTA
LOH20210628	MSN	RS0730	1	AGCTTTTCGGCCTCACTCTGGGCACGCTTCAGTTGAGGTGGGAGAGTATTA
LOH20210628	MSN	RS0730	1	TGGAGAGGGTAGGGACAGATTTAGAAAAGGAGTTGAGGTGGGAGAGTATTA
LOH20210628	MSN	RS0730	1	GAGTGATGAGGCCTGAGTTAGAGATTTGTCAGTTGAGGTGGGAGAGTATTA
LOH20210628	MSN	RS0730	1	TCATCTCGGGCATTGGCCAGCTCTGAAGTAAGTTGAGGTGGGAGAGTATTA
LOH20210628	MSN	RS0730	1	CCCAAGATTAAGTAAAAGGGGCATGGGCTGAGTTGAGGTGGGAGAGTATTA
LOH20210628	MSN	RS0730	1	TGGATCATGTCATTGGCAGTCTTCTTGGACAGTTGAGGTGGGAGAGTATTA
LOH20210628	MSN	RS0730	1	TCATCATGTTCATTCTCAGCAGGCTCTGCCAGTTGAGGTGGGAGAGTATTA
LOH20210628	MSN	RS0730	1	TTGAGTTTGTGCTGCTCCAAGACTCTTTGGAGTTGAGGTGGGAGAGTATTA
LOH20210628	MSN	RS0730	1	AGTTTTCACCACCTGGTCAAACAGCTGCTTAGTTGAGGTGGGAGAGTATTA
LOH20210628	MSN	RS0730	1	CTGGCAGGAAAAATACTAAAGCCAGGTACAAGTTGAGGTGGGAGAGTATTA
LOH20210628	MSN	RS0730	1	AGGGCCTTCAGATGCTTCTGCACACGCTCAAGTTGAGGTGGGAGAGTATTA
LOH20210628	MSN	RS0730	1	GACTTGTGCACTTCCTTATTGAAGTCACCAAGTTGAGGTGGGAGAGTATTA
LOH20210628	MSN	RS0730	1	AAGAAAGGCTCCAAAGATGTGCTGGGGCAGAGTTGAGGTGGGAGAGTATTA
LOH20210628	MSN	RS0730	1	GCTTTCTGTATCTCCAAGGGACAGCACAATAGTTGAGGTGGGAGAGTATTA
LOH20210628	MSN	RS0730	1	GGTGGACAGTAAATGTCGTCATTGAGAATGAGTTGAGGTGGGAGAGTATTA
LOH20210628	MSN	RS0730	1	GCCATTTCTGAAGCCAGCTGTTCCTGGGTCAGTTGAGGTGGGAGAGTATTA
LOH20210628	MSN	RS0730	1	CACAGATTGAGCATAAACCCCTCCAAAACAAGTTGAGGTGGGAGAGTATTA
LOH20210628	MSN	RS0730	1	TATTCCTGATTTCACTCCACGGGAAGCCAAAGTTGAGGTGGGAGAGTATTA
LOH20210628	MSN	RS0730	1	GGGGGTGGGTTATTGCCCTTAATGCAGCTAAGTTGAGGTGGGAGAGTATTA
LOH20210628	MSN	RS0730	1	AACCAAGAACCTGGACTATCATGGGCAGGGAGTTGAGGTGGGAGAGTATTA
LOH20210628	MSN	RS0730	1	TTCCAGGAGAGCACGCTCCATCTGCTTCTGAGTTGAGGTGGGAGAGTATTA
LOH20210628	MSN	RS0730	1	GCAATGGACTTTCCTTCCGCACATCCTGTGAGTTGAGGTGGGAGAGTATTA
LOH20210628	MSN	RS0730	1	GCATAAGAAGCCAACAGGACCGCAGTTTCAAGTTGAGGTGGGAGAGTATTA
LOH20210628	MSN	RS0730	1	AGAAGCAGGGCCTACTCACCACTTTGCACTAGTTGAGGTGGGAGAGTATTA
LOH20210628	MSN	RS0730	1	TTCTTCTGGTCCCGAGAAGCCTGCAGCAGGAGTTGAGGTGGGAGAGTATTA
LOH20210628	MSN	RS0730	1	CCCACTACATGGACTCAAACTCATCAATGCAGTTGAGGTGGGAGAGTATTA
LOH20210628	MSN	RS0730	1	TTGGCTGGAAACTGTCGGGCTGCTCTGAGCAGTTGAGGTGGGAGAGTATTA
LOH20210628	MSN	RS0730	1	GGGTAAGATGAGGGAGGATTGCTGGGTGACAGTTGAGGTGGGAGAGTATTA
LOH20210628	MSN	RS0730	1	CTGAACGTTTGGCATGGCTCCAAGGCTTTTAGTTGAGGTGGGAGAGTATTA
LOH20210628	MSN	RS0730	1	GGGGAGATTAAGTTTGGTCCCATGGCTATAAGTTGAGGTGGGAGAGTATTA
LOH20210628	MSN	RS0730	1	ACAACAGTAAGTGTATATGGGGAGGGGGTGAGTTGAGGTGGGAGAGTATTA
LOH20210628	MSN	RS0730	1	AAGCCGGGGAGCATAGAACACAAAGTCCGGAGTTGAGGTGGGAGAGTATTA
LOH20210628	MSN	RS0730	1	CAACTGGCTAGGTTTGAGGGTACTCATCCTAGTTGAGGTGGGAGAGTATTA
LOH20210628	MSN	RS0730	1	CAGCTCTGCATCCATGGTGGTGACACGCACAGTTGAGGTGGGAGAGTATTA
LOH20210628	MSN	RS0730	1	ACATGAGGTGTACTCATGGCAGTCTTCAGCAGTTGAGGTGGGAGAGTATTA
LOH20210628	MSN	RS0730	1	CTTCTCCCGCTCAATCTTCTCCTTCTCTTTAGTTGAGGTGGGAGAGTATTA
LOH20210628	MSN	RS0730	1	TACACTTCGGCAAGGACTCCGGAGAACCGGAGTTGAGGTGGGAGAGTATTA
LOH20210628	MSN	RS0730	1	CCGACGCATGTACAGCTCATGATTTCCCATAGTTGAGGTGGGAGAGTATTA
LOH20210628	MSN	RS0730	1	TGACAGACAAGGGCTACTCTTACTCATCATAGTTGAGGTGGGAGAGTATTA
Pancreas20220830	ADGRE1	RS0095	1	GTCCATTGCTGGACAGGAAGCCTCGTTTACAAGAGTGAGTAGTAGTGGAGT
Pancreas20220830	ADGRE1	RS0095	1	GAGTTAGTCTGTGTTTACTGCTTGATGGGTAAGAGTGAGTAGTAGTGGAGT
Pancreas20220830	ADGRE1	RS0095	1	AGAGGAGCAGCCAAAAGCCCCACATCGTACAAGAGTGAGTAGTAGTGGAGT
Pancreas20220830	ADGRE1	RS0095	1	CTGCGCAGAGAAAATTATCCAAACTTCCCAAAGAGTGAGTAGTAGTGGAGT
Pancreas20220830	ADGRE1	RS0095	1	TCAGGGAGGCAGCCACAGATGTAGGAGCCTAAGAGTGAGTAGTAGTGGAGT
Pancreas20220830	ADGRE1	RS0095	1	AGAGTGAGTAGTAGTGGAGTACAGCATCTTGATGTTGCGAGAGCTGAAATA
Pancreas20220830	ADGRE1	RS0095	1	CCATCGTAAGCTCCCCAGAAGCCATGATGAAAGAGTGAGTAGTAGTGGAGT
Pancreas20220830	ADGRE1	RS0095	1	AGAGTGAGTAGTAGTGGAGTATGTGTGCAAATGAGACAAAAGCCACTCCTG
Pancreas20220830	ADGRE1	RS0095	1	AGAGTGAGTAGTAGTGGAGTACACCTTCAGGTTTCTCACCATCAGGAAGAG
Pancreas20220830	ADGRE1	RS0095	1	AGAGTGGATGTCTCCTCCTTGCTGAGCTCAAAGAGTGAGTAGTAGTGGAGT
Pancreas20220830	ADGRE1	RS0095	1	CTGCTCACTTTGGAGTATCAAGTCTTCCTTAAGAGTGAGTAGTAGTGGAGT
Pancreas20220830	ADGRE1	RS0095	1	AGAGTGAGTAGTAGTGGAGTACTCGAGTCACACATTCATCTTCATCTTCAC
Pancreas20220830	ADGRE1	RS0095	1	TGCACGTACAATAATAGCTTCCGAGAGTGTAAGAGTGAGTAGTAGTGGAGT
Pancreas20220830	ADGRE1	RS0095	1	AGAGTGAGTAGTAGTGGAGTAAGATGCAAAGCCAGGGTGGCAAGTGCAGAA
Pancreas20220830	ADGRE1	RS0095	1	AATGGCCTTGAAGGTCAGCAACCTCGTGTCAAGAGTGAGTAGTAGTGGAGT
Pancreas20220830	ADGRE1	RS0095	1	GAAGAGGATCCTTTTGCAGTTGAAGTTTCCAAGAGTGAGTAGTAGTGGAGT
Pancreas20220830	ADGRE1	RS0095	1	AACCATGTGGTCGCTTGCTCCAGCACGAGGAAGAGTGAGTAGTAGTGGAGT
Pancreas20220830	ADGRE1	RS0095	1	AGAGTGAGTAGTAGTGGAGTACCACATCAGTGTTCCAGGAGACACAGATAG
Pancreas20220830	ADGRE1	RS0095	1	TTTGTCCCAGGGTGGGAAGTGTGGTCATCCAAGAGTGAGTAGTAGTGGAGT
Pancreas20220830	ADGRE1	RS0095	1	CCAGGCAAGGAGGACAGAGTTTATCGTGATAAGAGTGAGTAGTAGTGGAGT
Pancreas20220830	ADGRE1	RS0095	1	AGAGTGAGTAGTAGTGGAGTAGTAGCTCCCAATAGTGTTGGTACATGATGA
Pancreas20220830	ADGRE1	RS0095	1	CCTTGGGAGCCTTCTGGATCCATTTGAAAGAAGAGTGAGTAGTAGTGGAGT
Pancreas20220830	ADGRE1	RS0095	1	CCCTCTGGCTGCCAAGTTAATGGACTCATTAAGAGTGAGTAGTAGTGGAGT
Pancreas20220830	ADGRE1	RS0095	1	AGAGTGAGTAGTAGTGGAGTAATCCTGTGTTTCTCCTTGGTGCATGAAACT
Pancreas20220830	ADGRE1	RS0095	1	AGAGTGAGTAGTAGTGGAGTATTCTTCTCCCCGGTCACAGTGCCACCAACA
Pancreas20220830	ADGRE1	RS0095	1	AGAGTGAGTAGTAGTGGAGTACACAAGTGTACAGAAGGAAGCATAACCAAG
Pancreas20220830	ADGRE1	RS0095	1	AGAGTGAGTAGTAGTGGAGTACCAGGATATTGGTGCAGACTGAGTTAGGAC
Pancreas20220830	ADGRE1	RS0095	1	AGAGTGAGTAGTAGTGGAGTATGGAAGCCCATAGCCAAAGGCACAGAGGTG
Pancreas20220830	ADGRE1	RS0095	1	AGAGTGAGTAGTAGTGGAGTACTTTCCACAGTCTCCAGCAAGATGGTGCCC
Pancreas20220830	ADGRE1	RS0095	1	AGAGTGAGTAGTAGTGGAGTATCCGTCTGAATCATCTGACTGGCATTCCCA
Pancreas20220830	ADGRE1	RS0095	1	AGAGTGAGTAGTAGTGGAGTACCTGGTTGACAGGTACAGCTGTAGCTTCCC
Pancreas20220830	ADGRE1	RS0095	1	CTAGGTCTTTGAAATTCAGCTGTCCATTGCAAGAGTGAGTAGTAGTGGAGT
Pancreas20220830	ADGRE1	RS0095	1	GAATCCAGTCTTTCCCAGTGGAAGAAGAGAAAGAGTGAGTAGTAGTGGAGT
Pancreas20220830	ADGRE1	RS0095	1	GGGGCACTTTTGTTCTCACAGGTATTATCAAAGAGTGAGTAGTAGTGGAGT
Pancreas20220830	ADGRE1	RS0095	1	AGAGTGAGTAGTAGTGGAGTACACAGGATTCGTCCAGGCCCTGGAACATTG
Pancreas20220830	ADGRE1	RS0095	1	CGCAATGATGGCACAAGCCGTCTGGTTGTCAAGAGTGAGTAGTAGTGGAGT
Pancreas20220830	ADGRE1	RS0095	1	TTGAATTCCTGGAGCACTCATCCACATCTTAAGAGTGAGTAGTAGTGGAGT
Pancreas20220830	ADGRE1	RS0095	1	AGAGTGAGTAGTAGTGGAGTAACAGAGTTAGAGCAGTTGGAATACTTAGGG
Pancreas20220830	ADGRE1	RS0095	1	GGCATGAGCAGCTGTAGGATCCCAGAGTGTAAGAGTGAGTAGTAGTGGAGT
Pancreas20220830	ADGRE1	RS0095	1	GGATGGCATAGATGACAGTAAAATCCCAGAAAGAGTGAGTAGTAGTGGAGT
Pancreas20220830	ADGRE1	RS0095	1	AGAGTGAGTAGTAGTGGAGTAGGTACATTGGTGCAGACAGAATTCAGTCCA
Pancreas20220830	ADGRE1	RS0095	1	CTTGGCCAAGAAGAGACACACACAAAGATGAAGAGTGAGTAGTAGTGGAGT
Pancreas20220830	ADGRE1	RS0095	1	CACAAGGTGAGTCACTTTGAAGACATTCGTAAGAGTGAGTAGTAGTGGAGT
Pancreas20220830	ADGRE1	RS0095	1	AGAGTGAGTAGTAGTGGAGTATGTGGCAGGTTGCATGTTCAGGGCAAACGT
Pancreas20220830	ADGRE1	RS0095	1	TACAGAAGCAGAGATTATGACCACCAGGACAAGAGTGAGTAGTAGTGGAGT
Pancreas20220830	ADGRE1	RS0095	1	CCAGGAGCAGCCCAAGATGAAAATCTGGGCAAGAGTGAGTAGTAGTGGAGT
Pancreas20220830	ADGRE1	RS0095	1	AGAGTGAGTAGTAGTGGAGTAGAAGATGAAAGCCCCCTGCAGACTGTTGAT
Pancreas20220830	ADGRE1	RS0095	1	AGAGTGAGTAGTAGTGGAGTAGCCCTCCTCCACTAGATTCAAGTCCTGAGT
Pancreas20220830	ADGRE1	RS0095	1	AGAGTGAGTAGTAGTGGAGTAAAGGCAAGACATACCAGGGAGATGACTGTA
Pancreas20220830	ADGRE1	RS0095	1	ACACGGGAATTCATCCTCAGCTTCCGGAAGAAGAGTGAGTAGTAGTGGAGT
Pancreas20220830	ADGRE1	RS0095	1	GTACCGTTGAAATAGGACGTGCTCTTTTCAAAGAGTGAGTAGTAGTGGAGT
Pancreas20220830	ADGRE1	RS0095	1	GCGATTATGCATCCCATAGCCCCGTGGCTGAAGAGTGAGTAGTAGTGGAGT
Pancreas20220830	ADGRE1	RS0095	1	AGAGTGAGTAGTAGTGGAGTACCTGGTGAGGAGTTTCTTATATTCATCCCG
Pancreas20220830	ADGRE1	RS0095	1	AATGGTGAACAGGTATGCCATGATGCTTGCAAGAGTGAGTAGTAGTGGAGT
Pancreas20220830	ADGRE1	RS0095	1	AGACTGTGTGTGTCTCGGATGCTTCCACAAAAGAGTGAGTAGTAGTGGAGT
Pancreas20220830	ADGRE1	RS0095	1	CAGATCCCAATTGTCAGACACTCATCAACAAAGAGTGAGTAGTAGTGGAGT
Pancreas20220830	ADGRE1	RS0095	1	GCCTCTCAGACTTCTGCTTTGGCTGGATGTAAGAGTGAGTAGTAGTGGAGT
Pancreas20220830	ADGRE1	RS0095	1	ACACTTGTAGCTGCACTCTGTAAGGACACTAAGAGTGAGTAGTAGTGGAGT
Pancreas20220830	ADGRE1	RS0095	1	AGAGTGAGTAGTAGTGGAGTAGCTGGAGGGTATAGATAATAGGCTTGGAGA
Pancreas20220830	ADGRE1	RS0095	1	AGCACGACACAGCAGGAAGGTGGCTATGGCAAGAGTGAGTAGTAGTGGAGT
Pancreas20220830	ADGRE1	RS0095	1	AGAGTGAGTAGTAGTGGAGTAGATAAACCCCGTCTCTGTATTCAACCAGCA
Pancreas20220830	ADGRE1	RS0095	1	AGTCTTGTCTATACCGGTGAGGAAGAGAATAAGAGTGAGTAGTAGTGGAGT
Pancreas20220830	ADGRE1	RS0095	1	AGTCTGGGAATGGGAGCTAAGGTCAGTCTTAAGAGTGAGTAGTAGTGGAGT
Pancreas20220830	ADGRE1	RS0095	1	AGAGTGAGTAGTAGTGGAGTATCTGAAAAGTTGGCAAAGAGAATCCAGCTG
Pancreas20220830	ADGRE1	RS0095	1	GCAGGCGAGGAAAAGATAGTGTAGGAATCCAAGAGTGAGTAGTAGTGGAGT
Pancreas20220830	ADGRE1	RS0095	1	CCCACATGGCTGATGATATACAAGGAGAATAAGAGTGAGTAGTAGTGGAGT
Pancreas20220830	ADGRE1	RS0095	1	CTTGAGTTTAGAGACTTCTGAGCTGACACTAAGAGTGAGTAGTAGTGGAGT
Pancreas20220830	ADGRE1	RS0095	1	AGAGTGAGTAGTAGTGGAGTAGGACATGTGTCATCACACTCATCGATATCT
Pancreas20220830	ADGRE1	RS0095	1	AGAGTGAGTAGTAGTGGAGTATGCAGGTGGCATAAGCTGGGCAAGTGGTAG
Pancreas20220830	ADGRE1	RS0095	1	AGAGTGAGTAGTAGTGGAGTAGAACACCACAAGAAAGTGCATAGGAAACAC
Pancreas20220830	ADGRE1	RS0095	1	TACCTGACGGTTGAGCAGACAGTGAATGAGAAGAGTGAGTAGTAGTGGAGT
Pancreas20220830	ADGRE1	RS0095	1	GCAAGAAAGGATGTTAACCCATCTTGGAAGAAGAGTGAGTAGTAGTGGAGT
Pancreas20220830	ADGRE1	RS0095	1	AGGTGCAGTAATAACTGTCTGTGGTGTCAGAAGAGTGAGTAGTAGTGGAGT
Pancreas20220830	ADGRE1	RS0095	1	CCTGGAGTTTGGTTCCATCTATCCATGTTTAAGAGTGAGTAGTAGTGGAGT
Pancreas20220830	ADGRE1	RS0095	1	TGATGCAAATGAAGGTGGGACCACAGAGAGAAGAGTGAGTAGTAGTGGAGT
Pancreas20220830	ADGRE1	RS0095	1	AGAGTGAGTAGTAGTGGAGTAATTCCACTCCTGGGCCTTGAAAGTTGGTTT
Pancreas20220830	ADGRE1	RS0095	1	AGAGTGAGTAGTAGTGGAGTACATCACTGCCTCCACTAGCATCCAGAAGAA
Pancreas20220830	ADGRE1	RS0095	1	CAAGGGGCCAATCTGGAAAATGCCCAGCACAAGAGTGAGTAGTAGTGGAGT
Pancreas20220830	ADGRE1	RS0095	1	GGGCCCCTGTAGATACTGATTCTTTGATTAAAGAGTGAGTAGTAGTGGAGT
Pancreas20220830	ADGRE1	RS0095	1	TCTCACAGCCCGAGGGTGTCCATCTCCCATAAGAGTGAGTAGTAGTGGAGT
Pancreas20220830	ADGRE1	RS0095	1	AGAGTGAGTAGTAGTGGAGTAGATCATGCAGACAGGCCCCAGGAAACTCCA
Pancreas20220830	ADGRE1	RS0095	1	CCTGCCCTGCACTGCTTGGCATTGCTGTATAAGAGTGAGTAGTAGTGGAGT
Pancreas20220830	ADGRE1	RS0095	1	AGAGTGAGTAGTAGTGGAGTATATCTTGACACTCATTCACACCACCAAGTG
Pancreas20220830	ADGRE1	RS0095	1	AGCCTCTAAGACAGCTGCACTTGGCTCTCCAAGAGTGAGTAGTAGTGGAGT
Pancreas20220830	ADGRE1	RS0095	1	AGAGTGAGTAGTAGTGGAGTAGACTGGCCATCTTCAAAGAAGCGTTCATTT
Pancreas20220830	ADGRE1	RS0095	1	AGAGTGAGTAGTAGTGGAGTACAGGTGCATGTAGGTATTGTGGTTCTGAAC
Pancreas20220830	ADGRE1	RS0095	1	GCAGAGCTTCTGCCTCAGAACCCACAGTGTAAGAGTGAGTAGTAGTGGAGT
Pancreas20220830	ADGRE1	RS0095	1	GAGGGTATCAGAAGAGCAGCTAACATGGTGAAGAGTGAGTAGTAGTGGAGT
Pancreas20220830	ADGRE1	RS0095	1	AGAGTGAGTAGTAGTGGAGTATACAATTCCCATCTGCCGGATGGCCAAGGA
Pancreas20220830	ADGRE1	RS0095	1	CTCCTTGCACTCTTCATTGATGACTTTGCTAAGAGTGAGTAGTAGTGGAGT
Pancreas20220830	ADGRE1	RS0095	1	AGAGTGAGTAGTAGTGGAGTAGGAGCTTCATAGTTGTAAGGCACAAAAGAC
Pancreas20220830	ADGRE1	RS0095	1	TGTGGCAGTCATTCAATGAAGAAAGCCTTCAAGAGTGAGTAGTAGTGGAGT
Pancreas20220830	ANXA10	RS0793	2	GGATGTTATGAGTGTTGGGTAGTCACACAGACAGTGGTCAATTTTCCACATAGGATGTTATGAGTGTTGGGT
Pancreas20220830	ANXA10	RS0793	2	GGATGTTATGAGTGTTGGGTAAGTCCAGGCAATTTCTTTGAGGGTGATCATAGGATGTTATGAGTGTTGGGT
Pancreas20220830	ANXA10	RS0793	2	GGATGTTATGAGTGTTGGGTAGCATCATAAGATGGTGGAGGATACATCAGGAGGATGTTATGAGTGTTGGGT
Pancreas20220830	ANXA10	RS0793	2	GGATGTTATGAGTGTTGGGTAGCACTGAGAGTTATTACACACTGAGGGTGAAGGATGTTATGAGTGTTGGGT
Pancreas20220830	ANXA10	RS0793	2	GGATGTTATGAGTGTTGGGTACCCCGCAAAACATTTTCAAGAGAGGAAGTAAGGATGTTATGAGTGTTGGGT
Pancreas20220830	ANXA10	RS0793	2	GGATGTTATGAGTGTTGGGTAGCTGTACTGTAAACAGTAGGCTTCTCGCATAGGATGTTATGAGTGTTGGGT
Pancreas20220830	ANXA10	RS0793	2	GGATGTTATGAGTGTTGGGTACTGGAAAACCAGCCAAAGTTGTGGGTAGCTAGGATGTTATGAGTGTTGGGT
Pancreas20220830	ANXA10	RS0793	2	GGATGTTATGAGTGTTGGGTATGCAGTCAAATCCTTGGAGTGCTCCGCCTAAGGATGTTATGAGTGTTGGGT
Pancreas20220830	ANXA10	RS0793	2	GGATGTTATGAGTGTTGGGTAGCTCCTGGAAATAACCATCGTAACAGTCATAGGATGTTATGAGTGTTGGGT
Pancreas20220830	ANXA10	RS0793	2	GGATGTTATGAGTGTTGGGTACCACCAGGTCTTGGCCAGAAATATTTTGAAAGGATGTTATGAGTGTTGGGT
Pancreas20220830	ANXA10	RS0793	2	GGATGTTATGAGTGTTGGGTACCAGCTATCATCTGCCGCTGTGCATTGCTGAGGATGTTATGAGTGTTGGGT
Pancreas20220830	ANXA10	RS0793	2	GGATGTTATGAGTGTTGGGTATGACAGTGGTCACACACAGAGGGTGATCAGAGGATGTTATGAGTGTTGGGT
Pancreas20220830	ANXA10	RS0793	2	GGATGTTATGAGTGTTGGGTACAGTGTGAATACAGCACGCGTTCAGCAGTCAGGATGTTATGAGTGTTGGGT
Pancreas20220830	ANXA10	RS0793	2	GGATGTTATGAGTGTTGGGTAGGTCCCTTCATGGCATGCCAGAGCTCATGAAGGATGTTATGAGTGTTGGGT
Pancreas20220830	ANXA10	RS0793	2	GGATGTTATGAGTGTTGGGTACTTCCACATCACCAGCACAGATGGCAAGTAAGGATGTTATGAGTGTTGGGT
Pancreas20220830	ANXA10	RS0793	2	GGATGTTATGAGTGTTGGGTAGGCGATGAGAATCCTGATGACAGTTTTGTTAGGATGTTATGAGTGTTGGGT
Pancreas20220830	ANXA10	RS0793	2	GGATGTTATGAGTGTTGGGTACGTTGTGTTAGGATGTCAATCAGCATGTCTAGGATGTTATGAGTGTTGGGT
Pancreas20220830	ANXA10	RS0793	2	GGATGTTATGAGTGTTGGGTACTTGTTGCACAGGATCATCTGCATCATGGTAGGATGTTATGAGTGTTGGGT
Pancreas20220830	ANXA10	RS0793	2	GGATGTTATGAGTGTTGGGTACCTGAGGTTTCTGAGTAAATGTCCTCTTGAAGGATGTTATGAGTGTTGGGT
Pancreas20220830	ANXA10	RS0793	2	GGATGTTATGAGTGTTGGGTAACACATATGGACGGTGGTCACACTGACAGTAGGATGTTATGAGTGTTGGGT
Pancreas20220830	ANXA10	RS0793	2	GGATGTTATGAGTGTTGGGTAAGGTCCCGGCCATACATGCTCTGATAGGTCAGGATGTTATGAGTGTTGGGT
Pancreas20220830	ANXA10	RS0793	2	GGATGTTATGAGTGTTGGGTAACCAAGTTCATGAGAGTATCCCTGAAGTGTAGGATGTTATGAGTGTTGGGT
Pancreas20220830	ANXA10	RS0793	2	GGATGTTATGAGTGTTGGGTATTCCCACAGCACCATTGCATCCTGAGCAGCAGGATGTTATGAGTGTTGGGT
Pancreas20220830	ANXA10	RS0793	2	GGATGTTATGAGTGTTGGGTAGGAAGCCAAAATCATGGATTGCCCTGTATAAGGATGTTATGAGTGTTGGGT
Pancreas20220830	ANXA10	RS0793	2	GGATGTTATGAGTGTTGGGTAGCATTTGGGCATCCATCATGGGATTGAAATAGGATGTTATGAGTGTTGGGT
Pancreas20220830	ANXA10	RS0793	2	GGATGTTATGAGTGTTGGGTAGGTCACACACAGAGGGTGATCAGGCACTAAAGGATGTTATGAGTGTTGGGT
Pancreas20220830	ANXA10	RS0793	2	GGATGTTATGAGTGTTGGGTAGTGCTTTCTCATAGTGCCCTGAAGCAAAATAGGATGTTATGAGTGTTGGGT
Pancreas20220830	ANXA10	RS0793	2	GGATGTTATGAGTGTTGGGTATCACCAGGATTTCAGTAAAGGTCCTGCTTCAGGATGTTATGAGTGTTGGGT
Pancreas20220830	ANXA10	RS0793	2	GGATGTTATGAGTGTTGGGTATTTATGTTCCCCAGTCTTCTGCTGGCAGGCAGGATGTTATGAGTGTTGGGT
Pancreas20220830	ANXA10	RS0793	2	GGATGTTATGAGTGTTGGGTACATTGCAGGATCAGAGTATCCTTCCTCCCTAGGATGTTATGAGTGTTGGGT
Pancreas20220830	ANXA10	RS0793	2	GGATGTTATGAGTGTTGGGTATATGTCGGGTGCCTATAAAGAAGATCGCATAGGATGTTATGAGTGTTGGGT
Pancreas20220830	ANXA10	RS0793	2	GGATGTTATGAGTGTTGGGTACCCTTGCTTCAGCTTTGTTTTGTTTGTCCAAGGATGTTATGAGTGTTGGGT
Pancreas20220830	ANXA10	RS0793	2	GGATGTTATGAGTGTTGGGTACCCACCATCACTTCTTTGAAGTGAGATGAAAGGATGTTATGAGTGTTGGGT
Pancreas20220830	ANXA10	RS0793	2	GGATGTTATGAGTGTTGGGTATGGTGACCATAACATGGATGGTGGTCACATAGGATGTTATGAGTGTTGGGT
Pancreas20220830	ANXA10	RS0793	2	GGATGTTATGAGTGTTGGGTACCTGGATACAACGAACAATAGCAACCAGCAAGGATGTTATGAGTGTTGGGT
Pancreas20220830	ANXA10	RS0793	2	GGATGTTATGAGTGTTGGGTACTGGAAAATCTCCCCATTTGTTCTTGAAGCAGGATGTTATGAGTGTTGGGT
Pancreas20220830	ANXA10	RS0793	2	GGATGTTATGAGTGTTGGGTACACCTTCAAACTCTCCCTCTTTTCAGTAGTAGGATGTTATGAGTGTTGGGT
Pancreas20220830	ANXA10	RS0793	2	GGATGTTATGAGTGTTGGGTAAGAGTTGTTCCCTATGAGGCCAGAATGGCTAGGATGTTATGAGTGTTGGGT
Pancreas20220830	ANXA10	RS0793	2	GGATGTTATGAGTGTTGGGTAGCACTAATGGTGACCATAATATGGATGGTGAGGATGTTATGAGTGTTGGGT
Pancreas20220830	ANXA10	RS0793	2	GGATGTTATGAGTGTTGGGTAGAGCTGGGAAGATGGTTCCTTGGACATATTAGGATGTTATGAGTGTTGGGT
Pancreas20220830	ANXA10	RS0793	2	GGATGTTATGAGTGTTGGGTATTCTGCTGGCAGGCTTCCCACAGCACCATTAGGATGTTATGAGTGTTGGGT
Pancreas20220830	ANXA10	RS0793	2	GGATGTTATGAGTGTTGGGTACTTTGTTTTGTTTGTCCAAGAGTCCAGGCAAGGATGTTATGAGTGTTGGGT
Pancreas20220830	ANXA10	RS0793	2	GGATGTTATGAGTGTTGGGTATCATCTGCATCATGGTTTTATGTTCCCCAGAGGATGTTATGAGTGTTGGGT
Pancreas20220830	ANXA10	RS0793	2	GGATGTTATGAGTGTTGGGTAGCTTGGTTTGTCCTGGATACAACGAACAATAGGATGTTATGAGTGTTGGGT
Pancreas20220830	ANXA10	RS0793	2	GGATGTTATGAGTGTTGGGTAGGCAATTCTCATCAGTTCCTGGTCCCTTCAAGGATGTTATGAGTGTTGGGT
Pancreas20220830	ANXA10	RS0793	2	GGATGTTATGAGTGTTGGGTAGTCATTAGGTCTATTTCACTTCTGGCGATGAGGATGTTATGAGTGTTGGGT
Pancreas20220830	ANXA10	RS0793	2	GGATGTTATGAGTGTTGGGTACGTTCAGCAGTCTATGTCGGGTGCCTATAAAGGATGTTATGAGTGTTGGGT
Pancreas20220830	ANXA10	RS0793	2	GGATGTTATGAGTGTTGGGTAGGATTGAAATTTGGAGCTGGGAAGATGGTTAGGATGTTATGAGTGTTGGGT
Pancreas20220830	ANXA10	RS0793	2	GGATGTTATGAGTGTTGGGTACATGTCTTTGTTGCAGTCAAATCCTTGGAGAGGATGTTATGAGTGTTGGGT
Pancreas20220830	ANXA10	RS0793	2	GGATGTTATGAGTGTTGGGTACTTCCTCCCTGTTTGCCTGGACCAAGTTCAAGGATGTTATGAGTGTTGGGT
Pancreas20220830	ANXA10	RS0793	2	GGATGTTATGAGTGTTGGGTAGATGTCAATCAGCATGTCTTTGTTGCAGTCAGGATGTTATGAGTGTTGGGT
Pancreas20220830	ANXA10	RS0793	2	GGATGTTATGAGTGTTGGGTACCTTGGACATATTCCCCGCAAAACATTTTCAGGATGTTATGAGTGTTGGGT
Pancreas20220830	ANXA10	RS0793	2	GGATGTTATGAGTGTTGGGTATTTCTTTGAGGGTGATCATGCACTGAGAGTAGGATGTTATGAGTGTTGGGT
Pancreas20220830	ANXA10	RS0793	2	GGATGTTATGAGTGTTGGGTACATTACAAGGCTATTCTAGGCCCTTGCTTCAGGATGTTATGAGTGTTGGGT
Pancreas20220830	ANXA10	RS0793	2	GGATGTTATGAGTGTTGGGTAGAGGAAGTAACCAGGGTAGATCACCAGGATAGGATGTTATGAGTGTTGGGT
Pancreas20220830	ANXA10	RS0793	2	GGATGTTATGAGTGTTGGGTAGTAACAGTCATTGATGGCATCCACCAGGTCAGGATGTTATGAGTGTTGGGT
Pancreas20220830	ANXA10	RS0793	2	GGATGTTATGAGTGTTGGGTAGTTCCTTCAGAACTGAAATCAGGTCCCGGCAGGATGTTATGAGTGTTGGGT
Pancreas20220830	ANXA10	RS0793	2	GGATGTTATGAGTGTTGGGTACAAAGTTGTGGGTAGCTCTTGTTGCACAGGAGGATGTTATGAGTGTTGGGT
Pancreas20220830	CD44	RS0332	1	GGCTTTTTGAGGGGTTCCCCAGGGAACTGAAGGGAGAATGAGGTGTAATGT
Pancreas20220830	CD44	RS0332	1	GGGAGAATGAGGTGTAATGTAGAAGATGACTCTTGGACTCTGATGGTTGAA
Pancreas20220830	CD44	RS0332	1	TCCCTGATCTTCAATGAGATTGAGCTGGGTAGGGAGAATGAGGTGTAATGT
Pancreas20220830	CD44	RS0332	1	GGGAGAATGAGGTGTAATGTATTGAATGGTTTGGCTTCCACTGGGTCCAGT
Pancreas20220830	CD44	RS0332	1	GGGAGAATGAGGTGTAATGTAAGACACACCAGCCTGCTTTCGCTACTGCCC
Pancreas20220830	CD44	RS0332	1	AGGAGTCATCCTGATCTCCAGTAGGCTGTTAGGGAGAATGAGGTGTAATGT
Pancreas20220830	CD44	RS0332	1	GGGAGAATGAGGTGTAATGTATTCCGGGTCTCGTCAGCTGTCATACACTGG
Pancreas20220830	CD44	RS0332	1	GGGAGAATGAGGTGTAATGTAGCTGTGACTAAGCAGCCAACGGAAGTTTAA
Pancreas20220830	CD44	RS0332	1	GGGAGAATGAGGTGTAATGTAGATACTCATGGTTATTGAAAGGAGGCTGTG
Pancreas20220830	CD44	RS0332	1	ACTCCGTACCAGGCATCTTCGTTGTTGTATAGGGAGAATGAGGTGTAATGT
Pancreas20220830	CD44	RS0332	1	GGGAGAATGAGGTGTAATGTATTGTAGCATGTGGGGTCTCCTCTTCATCCT
Pancreas20220830	CD44	RS0332	1	TCCCCGTTGAGCTCACTGGGTTTCCTGTCTAGGGAGAATGAGGTGTAATGT
Pancreas20220830	CD44	RS0332	1	GGGAGAATGAGGTGTAATGTAGACTGCTGGAGAGGCAATATGGACCCATTC
Pancreas20220830	CD44	RS0332	1	GGGAGAATGAGGTGTAATGTAGGGTATTGAAAGGTGTAGCCTTCTACAGAA
Pancreas20220830	CD44	RS0332	1	CCTACCACAACCCAACTAGTGGACTTTTTTAGGGAGAATGAGGTGTAATGT
Pancreas20220830	CD44	RS0332	1	GGGAGAATGAGGTGTAATGTAGGGCCCTCATTTCAGAAAGCAATGCTATTT
Pancreas20220830	CD44	RS0332	1	CCAGCTGCCTCTGACTTCTTCCATATTATTAGGGAGAATGAGGTGTAATGT
Pancreas20220830	CD44	RS0332	1	CTTGCTTTCTGTTTGATGACCTTGTCCCATAGGGAGAATGAGGTGTAATGT
Pancreas20220830	CD44	RS0332	1	CCAAAGACCTCAGTTTTAGCAGGGGTCACTAGGGAGAATGAGGTGTAATGT
Pancreas20220830	CD44	RS0332	1	TGAAGGGTTGTACTATGACTGGAGTCTGTAAGGGAGAATGAGGTGTAATGT
Pancreas20220830	CD44	RS0332	1	GGGAGAATGAGGTGTAATGTAGGGAAGAGAGTCCCATTTTCCATTGTGTCT
Pancreas20220830	CD44	RS0332	1	GTCAAGATGGAAGATGGACCGGTACTTATTAGGGAGAATGAGGTGTAATGT
Pancreas20220830	CD44	RS0332	1	GCATCTTTAGCGCCGCTCTTAGTGCTAGATAGGGAGAATGAGGTGTAATGT
Pancreas20220830	CD44	RS0332	1	GGGGGGGGCTATAAAAGAACAAAACAAAACAGGGAGAATGAGGTGTAATGT
Pancreas20220830	CD44	RS0332	1	GGGAGAATGAGGTGTAATGTATGGGGAAAATCCTTAGCTGGTGGATGTTCC
Pancreas20220830	CD44	RS0332	1	GGGAGAATGAGGTGTAATGTAGGATGTGAGATTGGGTCGAAGAAATCTGTC
Pancreas20220830	CD44	RS0332	1	GGGAGAATGAGGTGTAATGTAGAGTAAGGAGAGCTGAGGCTCAAAATTGTG
Pancreas20220830	CD44	RS0332	1	GGGAGAATGAGGTGTAATGTAAGGAGGGGCTGAGGCATTGAAGCAATATGT
Pancreas20220830	CD44	RS0332	1	GATGGCAAAAGAACACTTTAAGGGCTCCTAAGGGAGAATGAGGTGTAATGT
Pancreas20220830	CD44	RS0332	1	GGGAGAATGAGGTGTAATGTAAGAGAAGGAAAGCCTCCAGGATATATGAGA
Pancreas20220830	CD44	RS0332	1	GGGAGAATGAGGTGTAATGTATCTTCCGGCTCTCCATGTAATGTAGAGAAG
Pancreas20220830	CD44	RS0332	1	GTTTCAAAACCCTTGCTCAGGGCCAACTTCAGGGAGAATGAGGTGTAATGT
Pancreas20220830	CD44	RS0332	1	GGGAGAATGAGGTGTAATGTACAGGAAACATCCTCTTGACTCTGTGTTGTT
Pancreas20220830	CD44	RS0332	1	GGGAGAATGAGGTGTAATGTACTGCATGGCTTTTTGAGTGCACAGTTGAGG
Pancreas20220830	CD44	RS0332	1	GGGAGAATGAGGTGTAATGTACAATCCCAGAGTGGCTTGCTGCATATAGGT
Pancreas20220830	CD44	RS0332	1	ACCAAATGGGTATTTGGAGCTGCAGTAGGCAGGGAGAATGAGGTGTAATGT
Pancreas20220830	CD44	RS0332	1	AAAGCCTGGCAGAGGTCAGCTGCCTCAGTCAGGGAGAATGAGGTGTAATGT
Pancreas20220830	CD44	RS0332	1	GGGAGAATGAGGTGTAATGTATCTGAAACCACGTCTCCTGCTGGGTAGCTG
Pancreas20220830	CD44	RS0332	1	GGGAGAATGAGGTGTAATGTAATGGAGAGCTTGACAGAGCCCTTTTATGAC
Pancreas20220830	CD44	RS0332	1	GGGAGAATGAGGTGTAATGTATTCACTTGGGGTAGGGGGGTTCTTCCCCTG
Pancreas20220830	CD44	RS0332	1	GGGAGAATGAGGTGTAATGTATTGGCTCCCAGCCTGTTGGGTTGGTATTTG
Pancreas20220830	CD44	RS0332	1	TCCGGGGTCTCTGATGGTTCCTTGTTCACCAGGGAGAATGAGGTGTAATGT
Pancreas20220830	CD44	RS0332	1	GGGAGAATGAGGTGTAATGTAGTCCCCACCACAATGTTTTGTGAAATCACT
Pancreas20220830	CD44	RS0332	1	ACCCCAATCTTCATGTCCACACTCTGCAGAAGGGAGAATGAGGTGTAATGT
Pancreas20220830	CD44	RS0332	1	CCTGGTAAGGAGCCATCAACATTAACGTTGAGGGAGAATGAGGTGTAATGT
Pancreas20220830	CD44	RS0332	1	GTGCCACCAAAACTTGTCCATGGCGTGCTGAGGGAGAATGAGGTGTAATGT
Pancreas20220830	CD44	RS0332	1	GGGAGAATGAGGTGTAATGTAATGGGCAGGGAAGGAGGGAGGCTAGAATAT
Pancreas20220830	CD44	RS0332	1	GGGAGAATGAGGTGTAATGTAGATGTGCTACAAAGACTCAGACTTTGCTTG
Pancreas20220830	CD44	RS0332	1	GGGAGAATGAGGTGTAATGTATGGTGCTGATTCTGTCTATATCAGCCATCC
Pancreas20220830	CD44	RS0332	1	GGGAGAATGAGGTGTAATGTAGTGGGACCCTTAGAAAGGAAGTTCCATTTT
Pancreas20220830	CD44	RS0332	1	GGGAGAATGAGGTGTAATGTAATAGGACCAGAAGTTGTGGTCACTCCACTG
Pancreas20220830	CD44	RS0332	1	GGGAGAATGAGGTGTAATGTAATCGATCTGCTGATGTGGATGTGCCAGGCT
Pancreas20220830	CD44	RS0332	1	GTATCTGTGGGAAGACTTCCACCTCTTCTTAGGGAGAATGAGGTGTAATGT
Pancreas20220830	CD44	RS0332	1	GGGAGAATGAGGTGTAATGTACCAGTGGAGAATAGCCAAGAATCATCTAGT
Pancreas20220830	CD44	RS0332	1	AAATTTCCTCCCAGAGACCAATCTAGGTTCAGGGAGAATGAGGTGTAATGT
Pancreas20220830	CD44	RS0332	1	GGGAGAATGAGGTGTAATGTACAGTTCTGGGCTTCTTGCCTCTTGGGTGGT
Pancreas20220830	CD44	RS0332	1	TGAGAGCCTGGAATGAAAACAGTGCTCCTGAGGGAGAATGAGGTGTAATGT
Pancreas20220830	CD44	RS0332	1	ACCCCGCTGGAAAGCAATGCCTAAGGATTGAGGGAGAATGAGGTGTAATGT
Pancreas20220830	CD44	RS0332	1	GGGAGAATGAGGTGTAATGTAGTAGGTCTGTGACTGATGTACAGTCTTCTT
Pancreas20220830	CD44	RS0332	1	GGGAGAATGAGGTGTAATGTAGATAGCGTTGGGATGAATCCTCGGAATTAC
Pancreas20220830	CD44	RS0332	1	CGGGTAATGTACACATCAGGTTTTCCTCATAGGGAGAATGAGGTGTAATGT
Pancreas20220830	CD44	RS0332	1	TTCTAAGTACCAACTCGCTTGTGAAAGCACAGGGAGAATGAGGTGTAATGT
Pancreas20220830	CD44	RS0332	1	GGGAGAATGAGGTGTAATGTATGGTGGTTGTCTGGAGTAGTACTTCTGGGT
Pancreas20220830	CD44	RS0332	1	GGGAGAATGAGGTGTAATGTAATGAGCCATTCTGGAATCTGAGGTCTCCTC
Pancreas20220830	CD44	RS0332	1	TTCTGAGAATGACTCTGTGGAGTTGTCACTAGGGAGAATGAGGTGTAATGT
Pancreas20220830	CD44	RS0332	1	GGGAGAATGAGGTGTAATGTAAAATGCACCATTTCCTGAGACTTGCTGGCC
Pancreas20220830	CD44	RS0332	1	GGGAGAATGAGGTGTAATGTAAGAGTGAGTGACCTAAGAGGGAGGGAGCGC
Pancreas20220830	CD44	RS0332	1	GGGAGAATGAGGTGTAATGTACAATGGTGGCCAAGGTGCTCCGGATAAAGA
Pancreas20220830	CD44	RS0332	1	TCGGATCCATGAGTCACAGTGCGGGAACTCAGGGAGAATGAGGTGTAATGT
Pancreas20220830	CD44	RS0332	1	GGGAGAATGAGGTGTAATGTAGCAGATGAATGAACACTTGCCCAATATGTG
Pancreas20220830	CD44	RS0332	1	GGGAGAATGAGGTGTAATGTACTATGGTAGCATACCCTGGTAATGCAAGGC
Pancreas20220830	CD44	RS0332	1	GGGAGAATGAGGTGTAATGTAGCACTCGTTGTGGGCTCCTGAGTCTGAGTT
Pancreas20220830	CD44	RS0332	1	GGGAGAATGAGGTGTAATGTATCCTGGTTCGCACTTGAGTGTCCAGCTAAT
Pancreas20220830	CD44	RS0332	1	GGGAGAATGAGGTGTAATGTAGAAAACCAGGTGTCTAAATATGGAACTGGC
Pancreas20220830	CD44	RS0332	1	GGGAGAATGAGGTGTAATGTAGGCAGAATAGAAGTTGTTGGATGGTTTTCG
Pancreas20220830	CD44	RS0332	1	GGGAGAATGAGGTGTAATGTATAAAGAGCCCCAGGGAGCCTGTTGTGGGTG
Pancreas20220830	CD44	RS0332	1	GAGTCAGTAGCAAGAGTCACTTCAGTTTCTAGGGAGAATGAGGTGTAATGT
Pancreas20220830	CD44	RS0332	1	TCTTGTGCCCTCAAAGGGCATCAAGGGGTCAGGGAGAATGAGGTGTAATGT
Pancreas20220830	CD44	RS0332	1	TGAATGGAACCTGTCACTGGCTGGGGGCTGAGGGAGAATGAGGTGTAATGT
Pancreas20220830	CD44	RS0332	1	CATAGTGGGCAATCCCTGTTCTTATGAACAAGGGAGAATGAGGTGTAATGT
Pancreas20220830	CD44	RS0332	1	GGGAGAATGAGGTGTAATGTACATCTGAAAATTTTCCAGCAGAAGGGAGTC
Pancreas20220830	CD44	RS0332	1	GGGAGAATGAGGTGTAATGTAGTTGGCTGTGGTTTTTATTCCAGGCTTTGA
Pancreas20220830	CD44	RS0332	1	TTTCTGGGGTGCTCTTCTCGATGGTGGAGCAGGGAGAATGAGGTGTAATGT
Pancreas20220830	CD44	RS0332	1	AGAGTATGTAACCAGTACACCTGATCTCCCAGGGAGAATGAGGTGTAATGT
Pancreas20220830	CD44	RS0332	1	GGGAGAATGAGGTGTAATGTATGCCCCTCTCCACTTCCCAGACCCTTCACA
Pancreas20220830	CD44	RS0332	1	GGGAGAATGAGGTGTAATGTATTATGGTAACCGGTCCATCGAAGGAATTGG
Pancreas20220830	CD44	RS0332	1	GGGAGAATGAGGTGTAATGTACCAGAAAGTCCGTGTATCTCCTTTAAGGAA
Pancreas20220830	CD44	RS0332	1	AGAAATAGAAAAGGGTGGTCACCAAAGCACAGGGAGAATGAGGTGTAATGT
Pancreas20220830	CD44	RS0332	1	AAAAGGGTCGTGGGGAGAAGGGCAACGAGGAGGGAGAATGAGGTGTAATGT
Pancreas20220830	CD44	RS0332	1	CACATTTCCTTCTATGAACCCATACCTGCAAGGGAGAATGAGGTGTAATGT
Pancreas20220830	CD44	RS0332	1	GGGAGAATGAGGTGTAATGTACAGAATCATCACCACTATGGCAAGCAATGT
Pancreas20220830	CD44	RS0332	1	GGGAGAATGAGGTGTAATGTACAGTCTGAGCTCTATGAGATCCTGTTTCAA
Pancreas20220830	CSF3R	RS1040	2	TGGGATAGTATGTGGAAAGTACTGGTACAGGAGCAAGTTTTTTCGGGGGATATGGGATAGTATGTGGAAAGT
Pancreas20220830	CSF3R	RS1040	2	TGGGATAGTATGTGGAAAGTAGTTGCTTCTTCTGACACCACGTGTCCAGTCATGGGATAGTATGTGGAAAGT
Pancreas20220830	CSF3R	RS1040	2	TGGGATAGTATGTGGAAAGTATTGGGCTGATGGTGCAAGAGGCCAGGACAGATGGGATAGTATGTGGAAAGT
Pancreas20220830	CSF3R	RS1040	2	TGGGATAGTATGTGGAAAGTATCAGGGTAACTCCAGTCAGGGTGCAGGCTCATGGGATAGTATGTGGAAAGT
Pancreas20220830	CSF3R	RS1040	2	TGGGATAGTATGTGGAAAGTACCAGATGTTGGGATGCTAGGCATGTACCACATGGGATAGTATGTGGAAAGT
Pancreas20220830	CSF3R	RS1040	2	TGGGATAGTATGTGGAAAGTACTGCGTGAAGCTCAGCTTGATCCAGGAGTTATGGGATAGTATGTGGAAAGT
Pancreas20220830	CSF3R	RS1040	2	TGGGATAGTATGTGGAAAGTACTCCAGCTGTGCCCAGGTTGTGCCAACATGATGGGATAGTATGTGGAAAGT
Pancreas20220830	CSF3R	RS1040	2	TGGGATAGTATGTGGAAAGTATCACACTCCTGTTCCATGTACTCACTGGGCATGGGATAGTATGTGGAAAGT
Pancreas20220830	CSF3R	RS1040	2	TGGGATAGTATGTGGAAAGTAACTCAATGAGATAGCCCTGAGGCAGAAGGCATGGGATAGTATGTGGAAAGT
Pancreas20220830	CSF3R	RS1040	2	TGGGATAGTATGTGGAAAGTAATCTGTAGGGTGTAGACTGGGGCCTGATGGATGGGATAGTATGTGGAAAGT
Pancreas20220830	CSF3R	RS1040	2	TGGGATAGTATGTGGAAAGTATCGGCCCAGAAGATGGTGTAGTGGGTGAGGATGGGATAGTATGTGGAAAGT
Pancreas20220830	CSF3R	RS1040	2	TGGGATAGTATGTGGAAAGTACCAGAAGCTGGGTAACTGGAAGGTTTCCTCATGGGATAGTATGTGGAAAGT
Pancreas20220830	CSF3R	RS1040	2	TGGGATAGTATGTGGAAAGTACTTCCTCTCAGGAAGGAGGTTGAGGGAAACATGGGATAGTATGTGGAAAGT
Pancreas20220830	CSF3R	RS1040	2	TGGGATAGTATGTGGAAAGTAATAGGTTTGAGGGGCTGGCAGGGGGATAGCATGGGATAGTATGTGGAAAGT
Pancreas20220830	CSF3R	RS1040	2	TGGGATAGTATGTGGAAAGTATTGGGCTGTAAGCAGTATCTATCTGAACCTATGGGATAGTATGTGGAAAGT
Pancreas20220830	CSF3R	RS1040	2	TGGGATAGTATGTGGAAAGTAATAAGATTTAGGGCTAGGGGTGGGGCCCCCATGGGATAGTATGTGGAAAGT
Pancreas20220830	CSF3R	RS1040	2	TGGGATAGTATGTGGAAAGTAATCTGGGGAACTCCAGGACAGCAGGTAGCCATGGGATAGTATGTGGAAAGT
Pancreas20220830	CSF3R	RS1040	2	TGGGATAGTATGTGGAAAGTACACCACACCCAGCATAATTTTTGAGATTGGATGGGATAGTATGTGGAAAGT
Pancreas20220830	CSF3R	RS1040	2	TGGGATAGTATGTGGAAAGTATCTTTGCCTGTTGGTCCAGTTTGCTGCAGTATGGGATAGTATGTGGAAAGT
Pancreas20220830	CSF3R	RS1040	2	TGGGATAGTATGTGGAAAGTATTGTGCTCTCTCTTCTCTCTCGTCTCCTCTATGGGATAGTATGTGGAAAGT
Pancreas20220830	CSF3R	RS1040	2	TGGGATAGTATGTGGAAAGTATTACTCCTGGGCTGGTGGGGCTCTCAAGCAATGGGATAGTATGTGGAAAGT
Pancreas20220830	CSF3R	RS1040	2	TGGGATAGTATGTGGAAAGTAAGGCTGTTGGTGGTGAGGTGCATGAGGCAGATGGGATAGTATGTGGAAAGT
Pancreas20220830	CSF3R	RS1040	2	TGGGATAGTATGTGGAAAGTATGCTAGGGGCCAGAGACAGAGACACACTGGATGGGATAGTATGTGGAAAGT
Pancreas20220830	CSF3R	RS1040	2	TGGGATAGTATGTGGAAAGTATTCACCCTTGGGGTGGGGGACATAGACAGCATGGGATAGTATGTGGAAAGT
Pancreas20220830	CSF3R	RS1040	2	TGGGATAGTATGTGGAAAGTATAGACATGATACAAACTGGCGGGCTCCAGGATGGGATAGTATGTGGAAAGT
Pancreas20220830	CSF3R	RS1040	2	TGGGATAGTATGTGGAAAGTAGCTGAGTGGAGTCAGAGCGAATGTACTGCAATGGGATAGTATGTGGAAAGT
Pancreas20220830	CSF3R	RS1040	2	TGGGATAGTATGTGGAAAGTATGTACTGTTGGTGGACCCTGCCCGACTGGTATGGGATAGTATGTGGAAAGT
Pancreas20220830	CSF3R	RS1040	2	TGGGATAGTATGTGGAAAGTACCACTGTAATTCTGTAGAGCTGAAAGGGATATGGGATAGTATGTGGAAAGT
Pancreas20220830	CSF3R	RS1040	2	TGGGATAGTATGTGGAAAGTATCTCCAGACTTCTGGGGAGTAGCAAGAAGAATGGGATAGTATGTGGAAAGT
Pancreas20220830	CSF3R	RS1040	2	TGGGATAGTATGTGGAAAGTAACAGCTGCACACTCACTGTCCCTGGATCTAATGGGATAGTATGTGGAAAGT
Pancreas20220830	CSF3R	RS1040	2	TGGGATAGTATGTGGAAAGTAACAATCCGGGATGGTGTCCCCTTGGTACTGATGGGATAGTATGTGGAAAGT
Pancreas20220830	CSF3R	RS1040	2	TGGGATAGTATGTGGAAAGTAGGTCGGTTTCTTGTCTTCCTCCAGTTCAGTATGGGATAGTATGTGGAAAGT
Pancreas20220830	CSF3R	RS1040	2	TGGGATAGTATGTGGAAAGTATAAGGTCTTGGGCCATGGCATGGAGTCCGGATGGGATAGTATGTGGAAAGT
Pancreas20220830	CSF3R	RS1040	2	TGGGATAGTATGTGGAAAGTAGGAGCAGTTGTTCTGCCTCTTCTTTGCCACATGGGATAGTATGTGGAAAGT
Pancreas20220830	CSF3R	RS1040	2	TGGGATAGTATGTGGAAAGTATTCAGGGTGACGGAGAAGGAGTGGTCCCCAATGGGATAGTATGTGGAAAGT
Pancreas20220830	CSF3R	RS1040	2	TGGGATAGTATGTGGAAAGTACAGCTTTGGGGACTCGCTGGACCCTAGCATATGGGATAGTATGTGGAAAGT
Pancreas20220830	CSF3R	RS1040	2	TGGGATAGTATGTGGAAAGTAGTAGTAGGTGAAGAGGTCCCTGCTTTGTTGATGGGATAGTATGTGGAAAGT
Pancreas20220830	CSF3R	RS1040	2	TGGGATAGTATGTGGAAAGTATATCATCCCCAGCCTAGGGGCCTCAGGTACATGGGATAGTATGTGGAAAGT
Pancreas20220830	CSF3R	RS1040	2	TGGGATAGTATGTGGAAAGTAGCAGAGCCAGGTCACTACACAGGTAGTGGAATGGGATAGTATGTGGAAAGT
Pancreas20220830	CSF3R	RS1040	2	TGGGATAGTATGTGGAAAGTATGTTATTGTAGCTGGGAGAACTCATTTCCCATGGGATAGTATGTGGAAAGT
Pancreas20220830	CSF3R	RS1040	2	TGGGATAGTATGTGGAAAGTAGCTACTGTGGGCTGGGTCTGGCACATCTGAATGGGATAGTATGTGGAAAGT
Pancreas20220830	CSF3R	RS1040	2	TGGGATAGTATGTGGAAAGTAGTTGCAAAGGTGTATGTCCTGCCCTTGATGATGGGATAGTATGTGGAAAGT
Pancreas20220830	CSF3R	RS1040	2	TGGGATAGTATGTGGAAAGTACCAGAAGGAAGTCTTTCCTCTGCGTTTGCAATGGGATAGTATGTGGAAAGT
Pancreas20220830	CSF3R	RS1040	2	TGGGATAGTATGTGGAAAGTAGCTGGACCTTCGTTCTCCAGGAAAACCACTATGGGATAGTATGTGGAAAGT
Pancreas20220830	CSF3R	RS1040	2	TGGGATAGTATGTGGAAAGTACCATTTTGCCAGCTTGAAGCTTACCTGCCTATGGGATAGTATGTGGAAAGT
Pancreas20220830	CSF3R	RS1040	2	TGGGATAGTATGTGGAAAGTATCTGTCCACTGTCTTCCTGCAGGGGCGTTGATGGGATAGTATGTGGAAAGT
Pancreas20220830	CSF3R	RS1040	2	TGGGATAGTATGTGGAAAGTATCTGCTTCTCTCAGGGCCAGTAGATTTCAGATGGGATAGTATGTGGAAAGT
Pancreas20220830	CSF3R	RS1040	2	TGGGATAGTATGTGGAAAGTATGATGGTGGGGGCCTTCATGGTAGGCCTCAATGGGATAGTATGTGGAAAGT
Pancreas20220830	CSF3R	RS1040	2	TGGGATAGTATGTGGAAAGTAAGATGGATCTAGGGTCCTCAGGGTAAGGCCATGGGATAGTATGTGGAAAGT
Pancreas20220830	CSF3R	RS1040	2	TGGGATAGTATGTGGAAAGTATCTCACTATGTAGGCTAGCCCAGGCTGGCCATGGGATAGTATGTGGAAAGT
Pancreas20220830	CSF3R	RS1040	2	TGGGATAGTATGTGGAAAGTATGGAACTTGCAATCTTCCTGCATCTTCCTCATGGGATAGTATGTGGAAAGT
Pancreas20220830	CSF3R	RS1040	2	TGGGATAGTATGTGGAAAGTACAAGAGTACTAAGCAAAGTATGCCCAGGAAATGGGATAGTATGTGGAAAGT
Pancreas20220830	CSF3R	RS1040	2	TGGGATAGTATGTGGAAAGTACTGGTTTGGAGGTTGGGGCACAAAGGTCTCATGGGATAGTATGTGGAAAGT
Pancreas20220830	CSF3R	RS1040	2	TGGGATAGTATGTGGAAAGTACAGGCAGATGATGCTGTCTGTCCCCAGGTTATGGGATAGTATGTGGAAAGT
Pancreas20220830	CSF3R	RS1040	2	TGGGATAGTATGTGGAAAGTAATGTCTCAGCAATGACTGGGGCTAGGGCGCATGGGATAGTATGTGGAAAGT
Pancreas20220830	CSF3R	RS1040	2	TGGGATAGTATGTGGAAAGTATAGAGTGTGAGAGTGGGTGACCTCAGGGTAATGGGATAGTATGTGGAAAGT
Pancreas20220830	CSF3R	RS1040	2	TGGGATAGTATGTGGAAAGTAGACACCTTCCTGGCTTCCCTGCTGCGTTTGATGGGATAGTATGTGGAAAGT
Pancreas20220830	CSF3R	RS1040	2	TGGGATAGTATGTGGAAAGTACTCAGTTTCTCCATTTAGGAAAAAGGGGCTATGGGATAGTATGTGGAAAGT
Pancreas20220830	CSF3R	RS1040	2	TGGGATAGTATGTGGAAAGTAAAATGGAGGCCCAAAGACACAGTCATCTTCATGGGATAGTATGTGGAAAGT
Pancreas20220830	CSF3R	RS1040	2	TGGGATAGTATGTGGAAAGTAGACCTGGAGCCCCTGAAAGAGGGGAAAATCATGGGATAGTATGTGGAAAGT
Pancreas20220830	CSF3R	RS1040	2	TGGGATAGTATGTGGAAAGTAGGATGGGCTCATCTTGCAGTCTCCATAAGAATGGGATAGTATGTGGAAAGT
Pancreas20220830	CSF3R	RS1040	2	TGGGATAGTATGTGGAAAGTAATTCTCTGCTTGCACCCAGATGGCCATATAATGGGATAGTATGTGGAAAGT
Pancreas20220830	CSF3R	RS1040	2	TGGGATAGTATGTGGAAAGTAGCCCCAACTCAAAACCTACAATCAGTTCAAATGGGATAGTATGTGGAAAGT
Pancreas20220830	CSF3R	RS1040	2	TGGGATAGTATGTGGAAAGTACAATTTCACAACATCCATGGGGTCGAGGCAATGGGATAGTATGTGGAAAGT
Pancreas20220830	CSF3R	RS1040	2	TGGGATAGTATGTGGAAAGTAGAAGGCAGGTGGAACACCAGAGTCCAGTTGATGGGATAGTATGTGGAAAGT
Pancreas20220830	CSF3R	RS1040	2	TGGGATAGTATGTGGAAAGTAGGTCTTCAAGATACAAGGACCCCCAAAGTTATGGGATAGTATGTGGAAAGT
Pancreas20220830	CSF3R	RS1040	2	TGGGATAGTATGTGGAAAGTAAGCTCTCTCTCCAGCGAAGGTGTAGACATTATGGGATAGTATGTGGAAAGT
Pancreas20220830	CSF3R	RS1040	2	TGGGATAGTATGTGGAAAGTATGTCATGATGGTGGGCAACCAGGAGCTCAGATGGGATAGTATGTGGAAAGT
Pancreas20220830	CSF3R	RS1040	2	TGGGATAGTATGTGGAAAGTATAGGCCACAAGGGTCACGTTCTGGGCCTCTATGGGATAGTATGTGGAAAGT
Pancreas20220830	CSF3R	RS1040	2	TGGGATAGTATGTGGAAAGTACACATAGGCCTGAACCAGGGCTGGAAGGCTATGGGATAGTATGTGGAAAGT
Pancreas20220830	CSF3R	RS1040	2	TGGGATAGTATGTGGAAAGTAGCTCCTTTGAGCTGTGGCTGGTAGCGAAGTATGGGATAGTATGTGGAAAGT
Pancreas20220830	CSF3R	RS1040	2	TGGGATAGTATGTGGAAAGTATACATCAGGGCCAATGTCCAGGGCCTGCAGATGGGATAGTATGTGGAAAGT
Pancreas20220830	CSF3R	RS1040	2	TGGGATAGTATGTGGAAAGTACGGAGGGCTCTTCTCCTCTGAATAGGGCAGATGGGATAGTATGTGGAAAGT
Pancreas20220830	CSF3R	RS1040	2	TGGGATAGTATGTGGAAAGTATAGCCTGAGAAGCTCAGAGTAGAGGAGAGGATGGGATAGTATGTGGAAAGT
Pancreas20220830	CSF3R	RS1040	2	TGGGATAGTATGTGGAAAGTACCTCTTGGGGCAAGTTCCCGAAACTTCTCTATGGGATAGTATGTGGAAAGT
Pancreas20220830	CSF3R	RS1040	2	TGGGATAGTATGTGGAAAGTAAATCCAGGCAGAGATGAGCGAATGCATCGCATGGGATAGTATGTGGAAAGT
Pancreas20220830	CSF3R	RS1040	2	TGGGATAGTATGTGGAAAGTATACAGGAGGTCCCACGATGCCTGGGTACAGATGGGATAGTATGTGGAAAGT
Pancreas20220830	CSF3R	RS1040	2	TGGGATAGTATGTGGAAAGTACTTTAGATGCAGCGCTGGAGCATGAGGAGGATGGGATAGTATGTGGAAAGT
Pancreas20220830	CSF3R	RS1040	2	TGGGATAGTATGTGGAAAGTAGGTGAACTTGGATGAGTTACTTCACCATTCATGGGATAGTATGTGGAAAGT
Pancreas20220830	CSF3R	RS1040	2	TGGGATAGTATGTGGAAAGTACTGGGGTCTTGAATGGAACCAGATGTTTTCATGGGATAGTATGTGGAAAGT
Pancreas20220830	CSF3R	RS1040	2	TGGGATAGTATGTGGAAAGTACTAGAAACCCCCTTGTTCTTCAACTCCATGATGGGATAGTATGTGGAAAGT
Pancreas20220830	CSF3R	RS1040	2	TGGGATAGTATGTGGAAAGTAATGAAGCTGGTGGGCAGGTGGGTCTCAGGAATGGGATAGTATGTGGAAAGT
Pancreas20220830	CSF3R	RS1040	2	TGGGATAGTATGTGGAAAGTATTCCATGGCTTCCAGCTCAGCCACAGGCAGATGGGATAGTATGTGGAAAGT
Pancreas20220830	CSF3R	RS1040	2	TGGGATAGTATGTGGAAAGTATTCTAGCCCCGTCGTTAATGACAGGCGGGGATGGGATAGTATGTGGAAAGT
Pancreas20220830	CSF3R	RS1040	2	TGGGATAGTATGTGGAAAGTACACGTCCAGCCAGAATTTCTGAAAATACCAATGGGATAGTATGTGGAAAGT
Pancreas20220830	CSF3R	RS1040	2	TGGGATAGTATGTGGAAAGTAACAGTCGGCGCGGCTCCTGAAGCTCTTTAGATGGGATAGTATGTGGAAAGT
Pancreas20220830	CSF3R	RS1040	2	TGGGATAGTATGTGGAAAGTAGTTGGAAATTTCTCTTGGATCTCCTTGGAGATGGGATAGTATGTGGAAAGT
Pancreas20220830	CSF3R	RS1040	2	TGGGATAGTATGTGGAAAGTATAGAGGACCTGGTCACCAGTGCGAGAGGGAATGGGATAGTATGTGGAAAGT
Pancreas20220830	CSF3R	RS1040	2	TGGGATAGTATGTGGAAAGTAGATCTTGGTGATTGATGGCACGCTGGAGTCATGGGATAGTATGTGGAAAGT
Pancreas20220830	CSF3R	RS1040	2	TGGGATAGTATGTGGAAAGTACAGGGGGTGAAATCTCGATGTGTCCACAGCATGGGATAGTATGTGGAAAGT
Pancreas20220830	CSF3R	RS1040	2	TGGGATAGTATGTGGAAAGTAAGCCCGCAGAGCTCAAACTGGTCCTTGCTGATGGGATAGTATGTGGAAAGT
Pancreas20220830	CSF3R	RS1040	2	TGGGATAGTATGTGGAAAGTATGCTTCAGGACAAAGTCATGGAGGGAGATGATGGGATAGTATGTGGAAAGT
Pancreas20220830	GKN1	RS0994	2	GTGAAGTGGAAGGTGAGATTATGTGAGCTTCATGGCGGCAGGAGTGTGGTGAGTGAAGTGGAAGGTGAGATT
Pancreas20220830	GKN1	RS0994	2	GTGAAGTGGAAGGTGAGATTAAGCTGTGTAGCACTTCTTTGAGTACAAAGGAGTGAAGTGGAAGGTGAGATT
Pancreas20220830	GKN1	RS0994	2	GTGAAGTGGAAGGTGAGATTATCTGGAGGGATGCTTTATAGCGGAGAGGTCAGTGAAGTGGAAGGTGAGATT
Pancreas20220830	GKN1	RS0994	2	GTGAAGTGGAAGGTGAGATTACAGAGAACACTCTCATAATCAAGCATTGCGAGTGAAGTGGAAGGTGAGATT
Pancreas20220830	GKN1	RS0994	2	GTGAAGTGGAAGGTGAGATTATCAGGCAGCAGTGGCCTATCTGAGCCCAAAAGTGAAGTGGAAGGTGAGATT
Pancreas20220830	GKN1	RS0994	2	GTGAAGTGGAAGGTGAGATTAGGTCAGAGCCCACGGGTTGTTTTCCTGTGAAGTGAAGTGGAAGGTGAGATT
Pancreas20220830	GKN1	RS0994	2	GTGAAGTGGAAGGTGAGATTACCTGAAGGGAGGGCATGGCATCCTTGTTCAAGTGAAGTGGAAGGTGAGATT
Pancreas20220830	GKN1	RS0994	2	GTGAAGTGGAAGGTGAGATTAAGTCCCAGAGGCTATTCCAGGAGTCCCAGCAGTGAAGTGGAAGGTGAGATT
Pancreas20220830	GKN1	RS0994	2	GTGAAGTGGAAGGTGAGATTATTATTGTTGTCGATATTGGCCACGTTGTGCAGTGAAGTGGAAGGTGAGATT
Pancreas20220830	GKN1	RS0994	2	GTGAAGTGGAAGGTGAGATTACTCCTTGCAGGAAAAACACCCTTGCTGATTAGTGAAGTGGAAGGTGAGATT
Pancreas20220830	GKN1	RS0994	2	GTGAAGTGGAAGGTGAGATTACAGAAGGGGGTGTGCAGTTATGGGAGAGAGAGTGAAGTGGAAGGTGAGATT
Pancreas20220830	GKN1	RS0994	2	GTGAAGTGGAAGGTGAGATTACTTCCGTCTACATTGCCATCATTACCATTGAGTGAAGTGGAAGGTGAGATT
Pancreas20220830	GKN1	RS0994	2	GTGAAGTGGAAGGTGAGATTAGAAGGACATCCGCAGAATCCAGAGTATGTCAGTGAAGTGGAAGGTGAGATT
Pancreas20220830	GKN1	RS0994	2	GTGAAGTGGAAGGTGAGATTACGTGTGTTCTAGTCTCTCATTCCCAGTGTCAGTGAAGTGGAAGGTGAGATT
Pancreas20220830	GKN1	RS0994	2	GTGAAGTGGAAGGTGAGATTACCTTCTGTTCCTTGACCATTGTATCGAGGTAGTGAAGTGGAAGGTGAGATT
Pancreas20220830	GKN1	RS0994	2	GTGAAGTGGAAGGTGAGATTAATAGGTAGGGATGCCCCTGCACATGCCAGCAGTGAAGTGGAAGGTGAGATT
Pancreas20220830	GKN1	RS0994	2	GTGAAGTGGAAGGTGAGATTACTGAATACAGGCTGGCAGGTGCCACATTGGAGTGAAGTGGAAGGTGAGATT
Pancreas20220830	GKN1	RS0994	2	GTGAAGTGGAAGGTGAGATTATCCTTGGGAGGAGCTCCTCCAGGCCCTTTAAGTGAAGTGGAAGGTGAGATT
Pancreas20220830	GKN1	RS0994	2	GTGAAGTGGAAGGTGAGATTACCATCTTCAGGTGAAAGAAAGAAGCAGAGTAGTGAAGTGGAAGGTGAGATT
Pancreas20220830	GKN1	RS0994	2	GTGAAGTGGAAGGTGAGATTACGGCAATCTGAGGTTCTCCGTATCTGCAGGAGTGAAGTGGAAGGTGAGATT
Pancreas20220830	GKN1	RS0994	2	GTGAAGTGGAAGGTGAGATTAACACCATTGATGCTCACCGACTGCTGTCCAAGTGAAGTGGAAGGTGAGATT
Pancreas20220830	GKN1	RS0994	2	GTGAAGTGGAAGGTGAGATTAATCTTTGGTCCGAATGTATTCAGGTCCTCCAGTGAAGTGGAAGGTGAGATT
Pancreas20220830	GKN1	RS0994	2	GTGAAGTGGAAGGTGAGATTAACTCCCATAGAAGTCATGAGGCATGTCATTAGTGAAGTGGAAGGTGAGATT
Pancreas20220830	GKN1	RS0994	2	GTGAAGTGGAAGGTGAGATTAGCTGACTTTCTGGTCTAGTTATCCTGTCCTAGTGAAGTGGAAGGTGAGATT
Pancreas20220830	GKN1	RS0994	2	GTGAAGTGGAAGGTGAGATTATTGAGCCTTAAAGAAGCTAATCACAACCCCAGTGAAGTGGAAGGTGAGATT
Pancreas20220830	GKN1	RS0994	2	GTGAAGTGGAAGGTGAGATTACTCACAGACATTCAGCCCTCTGCTATTTGTAGTGAAGTGGAAGGTGAGATT
Pancreas20220830	GKN1	RS0994	2	GTGAAGTGGAAGGTGAGATTACTGGTTTGGTCCTGGAATCTCCTCGGCCACAGTGAAGTGGAAGGTGAGATT
Pancreas20220830	GKN1	RS0994	2	GTGAAGTGGAAGGTGAGATTACCCAGGCTGTGCTTTGTAGTATTTGAAAACAGTGAAGTGGAAGGTGAGATT
Pancreas20220830	GKN1	RS0994	2	GTGAAGTGGAAGGTGAGATTACTTCTAGTATGTCTCCACTGATGTTCCACAAGTGAAGTGGAAGGTGAGATT
Pancreas20220830	GKN1	RS0994	2	GTGAAGTGGAAGGTGAGATTACCAGCCACTCTGAGCTCTTTTTTCTTTCTTAGTGAAGTGGAAGGTGAGATT
Pancreas20220830	GKN1	RS0994	2	GTGAAGTGGAAGGTGAGATTAGTTGACCGTGTAAGCAAAACCAGGAGCTGCAGTGAAGTGGAAGGTGAGATT
Pancreas20220830	GKN1	RS0994	2	GTGAAGTGGAAGGTGAGATTAACTCTGGTAGGGTTGACGGAGTACATCAAGAGTGAAGTGGAAGGTGAGATT
Pancreas20220830	GKN1	RS0994	2	GTGAAGTGGAAGGTGAGATTATTCTGTGCACAATGCATGACTTCTTGGAGAAGTGAAGTGGAAGGTGAGATT
Pancreas20220830	GKN1	RS0994	2	GTGAAGTGGAAGGTGAGATTATCCTCCTTGGGTGATTATTGATACTTCTGGAGTGAAGTGGAAGGTGAGATT
Pancreas20220830	GKN1	RS0994	2	GTGAAGTGGAAGGTGAGATTAACAAACTGGATGTGCTGCCACGTGGGTTTAAGTGAAGTGGAAGGTGAGATT
Pancreas20220830	GKN1	RS0994	2	GTGAAGTGGAAGGTGAGATTAAAGGAGGCCAAGCAGACCCACGACGAACATAGTGAAGTGGAAGGTGAGATT
Pancreas20220830	GKN1	RS0994	2	GTGAAGTGGAAGGTGAGATTACACGTGGGTTTATTGAGCCTTAAAGAAGCTAGTGAAGTGGAAGGTGAGATT
Pancreas20220830	GKN1	RS0994	2	GTGAAGTGGAAGGTGAGATTATTTATAGCGGAGAGGTCCTGAATACAGGCTAGTGAAGTGGAAGGTGAGATT
Pancreas20220830	GKN1	RS0994	2	GTGAAGTGGAAGGTGAGATTATTTGAGTACAAAGGCTGGTTTGGTCCTGGAAGTGAAGTGGAAGGTGAGATT
Pancreas20220830	GKN1	RS0994	2	GTGAAGTGGAAGGTGAGATTAATCCAGAGTATGTCAGCTGTGTAGCACTTCAGTGAAGTGGAAGGTGAGATT
Pancreas20220830	GKN1	RS0994	2	GTGAAGTGGAAGGTGAGATTATGCCCCTGCACATGCCAGCAATCTTTGGTCAGTGAAGTGGAAGGTGAGATT
Pancreas20220830	GKN1	RS0994	2	GTGAAGTGGAAGGTGAGATTAATCTCCTCGGCCACATAGGTAGGGATGCCCAGTGAAGTGGAAGGTGAGATT
Pancreas20220830	GKN1	RS0994	2	GTGAAGTGGAAGGTGAGATTATCACCGACTGCTGTCCACTTCCGTCTACATAGTGAAGTGGAAGGTGAGATT
Pancreas20220830	GKN1	RS0994	2	GTGAAGTGGAAGGTGAGATTAAGGCATGTCATTACAAACTGGATGTGCTGCAGTGAAGTGGAAGGTGAGATT
Pancreas20220830	GKN1	RS0994	2	GTGAAGTGGAAGGTGAGATTATTGACCATTGTATCGAGGTCCTGAAGGGAGAGTGAAGTGGAAGGTGAGATT
Pancreas20220830	GKN1	RS0994	2	GTGAAGTGGAAGGTGAGATTATCCAGGAGTCCCAGCCGTTATTGTTGTCGAAGTGAAGTGGAAGGTGAGATT
Pancreas20220830	GKN1	RS0994	2	GTGAAGTGGAAGGTGAGATTACGGGTTGTTTTCCTGTGACTTCTAGTATGTAGTGAAGTGGAAGGTGAGATT
Pancreas20220830	GKN1	RS0994	2	GTGAAGTGGAAGGTGAGATTATATTGGCCACGTTGTGCACACCATTGATGCAGTGAAGTGGAAGGTGAGATT
Pancreas20220830	GKN1	RS0994	2	GTGAAGTGGAAGGTGAGATTAATGACTTCTTGGAGAAGAGTCTCGTGGCAGAGTGAAGTGGAAGGTGAGATT
Pancreas20220830	GKN1	RS0994	2	GTGAAGTGGAAGGTGAGATTAGGCATGGCATCCTTGTTCATTCTGTGCACAAGTGAAGTGGAAGGTGAGATT
Pancreas20220830	GKN1	RS0994	2	GTGAAGTGGAAGGTGAGATTACTTGTTTGTCTGTAATGTAGTCAGGCAGCAAGTGAAGTGGAAGGTGAGATT
Pancreas20220830	GKN1	RS0994	2	GTGAAGTGGAAGGTGAGATTAATCAGGCGGCGTGCTCACAGACATTCAGCCAGTGAAGTGGAAGGTGAGATT
Pancreas20220830	GKN1	RS0994	2	GTGAAGTGGAAGGTGAGATTAGGCAGGTGCCACATTGGACTCCCATAGAAGAGTGAAGTGGAAGGTGAGATT
Pancreas20220830	GKN1	RS0994	2	GTGAAGTGGAAGGTGAGATTAGCTCCTCCAGGCCCTTTACCCTTCTGTTCCAGTGAAGTGGAAGGTGAGATT
Pancreas20220830	GKN1	RS0994	2	GTGAAGTGGAAGGTGAGATTAATAATCAAGCATTGCGATGGTCAGAGCCCAAGTGAAGTGGAAGGTGAGATT
Pancreas20220830	GKN1	RS0994	2	GTGAAGTGGAAGGTGAGATTAAAAGAAAGAAGCAGAGTTTACAGAAGGGGGAGTGAAGTGGAAGGTGAGATT
Pancreas20220830	GKN1	RS0994	2	GTGAAGTGGAAGGTGAGATTACGAAACTGTTTTCATAGTCCCAGAGGCTATAGTGAAGTGGAAGGTGAGATT
Pancreas20220830	GKN1	RS0994	2	GTGAAGTGGAAGGTGAGATTAACTGATGTTCCACAGAAGGACATCCGCAGAAGTGAAGTGGAAGGTGAGATT
Pancreas20220830	GKN1	RS0994	2	GTGAAGTGGAAGGTGAGATTAAACCAGGAGCTGCAAGGAGGCCAAGCAGACAGTGAAGTGGAAGGTGAGATT
Pancreas20220830	GKN1	RS0994	2	GTGAAGTGGAAGGTGAGATTAGCCATCATTACCATTGATGTTGACCGTGTAAGTGAAGTGGAAGGTGAGATT
Pancreas20220830	GKN1	RS0994	2	GTGAAGTGGAAGGTGAGATTAAGCTAATCACAACCCCCAGAGAACACTCTCAGTGAAGTGGAAGGTGAGATT
Pancreas20220830	HAVCR2	RS1047	1	AGTTGGGTATGGAGAAAGGTAGACTGTCCTCCCAAAGAATATTTTGCTGAC
Pancreas20220830	HAVCR2	RS1047	1	CTAGCTTTTTCATGTGGGGTCTACGATCAAAAGTTGGGTATGGAGAAAGGT
Pancreas20220830	HAVCR2	RS1047	1	AGTTGGGTATGGAGAAAGGTACACAGCTAGCTAGAAGCAACCTAAACAACA
Pancreas20220830	HAVCR2	RS1047	1	TTGGCAGGGGAAATCCAAGGACAGCTCTGTAAGTTGGGTATGGAGAAAGGT
Pancreas20220830	HAVCR2	RS1047	1	AGTTGGGTATGGAGAAAGGTATGTAGATAGAGTGTAACTGCAGGGCAGATA
Pancreas20220830	HAVCR2	RS1047	1	GTCCACCGGCTTGGAAATCAATTTGGTGACAAGTTGGGTATGGAGAAAGGT
Pancreas20220830	HAVCR2	RS1047	1	AGTTGGGTATGGAGAAAGGTATCTTGAGTCTACAAGCATGCTCTACCAGGC
Pancreas20220830	HAVCR2	RS1047	1	AGTTGGGTATGGAGAAAGGTACCATGGTCATCCAGAGTCACATTCTTTATG
Pancreas20220830	HAVCR2	RS1047	1	AGTTGGGTATGGAGAAAGGTAGCCACCTGGCTTTTTCTTAATCTTTCAAGG
Pancreas20220830	HAVCR2	RS1047	1	ACCAAAGTCAGAAATGAAGGCGAGCCTTTAAAGTTGGGTATGGAGAAAGGT
Pancreas20220830	HAVCR2	RS1047	1	TCCTCCAGGAATGGAGAAGTTGTCTGAGTCAAGTTGGGTATGGAGAAAGGT
Pancreas20220830	HAVCR2	RS1047	1	AGTTGGGTATGGAGAAAGGTATCCCTTGCCCCAGCACATAGGCACAAGTGC
Pancreas20220830	HAVCR2	RS1047	1	ACACGTCTCCTTTGTTGAGATCGCCCTTTAAAGTTGGGTATGGAGAAAGGT
Pancreas20220830	HAVCR2	RS1047	1	CAGCCTCCTGCTGTCTCTATGTTTATTTTCAAGTTGGGTATGGAGAAAGGT
Pancreas20220830	HAVCR2	RS1047	1	AGTTGGGTATGGAGAAAGGTAGATTGAAGTCTCTGGAGTGGGAGATCCGAT
Pancreas20220830	HAVCR2	RS1047	1	AGTTGGGTATGGAGAAAGGTAGCCAGTGTAATAAGGCTCAAACTCGATAAC
Pancreas20220830	HAVCR2	RS1047	1	AGTTGGGTATGGAGAAAGGTAGCATTTGCCAACCCTCCTGGAGGCAAGTTG
Pancreas20220830	HAVCR2	RS1047	1	GCAAGTAGTAGTTGCAGCAGCAGCAGGACAAAGTTGGGTATGGAGAAAGGT
Pancreas20220830	HAVCR2	RS1047	1	AGTTGGGTATGGAGAAAGGTACCCTACCTGTTCAGGAGCTTTGCAGATATA
Pancreas20220830	HAVCR2	RS1047	1	AGTTGGGTATGGAGAAAGGTACTCTTTTCTCAGTGGCTGTGGTCAGAACCT
Pancreas20220830	HAVCR2	RS1047	1	CCCCTTGTGAGTTAATTATCCCCAGAAAACAAGTTGGGTATGGAGAAAGGT
Pancreas20220830	HAVCR2	RS1047	1	CCTCACCTTCCTATCTTAGCCCTTTATTCCAAGTTGGGTATGGAGAAAGGT
Pancreas20220830	HAVCR2	RS1047	1	CCACAAACCTCTATGTCTCAAAGACATCACAAGTTGGGTATGGAGAAAGGT
Pancreas20220830	HAVCR2	RS1047	1	AGTTGGGTATGGAGAAAGGTAGGCATTCTTACCAACCTCAAACACATAAGC
Pancreas20220830	HAVCR2	RS1047	1	CCAGGGAACTGTATCCTGCAGCAGTAGGTCAAGTTGGGTATGGAGAAAGGT
Pancreas20220830	HAVCR2	RS1047	1	TGAGAGCAGAGGACAACCCCCATGGACATTAAGTTGGGTATGGAGAAAGGT
Pancreas20220830	HAVCR2	RS1047	1	AAATGCACCTCACTGTCCGAGCCTCATCTCAAGTTGGGTATGGAGAAAGGT
Pancreas20220830	HAVCR2	RS1047	1	GAGAACCTTCATTTCATGTGTGTGTGTGTGAAGTTGGGTATGGAGAAAGGT
Pancreas20220830	HAVCR2	RS1047	1	GTAGGGATAGCTTTAGCTCCTCGGTTAAAAAAGTTGGGTATGGAGAAAGGT
Pancreas20220830	HAVCR2	RS1047	1	AGTTGGGTATGGAGAAAGGTAGACCTTGGCTGCTTTGATGTCTAATTTCAG
Pancreas20220830	HAVCR2	RS1047	1	AGTGCTCCTGAACTCTCCACGCTTCTGCTCAAGTTGGGTATGGAGAAAGGT
Pancreas20220830	HAVCR2	RS1047	1	AGTTGGGTATGGAGAAAGGTACCCTTCTGCATGAGAGCTGTTATCTCTAAT
Pancreas20220830	HAVCR2	RS1047	1	CGCCAGATACTCAGTCCATCTTACTTTGAGAAGTTGGGTATGGAGAAAGGT
Pancreas20220830	HAVCR2	RS1047	1	AGTTGGGTATGGAGAAAGGTAGTCTTTGGATTTTGAGACAGTCTTACCAGC
Pancreas20220830	HAVCR2	RS1047	1	AGTTGGGTATGGAGAAAGGTACGTGGTTAGGGTTCTTGGAGAAGCTGTAGT
Pancreas20220830	HAVCR2	RS1047	1	GAGCTCTGCCTTCGTATGTCCCAGTCACCGAAGTTGGGTATGGAGAAAGGT
Pancreas20220830	HAVCR2	RS1047	1	AGTTGGGTATGGAGAAAGGTAAGTTCCCCTTGAGCACACAACAGTCAAAGT
Pancreas20220830	HAVCR2	RS1047	1	AGTTGGGTATGGAGAAAGGTAAGCAGGCTGCTTGCGGGTAACCTTTTTCTT
Pancreas20220830	HAVCR2	RS1047	1	AGTTGGGTATGGAGAAAGGTATTTTGGTGTCCTCACTAACAGATGTCCTCT
Pancreas20220830	HAVCR2	RS1047	1	CAGTGTCTGTGTCTCTGAACCATTTCTCTCAAGTTGGGTATGGAGAAAGGT
Pancreas20220830	HAVCR2	RS1047	1	TTTTCCTCAGAGCGAATCCTGACTGCTCCTAAGTTGGGTATGGAGAAAGGT
Pancreas20220830	HAVCR2	RS1047	1	AGTTGGGTATGGAGAAAGGTAACTTCATATACGTTCTCCTCGATGGTGTAG
Pancreas20220830	HAVCR2	RS1047	1	GACTGCTCTGCCATGCTCCCACTCATGTCTAAGTTGGGTATGGAGAAAGGT
Pancreas20220830	HAVCR2	RS1047	1	GCTGGTATCTGCTGGATTTCTGATATGTCAAAGTTGGGTATGGAGAAAGGT
Pancreas20220830	HAVCR2	RS1047	1	ACAGGGACTCTTGTGGACTTGGAACTCAGCAAGTTGGGTATGGAGAAAGGT
Pancreas20220830	HAVCR2	RS1047	1	AGTTGGGTATGGAGAAAGGTAATGAAAGCACGAGTGAGCTTCAACACGCAT
Pancreas20220830	HAVCR2	RS1047	1	AGTTGGGTATGGAGAAAGGTAAAAGTGGCAGTCCAGAGGCGGTCAGGATGG
Pancreas20220830	HAVCR2	RS1047	1	GGGGATCTGTTGTGCCTTTACCTCTCCATCAAGTTGGGTATGGAGAAAGGT
Pancreas20220830	HAVCR2	RS1047	1	TACATGTTATAGAGAGGTAGCAGGCACAGAAAGTTGGGTATGGAGAAAGGT
Pancreas20220830	HAVCR2	RS1047	1	GTGTGTGCAGGTTCATGTGCATGTCTCTTCAAGTTGGGTATGGAGAAAGGT
Pancreas20220830	HAVCR2	RS1047	1	TAACAGAGGCAGAGGAGAGTCCTGTAGAGAAAGTTGGGTATGGAGAAAGGT
Pancreas20220830	HAVCR2	RS1047	1	CCCTGAAACTCAGGGATAAAATGGAGCATTAAGTTGGGTATGGAGAAAGGT
Pancreas20220830	HAVCR2	RS1047	1	AGTTGGGTATGGAGAAAGGTAAGCCCTGGCTGACCTTGAACTTATCACCCT
Pancreas20220830	HAVCR2	RS1047	1	CCAATGAGGTTGCCAAGTGACATATCACATAAGTTGGGTATGGAGAAAGGT
Pancreas20220830	HAVCR2	RS1047	1	AGAGTCCCCATGGGCAGTCTGAGCTGGAGTAAGTTGGGTATGGAGAAAGGT
Pancreas20220830	HAVCR2	RS1047	1	AGTTGGGTATGGAGAAAGGTACAGTTGAGGGTAAGACCTGAAAACATGAGT
Pancreas20220830	HAVCR2	RS1047	1	AGTTGGGTATGGAGAAAGGTAATGTGGATAGCAGTTCTGATCGTTTCTCCA
Pancreas20220830	HAVCR2	RS1047	1	AGTTGGGTATGGAGAAAGGTACCTGCCTAAGGTTCCCAAGTTATATAGTGT
Pancreas20220830	HAVCR2	RS1047	1	TTGCCTTTCGCAGGGTTTCCTTTTACAGACAAGTTGGGTATGGAGAAAGGT
Pancreas20220830	HAVCR2	RS1047	1	ATGGGAGCCAGCACAGATCAAGGGCACTGGAAGTTGGGTATGGAGAAAGGT
Pancreas20220830	HAVCR2	RS1047	1	AGTTGGGTATGGAGAAAGGTACTGTAAGAAGAGTCTGGCAGTGTTGGGCAC
Pancreas20220830	HAVCR2	RS1047	1	GCAGGCAGCTGTAAGCCAGATGAAACTGAGAAGTTGGGTATGGAGAAAGGT
Pancreas20220830	HAVCR2	RS1047	1	AGTTGGGTATGGAGAAAGGTACTCGTTGGTACACTGTGACCAAGGACAGAA
Pancreas20220830	HAVCR2	RS1047	1	AGTTGGGTATGGAGAAAGGTAACCTAGGCTAAGCTGACTGCACGCAAGCCC
Pancreas20220830	HAVCR2	RS1047	1	AGTTGGGTATGGAGAAAGGTAGATGTACACAGTTGCTCCCCAATGCAAAAA
Pancreas20220830	HAVCR2	RS1047	1	TCCATACCCACCTAAGAAAGCCAGGACCTCAAGTTGGGTATGGAGAAAGGT
Pancreas20220830	HAVCR2	RS1047	1	AGTTGGGTATGGAGAAAGGTAGCTGTTGACGTAGCAGTAGTACTCATTTGA
Pancreas20220830	HAVCR2	RS1047	1	AGTTGGGTATGGAGAAAGGTAGTTGTTCTTCTGTCAGAAACAGCTCCAGTT
Pancreas20220830	HAVCR2	RS1047	1	AGTTGGGTATGGAGAAAGGTACAGCCTTCTGAGTGCTGGAATTAATTACTG
Pancreas20220830	HAVCR2	RS1047	1	AGTTGGGTATGGAGAAAGGTAGAGTCCTTAATTTCATCAGCCCATGTGGAA
Pancreas20220830	HAVCR2	RS1047	1	CTGCTCACTTAATATTTTCACTCGGGGTCTAAGTTGGGTATGGAGAAAGGT
Pancreas20220830	HAVCR2	RS1047	1	AGTTGGGTATGGAGAAAGGTAAGGGTCAACCCAGCAGAGACTCCCACTCCA
Pancreas20220830	HAVCR2	RS1047	1	AGTTGGGTATGGAGAAAGGTAAGTGTTGGGCACAGTGCTCCTGAACTCTCC
Pancreas20220830	HAVCR2	RS1047	1	GTGCTTGTACAAAATGCACCTCACTGTCCGAAGTTGGGTATGGAGAAAGGT
Pancreas20220830	HAVCR2	RS1047	1	AGTTGGGTATGGAGAAAGGTATGAAAAAACGGTACCACAGGTTTTGGTGTC
Pancreas20220830	HAVCR2	RS1047	1	ATAGGCACAAGTGCCCCAGGTGTAGATAGAAAGTTGGGTATGGAGAAAGGT
Pancreas20220830	HAVCR2	RS1047	1	AGTTGGGTATGGAGAAAGGTATGAGACAGTCTTACCAGCATAGCCCTGGCT
Pancreas20220830	HAVCR2	RS1047	1	CGTATGTCCCAGTCACCGGTTGTTCTTCTGAAGTTGGGTATGGAGAAAGGT
Pancreas20220830	HAVCR2	RS1047	1	CTATATAGATTGCTGCAAGAGCTCTGCCTTAAGTTGGGTATGGAGAAAGGT
Pancreas20220830	HAVCR2	RS1047	1	AGTTGGGTATGGAGAAAGGTAAGACCTGAAAACATGAGTACTTGGCAGGGG
Pancreas20220830	HAVCR2	RS1047	1	ATCAAGGGCACTGGGCAGGCAGCTGTAAGCAAGTTGGGTATGGAGAAAGGT
Pancreas20220830	HAVCR2	RS1047	1	CATTCCTAATGTATGAAAGCACGAGTGAGCAAGTTGGGTATGGAGAAAGGT
Pancreas20220830	HAVCR2	RS1047	1	GCACACAACAGTCAAAGTTTGCCTTTCGCAAAGTTGGGTATGGAGAAAGGT
Pancreas20220830	HAVCR2	RS1047	1	AGTTGGGTATGGAGAAAGGTAGTGTTAAGCATATGCCACCTGGCTTTTTCT
Pancreas20220830	HAVCR2	RS1047	1	TCAGAAACAGCTCCAGTTTCCTCCAGGAATAAGTTGGGTATGGAGAAAGGT
Pancreas20220830	HAVCR2	RS1047	1	ACGCTTCTGCTCCAGCCTTCTGAGTGCTGGAAGTTGGGTATGGAGAAAGGT
Pancreas20220830	HAVCR2	RS1047	1	GGGTTTCCTTTTACAGACAGCAGGCTGCTTAAGTTGGGTATGGAGAAAGGT
Pancreas20220830	HAVCR2	RS1047	1	AGTTGGGTATGGAGAAAGGTAGCGGGTAACCTTTTTCTTCTGTAAGAAGAG
Pancreas20220830	HAVCR2	RS1047	1	AGACACCAATGATAAGTGCCAGGGTCAACCAAGTTGGGTATGGAGAAAGGT
Pancreas20220830	HAVCR2	RS1047	1	AATGTAGCATGAGTTACAGTCGAATCCCCTAAGTTGGGTATGGAGAAAGGT
Pancreas20220830	HAVCR2	RS1047	1	AGTTGGGTATGGAGAAAGGTATTGTTATTATGGAGGGTCACCAGTGTCTGT
Pancreas20220830	HAVCR2	RS1047	1	TAGATTCCTCGTGCTTGTACAAAATGCACCAAGTTGGGTATGGAGAAAGGT
Pancreas20220830	FN1	RS0468	1	AAACACTTCTCAGCTATAGGTTTGCAGGTCAAGGAGGAGGGTAATGATAGA
Pancreas20220830	FN1	RS0468	1	AGGAGGAGGGTAATGATAGAATTGAAGCCAATCCTTGGAGCGGGGGTCCAG
Pancreas20220830	FN1	RS0468	1	AGGAGGAGGGTAATGATAGAAGGCATGAAATGATGTACTCAGAACTCTCCT
Pancreas20220830	FN1	RS0468	1	TCTGTAGCGTCCGTCACACGGGCCCTTCTTAAGGAGGAGGGTAATGATAGA
Pancreas20220830	FN1	RS0468	1	AGGAGGAGGGTAATGATAGAAGCTACTGCCTTCTACTGAAGGTGAATAGAC
Pancreas20220830	FN1	RS0468	1	AGGAGGAGGGTAATGATAGAAGTAGATGGTGTACTCGGTTCCTGGCTCCAG
Pancreas20220830	FN1	RS0468	1	GTGTGGAAGGGTAACCAGTTGGGGAAGCTCAAGGAGGAGGGTAATGATAGA
Pancreas20220830	FN1	RS0468	1	AGCAAGTCTCTTCAGGCTCAGGCTTGCTCTAAGGAGGAGGGTAATGATAGA
Pancreas20220830	FN1	RS0468	1	AGCTCTGTTTTCCCTCCTCAGATATCTGATAAGGAGGAGGGTAATGATAGA
Pancreas20220830	FN1	RS0468	1	AGGAGGAGGGTAATGATAGAATTGAACCAGGGGCTGGCTTTCTCCGTTCCG
Pancreas20220830	FN1	RS0468	1	CTCTCCTCTCTGCCATTAACAGCAATGATGAAGGAGGAGGGTAATGATAGA
Pancreas20220830	FN1	RS0468	1	AGGAGGAGGGTAATGATAGAAAATTGTTGGGACAAAGTGAGTCCTGTGGGA
Pancreas20220830	FN1	RS0468	1	AGGAGGAGGGTAATGATAGAATATGGTCTTGGCCTAAGCCTGACGGGGGTG
Pancreas20220830	FN1	RS0468	1	AGGAGGAGGGTAATGATAGAAGAGAAGCTGTAAATTGTGCTGAAGCTGAGA
Pancreas20220830	FN1	RS0468	1	ATGGAAGGAGAGGACCAGAAGTTGTCCGGCAAGGAGGAGGGTAATGATAGA
Pancreas20220830	FN1	RS0468	1	AGGAGGAGGGTAATGATAGAATCGATGGCGGTGGAGGCATCGATGATCACG
Pancreas20220830	FN1	RS0468	1	AGGAGGAGGGTAATGATAGAAGGGAGTGGTGGTCACTCTGTAGCCTGTCAC
Pancreas20220830	FN1	RS0468	1	AGGAGGAGGGTAATGATAGAAAAGTCACTTCTCGGGGTGCCTCACCTCCCT
Pancreas20220830	FN1	RS0468	1	TCACACCCTGGGCTCCTTTTCTCCCCCTGTAAGGAGGAGGGTAATGATAGA
Pancreas20220830	FN1	RS0468	1	AGGAGGAGGGTAATGATAGAACCTTGAGAGCATAGACACTGACTTCGTATT
Pancreas20220830	FN1	RS0468	1	AAATGGCTCCGAGATATTCTTTCTGCCACTAAGGAGGAGGGTAATGATAGA
Pancreas20220830	FN1	RS0468	1	AGGAGGAGGGTAATGATAGAAGCTTCCCATTGTCAAAACAGCCAGGCTTGC
Pancreas20220830	FN1	RS0468	1	TTGGAAGTTGTGCTACACCACAGATGTCCGAAGGAGGAGGGTAATGATAGA
Pancreas20220830	FN1	RS0468	1	AGGAGCCACCCAGTGGACAGTGAATGAGTTAAGGAGGAGGGTAATGATAGA
Pancreas20220830	FN1	RS0468	1	AGGAGGAGGGTAATGATAGAATGTTGACAGGCAGCCTCTGCCCATGTTCCC
Pancreas20220830	FN1	RS0468	1	ATAGTCAATGCCAGGCTCCAGCCCTGTAACAAGGAGGAGGGTAATGATAGA
Pancreas20220830	FN1	RS0468	1	AGGAGGAGGGTAATGATAGAAGGCTGGCTGGGGGTCTCCGTGATAATTACT
Pancreas20220830	FN1	RS0468	1	CCTGCCATGACACCAGCAAGGAGTTGGGTGAAGGAGGAGGGTAATGATAGA
Pancreas20220830	FN1	RS0468	1	AGAGACGGCAGGGGGTTCCCAACTGATGAGAAGGAGGAGGGTAATGATAGA
Pancreas20220830	FN1	RS0468	1	CCCAATGCGATACATGACCCCTTCATTGGTAAGGAGGAGGGTAATGATAGA
Pancreas20220830	FN1	RS0468	1	ACTGAAGCAGGTTTCCTCGGTTGTCCTTCTAAGGAGGAGGGTAATGATAGA
Pancreas20220830	FN1	RS0468	1	AGGAGGAGGGTAATGATAGAATCTGCAGTGCCTCCACTATGATGTTGTAGG
Pancreas20220830	FN1	RS0468	1	AGGAGGAGGGTAATGATAGAACCACCTCAGGCCGATGCTTGAATCAGTTAT
Pancreas20220830	FN1	RS0468	1	AGGAGGAGGGTAATGATAGAAGAAAGGACCACTCAAAGATGGAGGGTCTGC
Pancreas20220830	FN1	RS0468	1	AGGAGGAGGGTAATGATAGAATCGAGTCTGAACCAAAACCGCATGGTCTGT
Pancreas20220830	FN1	RS0468	1	AGGAGGAGGGTAATGATAGAAGCAGAATCCAAACTTCTGATCGGCATCGTA
Pancreas20220830	FN1	RS0468	1	GCCGATCCCACTTCTCTCCGATCTTGTAGTAAGGAGGAGGGTAATGATAGA
Pancreas20220830	FN1	RS0468	1	AGGAGGAGGGTAATGATAGAAAAAGATCATTTGTTGCCCAACACTGGGTTG
Pancreas20220830	FN1	RS0468	1	AGGAGGAGGGTAATGATAGAAGGCTGTGGACTGGATTCCAATCAGGGGCTG
Pancreas20220830	FN1	RS0468	1	TCCGGGTGTCCTGATCGTTGCATCTGTTTCAAGGAGGAGGGTAATGATAGA
Pancreas20220830	FN1	RS0468	1	AGCCTTGGTAGGGCTTTTCCCAGGTCTCCCAAGGAGGAGGGTAATGATAGA
Pancreas20220830	FN1	RS0468	1	AGGAGGAGGGTAATGATAGAAGGGTTGCAAACCTTCAATGGTCATTTCTGT
Pancreas20220830	FN1	RS0468	1	AGGAGGAGGGTAATGATAGAAGATTGCTTTCCCTGCCCTGGTGCACAGCAA
Pancreas20220830	FN1	RS0468	1	GCTCTCCATATCATCGTGCAAGGCAACCACAAGGAGGAGGGTAATGATAGA
Pancreas20220830	FN1	RS0468	1	AGGAGGAGGGTAATGATAGAATGGACAGGTCCAGTTGTGCCTGGGTAGGTC
Pancreas20220830	FN1	RS0468	1	CGTCAGACAACCGCTCCCACTCCTCTCCAAAAGGAGGAGGGTAATGATAGA
Pancreas20220830	FN1	RS0468	1	GTCCTGACAGTGCTGCAGGTCAGATGGCAAAAGGAGGAGGGTAATGATAGA
Pancreas20220830	FN1	RS0468	1	AGGAGGAGGGTAATGATAGAAGGGGTGTTTGAACACACAGCCACAGGCCAT
Pancreas20220830	FN1	RS0468	1	AGGAGGAGGGTAATGATAGAATTCAGCCACTGCATTCCCACAGAGTAGACC
Pancreas20220830	FN1	RS0468	1	CTTGTGGAACGTGTCGTTCACATTGTAAGTAAGGAGGAGGGTAATGATAGA
Pancreas20220830	FN1	RS0468	1	CGACCCGTAGAGGTTTTAGGTCTCCATCTGAAGGAGGAGGGTAATGATAGA
Pancreas20220830	FN1	RS0468	1	AGGAGGAGGGTAATGATAGAAGGCCTCCTCCACTTGTCGCCAATCTTGTAG
Pancreas20220830	FN1	RS0468	1	TTCCACAAACTGTAGGTCCGTCGGAGGGGGAAGGAGGAGGGTAATGATAGA
Pancreas20220830	FN1	RS0468	1	CACAATTGTGGTCTCTGTCACCTCGGTGTTAAGGAGGAGGGTAATGATAGA
Pancreas20220830	FN1	RS0468	1	AGGAGGAGGGTAATGATAGAAGCCACCATGAGTCCTGACACAATCACCGAT
Pancreas20220830	FN1	RS0468	1	CTTCTCTTTCGGGTTCACCCGCACCCGGTAAAGGAGGAGGGTAATGATAGA
Pancreas20220830	FN1	RS0468	1	CTGATGAGCTGTCCCTCATAGATCACACCTAAGGAGGAGGGTAATGATAGA
Pancreas20220830	FN1	RS0468	1	TCCTGCCTGGGTCTTCCGACAGAATGCTCGAAGGAGGAGGGTAATGATAGA
Pancreas20220830	FN1	RS0468	1	AGGAGGAGGGTAATGATAGAAGAGTCTGCGGTTGGTAAATAGCTGTTCGGA
Pancreas20220830	FN1	RS0468	1	TTGAGGCCCGGAACATGAGGATAGAGGTGGAAGGAGGAGGGTAATGATAGA
Pancreas20220830	FN1	RS0468	1	ACTGTCCCCACGGCCAGTGACAGCATACAGAAGGAGGAGGGTAATGATAGA
Pancreas20220830	FN1	RS0468	1	AGGAGGAGGGTAATGATAGAATCGAGACCTGTTTTCTGCCTTCCCCGGAGA
Pancreas20220830	FN1	RS0468	1	AGGAGGAGGGTAATGATAGAATTCAGCAGCCCCAGGTCTACGGCAGTTGTC
Pancreas20220830	FN1	RS0468	1	TCAACCTGGTCCACGGTAGGGTCTGGAGGAAAGGAGGAGGGTAATGATAGA
Pancreas20220830	FN1	RS0468	1	AGGAGGAGGGTAATGATAGAATTGCACATCTAGCGGCATGAAGCACTCAAT
Pancreas20220830	FN1	RS0468	1	ATACTGGTTGTAGGTGTGGCCGGTGGTGCCAAGGAGGAGGGTAATGATAGA
Pancreas20220830	FN1	RS0468	1	AGGAGGAGGGTAATGATAGAAGTGCTGTAGTCTGTGAGGTAGACAGGATCA
Pancreas20220830	FN1	RS0468	1	AGGAGGAGGGTAATGATAGAAGGTAGTAAAGACTCCGGTGGCTTTGGGACT
Pancreas20220830	FN1	RS0468	1	AGGAGGAGGGTAATGATAGAAAGCCAGACACAACAATGCTCCCAGAGTCTG
Pancreas20220830	FN1	RS0468	1	AGGAGGAGGGTAATGATAGAATCTCTCCGGTCACCGTGTTGCTGGTCACAG
Pancreas20220830	FN1	RS0468	1	ACATGGCTCCAGAGCAAAAGGCTTAAGGGTAAGGAGGAGGGTAATGATAGA
Pancreas20220830	FN1	RS0468	1	AGGAGGAGGGTAATGATAGAAGAGCAGTACTGAAACCCTGAAGCAGAACAG
Pancreas20220830	FN1	RS0468	1	TTTGCTGAGCCTGCCTCTTGCTCTTCCCGGAAGGAGGAGGGTAATGATAGA
Pancreas20220830	FN1	RS0468	1	AGGAGGAGGGTAATGATAGAAAAGGTCCTACCGTTGTAGGTGAACGGGAGG
Pancreas20220830	FN1	RS0468	1	TATCTGGGGTAGTGCTCCTCTCCCAGGAGAAAGGAGGAGGGTAATGATAGA
Pancreas20220830	FN1	RS0468	1	AGGAGGAGGGTAATGATAGAACTGTGTCAGTGTAGTAGGGGCACTCTCTCC
Pancreas20220830	FN1	RS0468	1	TCCGTTCCCACTGCTGATTTATCTGATAGTAAGGAGGAGGGTAATGATAGA
Pancreas20220830	FN1	RS0468	1	AGGAGGAGGGTAATGATAGAAACATTTCCTCCTAGTTGGCTACCTGTGTTT
Pancreas20220830	FN1	RS0468	1	GTGCACAGCATTTGCTTGTTTCCTTGCGACAAGGAGGAGGGTAATGATAGA
Pancreas20220830	FN1	RS0468	1	AGGAGGAGGGTAATGATAGAAAGCATAAACACTAACCACGTACTCCACAGT
Pancreas20220830	FN1	RS0468	1	AGGAGGAGGGTAATGATAGAATAGAGAGACACTTGTAGGGTGGGGCTGGAA
Pancreas20220830	FN1	RS0468	1	AGGAGGAGGGTAATGATAGAAGGGATGCTCTCATGTTGTTCGTAGACACTG
Pancreas20220830	FN1	RS0468	1	AGGAGGAGGGTAATGATAGAACTCTCCGTAGGTGATTCTGTAATAGCGCAC
Pancreas20220830	FN1	RS0468	1	AGGAGGAGGGTAATGATAGAACTGGGCAGTAAAGCTGGTGGGTGTCACCTG
Pancreas20220830	FN1	RS0468	1	GCCATTAATGAGAGTGATAACGCTGATGTCAAGGAGGAGGGTAATGATAGA
Pancreas20220830	FN1	RS0468	1	AGGAGGAGGGTAATGATAGAATTGGTGAGGGTGATGGAATTCCGCGAGGGC
Pancreas20220830	FN1	RS0468	1	AGAGCTTCCTGTCCTGTAGAGGCATTTGGAAAGGAGGAGGGTAATGATAGA
Pancreas20220830	FN1	RS0468	1	AGGAGGAGGGTAATGATAGAACCCGATAATGGTGGAAGAGTTTAGCGGGGT
Pancreas20220830	FN1	RS0468	1	AGGAGGAGGGTAATGATAGAAGAAGGGGGTCTTTTGAACTGTGGAGGGAAC
Pancreas20220830	FN1	RS0468	1	GTTCCCCACACACGTGCACCTCATCATGTGAAGGAGGAGGGTAATGATAGA
Pancreas20220830	FN1	RS0468	1	AGGAGGAGGGTAATGATAGAAACGTTATCAGATCTTGGGGTGCCAGTGGTC
Pancreas20220830	FN1	RS0468	1	AGGAGGAGGGTAATGATAGAAGATGGTGTAGTCTGCTCCTGGTTTAATGTT
Pancreas20220830	SPP1	RS0247	2	AGGGTGTGTTTGTAAAGGGTATCAGAGGACACAGCATTCTGTGGCGCAAGGAAGGGTGTGTTTGTAAAGGGT
Pancreas20220830	SPP1	RS0247	2	AGGGTGTGTTTGTAAAGGGTACACCGCTCTTCATGTGAGAGGTGAGGTCCTAAGGGTGTGTTTGTAAAGGGT
Pancreas20220830	SPP1	RS0247	2	AGGGTGTGTTTGTAAAGGGTACTGTAAAGCTTCTCCTCTGAGCTGCCAGAAAAGGGTGTGTTTGTAAAGGGT
Pancreas20220830	SPP1	RS0247	2	AGGGTGTGTTTGTAAAGGGTAACTCATGGCTGCCCTTTCCGTTGTTGTCCTAAGGGTGTGTTTGTAAAGGGT
Pancreas20220830	SPP1	RS0247	2	AGGGTGTGTTTGTAAAGGGTACGATCACATCCGACTGATCGGCACTCTCCTAAGGGTGTGTTTGTAAAGGGT
Pancreas20220830	SPP1	RS0247	2	AGGGTGTGTTTGTAAAGGGTACCGTTTGCATTTCTTGTACAGGAAGAACAGAAGGGTGTGTTTGTAAAGGGT
Pancreas20220830	SPP1	RS0247	2	AGGGTGTGTTTGTAAAGGGTATGAAAGTGTCTGCTTGTGTACTAGCAGTGAAAGGGTGTGTTTGTAAAGGGT
Pancreas20220830	SPP1	RS0247	2	AGGGTGTGTTTGTAAAGGGTACCTCGCTCTCTGCATGGTCTCCATCGTCATAAGGGTGTGTTTGTAAAGGGT
Pancreas20220830	SPP1	RS0247	2	AGGGTGTGTTTGTAAAGGGTATTCAGCCAGGAGAACTGCAGCCTCATGGGCAAGGGTGTGTTTGTAAAGGGT
Pancreas20220830	SPP1	RS0247	2	AGGGTGTGTTTGTAAAGGGTAAAACCTGGAAACTCCTAGACTTTGACCTCAAAGGGTGTGTTTGTAAAGGGT
Pancreas20220830	SPP1	RS0247	2	AGGGTGTGTTTGTAAAGGGTACCAGGCTGGCTTTGGAACTTGCTTGACTATAAGGGTGTGTTTGTAAAGGGT
Pancreas20220830	SPP1	RS0247	2	AGGGTGTGTTTGTAAAGGGTAGGCTCTCTTTGGAATGCTCAAGTCTGTGTGAAGGGTGTGTTTGTAAAGGGT
Pancreas20220830	SPP1	RS0247	2	AGGGTGTGTTTGTAAAGGGTAAGCCATGTGGCTATAGGATCTGGGTGCAGGAAGGGTGTGTTTGTAAAGGGT
Pancreas20220830	SPP1	RS0247	2	AGGGTGTGTTTGTAAAGGGTATTTCCAGACTTGGTTCATCCAGCTGACTTGAAGGGTGTGTTTGTAAAGGGT
Pancreas20220830	SPP1	RS0247	2	AGGGTGTGTTTGTAAAGGGTACCAAGCAAGGATGCTTCTTCAGTGTGAGCTAAGGGTGTGTTTGTAAAGGGT
Pancreas20220830	SPP1	RS0247	2	AGGGTGTGTTTGTAAAGGGTATGGGGACATCGACTGTAGGGACGATTGGAGAAGGGTGTGTTTGTAAAGGGT
Pancreas20220830	SPP1	RS0247	2	AGGGTGTGTTTGTAAAGGGTAGATCAGAGGGCATGCTCAGAAGCTGGGCAAAAGGGTGTGTTTGTAAAGGGT
Pancreas20220830	SPP1	RS0247	2	AGGGTGTGTTTGTAAAGGGTACAGGGATGACATCGAGGGACTCCTTAGACTAAGGGTGTGTTTGTAAAGGGT
Pancreas20220830	SPP1	RS0247	2	AGGGTGTGTTTGTAAAGGGTAGTCCATAAGCCAAGCTATCACCTCGGCCGTAAGGGTGTGTTTGTAAAGGGT
Pancreas20220830	SPP1	RS0247	2	AGGGTGTGTTTGTAAAGGGTAAGATTCTGCTTCTGAGATGGGTCAGGCACCAAGGGTGTGTTTGTAAAGGGT
Pancreas20220830	SPP1	RS0247	2	AGGGTGTGTTTGTAAAGGGTACATGGCTTTCATTGGAATTGCTTGGAAGAGAAGGGTGTGTTTGTAAAGGGT
Pancreas20220830	SPP1	RS0247	2	AGGGTGTGTTTGTAAAGGGTACGGTCTCATCAGACTCATCCGAATGGTGAGAAGGGTGTGTTTGTAAAGGGT
Pancreas20220830	SPP1	RS0247	2	AGGGTGTGTTTGTAAAGGGTACATCTGTGGCATCAGGATACTGTTCATCAGAAGGGTGTGTTTGTAAAGGGT
Pancreas20220830	SPP1	RS0247	2	AGGGTGTGTTTGTAAAGGGTACATCATCGTCATCATCGTCGTCCATGTGGTAAGGGTGTGTTTGTAAAGGGT
Pancreas20220830	SPP1	RS0247	2	AGGGTGTGTTTGTAAAGGGTATCAGTCACTTTCACCGGGAGGGAGGAGGCAAAGGGTGTGTTTGTAAAGGGT
Pancreas20220830	SPP1	RS0247	2	AGGGTGTGTTTGTAAAGGGTAATGCCAAACAGGCAAAAGCAAATCACTGCCAAGGGTGTGTTTGTAAAGGGT
Pancreas20220830	SPP1	RS0247	2	AGGGTGTGTTTGTAAAGGGTAATTCGTCAGATTCATCCGAGTCCACAGAATAAGGGTGTGTTTGTAAAGGGT
Pancreas20220830	SPP1	RS0247	2	AGGGTGTGTTTGTAAAGGGTATGCAGAAGCTTTTGGTTACAACGGTGTTTGAAGGGTGTGTTTGTAAAGGGT
Pancreas20220830	SPP1	RS0247	2	AGGGTGTGTTTGTAAAGGGTACGAGAATGCCTGCCGCAGAAGACTGCAAACAAGGGTGTGTTTGTAAAGGGT
Pancreas20220830	SPP1	RS0247	2	AGGGTGTGTTTGTAAAGGGTAGCAGTTAGTATTCCTGCTTAACCCTCACTAAAGGGTGTGTTTGTAAAGGGT
Pancreas20220830	SPP1	RS0247	2	AGGGTGTGTTTGTAAAGGGTAAATCTCATGGTCGTAGTTAGTCCCTCAGAAAAGGGTGTGTTTGTAAAGGGT
Pancreas20220830	SPP1	RS0247	2	AGGGTGTGTTTGTAAAGGGTATACTCTTAGGGTCTAGGACTAGCTTGTCCTAAGGGTGTGTTTGTAAAGGGT
Pancreas20220830	SPP1	RS0247	2	AGGGTGTGTTTGTAAAGGGTATGTGGCTGTGAAACTTGTGGCTCTGATGTTAAGGGTGTGTTTGTAAAGGGT
Pancreas20220830	SPP1	RS0247	2	AGGGTGTGTTTGTAAAGGGTACATGAAACAACAGACTAAGCTAAGAGCCCAAAGGGTGTGTTTGTAAAGGGT
Pancreas20220830	SPP1	RS0247	2	AGGGTGTGTTTGTAAAGGGTACACTGCAGGCTTACCTTGGCTGGTTTCCTCAAGGGTGTGTTTGTAAAGGGT
Pancreas20220830	SPP1	RS0247	2	AGGGTGTGTTTGTAAAGGGTAGCCTCTTCTTTAGTTGACCTCAGAAGATGAAAGGGTGTGTTTGTAAAGGGT
Pancreas20220830	SPP1	RS0247	2	AGGGTGTGTTTGTAAAGGGTAGTTGTTGTCCTGATCAGAGGGCATGCTCAGAAGGGTGTGTTTGTAAAGGGT
Pancreas20220830	SPP1	RS0247	2	AGGGTGTGTTTGTAAAGGGTAAGCTGCCAGAATCAGTCACTTTCACCGGGAAAGGGTGTGTTTGTAAAGGGT
Pancreas20220830	SPP1	RS0247	2	AGGGTGTGTTTGTAAAGGGTAGGTCAGGCACCAGCCATGTGGCTATAGGATAAGGGTGTGTTTGTAAAGGGT
Pancreas20220830	SPP1	RS0247	2	AGGGTGTGTTTGTAAAGGGTACTCCTTAGACTCACCGCTCTTCATGTGAGAAAGGGTGTGTTTGTAAAGGGT
Pancreas20220830	SPP1	RS0247	2	AGGGTGTGTTTGTAAAGGGTAAGCCTCATGGGCCACTGCAGGCTTACCTTGAAGGGTGTGTTTGTAAAGGGT
Pancreas20220830	SPP1	RS0247	2	AGGGTGTGTTTGTAAAGGGTACATCCTTTTCTTCAGAGGACACAGCATTCTAAGGGTGTGTTTGTAAAGGGT
Pancreas20220830	SPP1	RS0247	2	AGGGTGTGTTTGTAAAGGGTAGGAAGAACAGAAGCAAAGTGCAGAAGCTTTAAGGGTGTGTTTGTAAAGGGT
Pancreas20220830	SPP1	RS0247	2	AGGGTGTGTTTGTAAAGGGTACTAGCTTGTCCTTGTGGCTGTGAAACTTGTAAGGGTGTGTTTGTAAAGGGT
Pancreas20220830	SPP1	RS0247	2	AGGGTGTGTTTGTAAAGGGTAAAGCTGGGCAACAGGGATGACATCGAGGGAAAGGGTGTGTTTGTAAAGGGT
Pancreas20220830	SPP1	RS0247	2	AGGGTGTGTTTGTAAAGGGTAGGCACTCTCCTGGCTCTCTTTGGAATGCTCAAGGGTGTGTTTGTAAAGGGT
Pancreas20220830	SPP1	RS0247	2	AGGGTGTGTTTGTAAAGGGTAAAGTCTGTGTGTTTCCAGACTTGGTTCATCAAGGGTGTGTTTGTAAAGGGT
Pancreas20220830	SPP1	RS0247	2	AGGGTGTGTTTGTAAAGGGTACAGCTGACTTGACTCATGGCTGCCCTTTCCAAGGGTGTGTTTGTAAAGGGT
Pancreas20220830	SPP1	RS0247	2	AGGGTGTGTTTGTAAAGGGTATCACCTCGGCCGTTGGGGACATCGACTGTAAAGGGTGTGTTTGTAAAGGGT
Pancreas20220830	SPP1	RS0247	2	AGGGTGTGTTTGTAAAGGGTACTGGGTGCAGGCTGTAAAGCTTCTCCTCTGAAGGGTGTGTTTGTAAAGGGT
Pancreas20220830	SPP1	RS0247	2	AGGGTGTGTTTGTAAAGGGTAGGCTCTGATGTTCCAGGCTGGCTTTGGAACAAGGGTGTGTTTGTAAAGGGT
Pancreas20220830	SPP1	RS0247	2	AGGGTGTGTTTGTAAAGGGTAGGTGAGGTCCTCATCTGTGGCATCAGGATAAAGGGTGTGTTTGTAAAGGGT
Pancreas20220830	SPP1	RS0247	2	AGGGTGTGTTTGTAAAGGGTAGTGGCGCAAGGAGATTCTGCTTCTGAGATGAAGGGTGTGTTTGTAAAGGGT
Pancreas20220830	SPP1	RS0247	2	AGGGTGTGTTTGTAAAGGGTATGCTTGACTATCGATCACATCCGACTGATCAAGGGTGTGTTTGTAAAGGGT
Pancreas20220830	SPP1	RS0247	2	AGGGTGTGTTTGTAAAGGGTATAGACTTTGACCTCAGTCCATAAGCCAAGCAAGGGTGTGTTTGTAAAGGGT
Pancreas20220830	IL18	RS0109	4	TGTGATGGAAGTTAGAGGGTATGTGATGGAAGTTAGAGGGTAAAGATGTCAGGCCTGTCAGCAGCTCCAGCCATGTGATGGAAGTTAGAGGGTATGTGATGGAAGTTAGAGGGT
Pancreas20220830	IL18	RS0109	4	TGTGATGGAAGTTAGAGGGTATGTGATGGAAGTTAGAGGGTACGGTTGTACAGTGAAGTCGGCCAAAGTTGTATGTGATGGAAGTTAGAGGGTATGTGATGGAAGTTAGAGGGT
Pancreas20220830	IL18	RS0109	4	TGTGATGGAAGTTAGAGGGTATGTGATGGAAGTTAGAGGGTACTATAAATCATGCAGCCTCGGGTATTCTGTATGTGATGGAAGTTAGAGGGTATGTGATGGAAGTTAGAGGGT
Pancreas20220830	IL18	RS0109	4	TGTGATGGAAGTTAGAGGGTATGTGATGGAAGTTAGAGGGTATGATCTTGTTCTTACAGGAGAGGGTAGACAATGTGATGGAAGTTAGAGGGTATGTGATGGAAGTTAGAGGGT
Pancreas20220830	IL18	RS0109	4	TGTGATGGAAGTTAGAGGGTATGTGATGGAAGTTAGAGGGTACTGATTCCAGGTCTCCATTTTCTTCAGGTAATGTGATGGAAGTTAGAGGGTATGTGATGGAAGTTAGAGGGT
Pancreas20220830	IL18	RS0109	4	TGTGATGGAAGTTAGAGGGTATGTGATGGAAGTTAGAGGGTACTGTCTTTTGTCAACGAAGAGAACTTGGTCATGTGATGGAAGTTAGAGGGTATGTGATGGAAGTTAGAGGGT
Pancreas20220830	IL18	RS0109	4	TGTGATGGAAGTTAGAGGGTATGTGATGGAAGTTAGAGGGTACCTCCCCACCTAACTTTGATGTAAGTTAGTATGTGATGGAAGTTAGAGGGTATGTGATGGAAGTTAGAGGGT
Pancreas20220830	IL18	RS0109	4	TGTGATGGAAGTTAGAGGGTATGTGATGGAAGTTAGAGGGTACCAGTCCTCTTACTTCACTGTCTTTGTACAATGTGATGGAAGTTAGAGGGTATGTGATGGAAGTTAGAGGGT
Pancreas20220830	IL18	RS0109	4	TGTGATGGAAGTTAGAGGGTATGTGATGGAAGTTAGAGGGTAAGAGGAAGTGATTTGGAAGGTTTGAGGCGGATGTGATGGAAGTTAGAGGGTATGTGATGGAAGTTAGAGGGT
Pancreas20220830	IL18	RS0109	4	TGTGATGGAAGTTAGAGGGTATGTGATGGAAGTTAGAGGGTACTTTCTTTGTCCTGATGCTGGAGGTTGCAGATGTGATGGAAGTTAGAGGGTATGTGATGGAAGTTAGAGGGT
Pancreas20220830	IL18	RS0109	4	TGTGATGGAAGTTAGAGGGTATGTGATGGAAGTTAGAGGGTATGGAACCACAGAGAACCCCCACCAGGTCCAATGTGATGGAAGTTAGAGGGTATGTGATGGAAGTTAGAGGGT
Pancreas20220830	IL18	RS0109	4	TGTGATGGAAGTTAGAGGGTATGTGATGGAAGTTAGAGGGTATTTTACTATCCTTCACAGAGAGGGTCACAGATGTGATGGAAGTTAGAGGGTATGTGATGGAAGTTAGAGGGT
Pancreas20220830	IL18	RS0109	4	TGTGATGGAAGTTAGAGGGTATGTGATGGAAGTTAGAGGGTAATGGAAATACAGGCGAGGTCATCACAAGGCATGTGATGGAAGTTAGAGGGTATGTGATGGAAGTTAGAGGGT
Pancreas20220830	IL18	RS0109	4	TGTGATGGAAGTTAGAGGGTATGTGATGGAAGTTAGAGGGTAGCATGTGTGCTAATCATCTTTCTGGAACACATGTGATGGAAGTTAGAGGGTATGTGATGGAAGTTAGAGGGT
Pancreas20220830	IL18	RS0109	4	TGTGATGGAAGTTAGAGGGTATGTGATGGAAGTTAGAGGGTAGCAAGCAAGAAAGTGTCCTTCATACAGTGAATGTGATGGAAGTTAGAGGGTATGTGATGGAAGTTAGAGGGT
Pancreas20220830	IL18	RS0109	4	TGTGATGGAAGTTAGAGGGTATGTGATGGAAGTTAGAGGGTACATCATTTCCTTGAAGTTGACGCAAGAGTCATGTGATGGAAGTTAGAGGGTATGTGATGGAAGTTAGAGGGT
Pancreas20220830	IL18	RS0109	4	TGTGATGGAAGTTAGAGGGTATGTGATGGAAGTTAGAGGGTAGTTGTGTCCTGGAACACGTTTCTGAAAGAAATGTGATGGAAGTTAGAGGGTATGTGATGGAAGTTAGAGGGT
Pancreas20220830	IL18	RS0109	4	TGTGATGGAAGTTAGAGGGTATGTGATGGAAGTTAGAGGGTATCTGACATGGCAGCCATTGTTCCTGGGCCAATGTGATGGAAGTTAGAGGGTATGTGATGGAAGTTAGAGGGT
Pancreas20220830	IL18	RS0109	4	TGTGATGGAAGTTAGAGGGTATGTGATGGAAGTTAGAGGGTAGGTTCACTGGCACTTTGATCAATATCAGTCATGTGATGGAAGTTAGAGGGTATGTGATGGAAGTTAGAGGGT
Pancreas20220830	IL18	RS0109	4	TGTGATGGAAGTTAGAGGGTATGTGATGGAAGTTAGAGGGTACATCTTTCTGGAACACAAACCCTCCCCACCATGTGATGGAAGTTAGAGGGTATGTGATGGAAGTTAGAGGGT
Pancreas20220830	IL18	RS0109	4	TGTGATGGAAGTTAGAGGGTATGTGATGGAAGTTAGAGGGTAGGTATTCTGTTATGGAAATACAGGCGAGGTATGTGATGGAAGTTAGAGGGTATGTGATGGAAGTTAGAGGGT
Pancreas20220830	IL18	RS0109	4	TGTGATGGAAGTTAGAGGGTATGTGATGGAAGTTAGAGGGTAATATTATCAGTCTGGTCTGGGGTTCACTGGATGTGATGGAAGTTAGAGGGTATGTGATGGAAGTTAGAGGGT
Pancreas20220830	IL18	RS0109	4	TGTGATGGAAGTTAGAGGGTATGTGATGGAAGTTAGAGGGTAGTCATATCCTCGAACACAGGCTGTCTTTTGATGTGATGGAAGTTAGAGGGTATGTGATGGAAGTTAGAGGGT
Pancreas20220830	IL18	RS0109	4	TGTGATGGAAGTTAGAGGGTATGTGATGGAAGTTAGAGGGTAGGTGGATCCATTTCCTCAAAGGAAATGATCATGTGATGGAAGTTAGAGGGTATGTGATGGAAGTTAGAGGGT
Pancreas20220830	IL18	RS0109	4	TGTGATGGAAGTTAGAGGGTATGTGATGGAAGTTAGAGGGTATGAAGTTGACGCAAGAGTCTTCTGACATGGATGTGATGGAAGTTAGAGGGTATGTGATGGAAGTTAGAGGGT
Pancreas20220830	IL18	RS0109	4	TGTGATGGAAGTTAGAGGGTATGTGATGGAAGTTAGAGGGTAGAAAGCATCATCTTCCTTTTGGCAAGCAAGATGTGATGGAAGTTAGAGGGTATGTGATGGAAGTTAGAGGGT
Pancreas20220830	IL18	RS0109	4	TGTGATGGAAGTTAGAGGGTATGTGATGGAAGTTAGAGGGTAAGGCAGGAGTCCAGAAAGCATGGAACCACAATGTGATGGAAGTTAGAGGGTATGTGATGGAAGTTAGAGGGT
Pancreas20220830	IL18R1	RS0175	1	CTGCCACACCAAAACTGCCTGCATGCCCAGATGAAAGGAATGGGTTGTGGT
Pancreas20220830	IL18R1	RS0175	1	CGCATAAAATTCTCCAGTTGGAATCCACTGATGAAAGGAATGGGTTGTGGT
Pancreas20220830	IL18R1	RS0175	1	TGAAAGGAATGGGTTGTGGTACCAGGCACCACATCTCTTTCAAATATGCAT
Pancreas20220830	IL18R1	RS0175	1	AGGTCCAATTGCGACGATCATTTCCGACTTATGAAAGGAATGGGTTGTGGT
Pancreas20220830	IL18R1	RS0175	1	GGAATCACTGCTCCAGAGGAAGAAAGAATAATGAAAGGAATGGGTTGTGGT
Pancreas20220830	IL18R1	RS0175	1	CCTTTTGAACCACAGCTACCGCTGTGAATAATGAAAGGAATGGGTTGTGGT
Pancreas20220830	IL18R1	RS0175	1	TGAAAGGAATGGGTTGTGGTAGTTTCTGTGTGTGCGGTTCTATGTTTGTGT
Pancreas20220830	IL18R1	RS0175	1	TCTTGCTTCACTCAGGCACTTGCAAGGTCAATGAAAGGAATGGGTTGTGGT
Pancreas20220830	IL18R1	RS0175	1	GCTTTTGCGGGCATCAGGTAAACAAGATTCATGAAAGGAATGGGTTGTGGT
Pancreas20220830	IL18R1	RS0175	1	CAAATTTGGCTGCACATACCACACCGTCAAATGAAAGGAATGGGTTGTGGT
Pancreas20220830	IL18R1	RS0175	1	CACCAGAATTGGCTCATAAAAACAGCAAGCATGAAAGGAATGGGTTGTGGT
Pancreas20220830	IL18R1	RS0175	1	AAAGATTGGCTCATAGAAAATGCCTCGGAGATGAAAGGAATGGGTTGTGGT
Pancreas20220830	IL18R1	RS0175	1	TGAAAGGAATGGGTTGTGGTACAGTTACTGCCATCAACAATAAGAGCCATG
Pancreas20220830	IL18R1	RS0175	1	CTGTGGTGAAACCCCCAACCATAAAACTTTATGAAAGGAATGGGTTGTGGT
Pancreas20220830	IL18R1	RS0175	1	CTTACATCTGTGAAGCAGGATTCGCCCAGCATGAAAGGAATGGGTTGTGGT
Pancreas20220830	IL18R1	RS0175	1	TGAAAGGAATGGGTTGTGGTAAGCATACACCTACACACACACAGACAGACA
Pancreas20220830	IL18R1	RS0175	1	TGAAAGGAATGGGTTGTGGTAGTCCTCTTTCCTGATGCTCCAATAAAACAG
Pancreas20220830	IL18R1	RS0175	1	CTCATCCCATTTCTCTTGTGTTTCCAGCTTATGAAAGGAATGGGTTGTGGT
Pancreas20220830	IL18R1	RS0175	1	TGAAAGGAATGGGTTGTGGTATCAGGATCACAACCAAGGCTCTGTTTCATC
Pancreas20220830	IL18R1	RS0175	1	TGAAAGGAATGGGTTGTGGTAAAGTGAGACTAAATACCTCCTGGTCCACAA
Pancreas20220830	IL18R1	RS0175	1	CTGTGACAACAGACAGGGAGGGAAGGCACAATGAAAGGAATGGGTTGTGGT
Pancreas20220830	IL18R1	RS0175	1	TGAAAGGAATGGGTTGTGGTACAACTGGCCAGAATTCCAAGGTGTGATCAT
Pancreas20220830	IL18R1	RS0175	1	GCCTTCAGAAATCCATGTTGTCGTCTCCTTATGAAAGGAATGGGTTGTGGT
Pancreas20220830	IL18R1	RS0175	1	GTTCCTCTCCTTGCTCCAGACAGCAGAAGAATGAAAGGAATGGGTTGTGGT
Pancreas20220830	IL18R1	RS0175	1	CCAGAGCTCACAAAATCCAAGATTGTCCATATGAAAGGAATGGGTTGTGGT
Pancreas20220830	IL18R1	RS0175	1	TTCGTGGAGTCCACTCTCGAGCTCACGCCTATGAAAGGAATGGGTTGTGGT
Pancreas20220830	IL18R1	RS0175	1	TGAAAGGAATGGGTTGTGGTACTTGTGAATCCCAAGGCCCCCTCTGCGAGT
Pancreas20220830	IL18R1	RS0175	1	AAGAAGAAGCCAACGACCGGGGGTAGGGAGATGAAAGGAATGGGTTGTGGT
Pancreas20220830	IL18R1	RS0175	1	GATGCATGTTTAGGCTTCCACTTTGAATGGATGAAAGGAATGGGTTGTGGT
Pancreas20220830	IL18R1	RS0175	1	TGAAAGGAATGGGTTGTGGTAGTGATCGGTGAATACAACTTTTTGAGGCAC
Pancreas20220830	IL18R1	RS0175	1	TGAAAGGAATGGGTTGTGGTACAGTCTTGGTGATGTTGTACCGTGTCCCAT
Pancreas20220830	IL18R1	RS0175	1	TGAAAGGAATGGGTTGTGGTATCACTATACACACTGCTGCCACAGAGGCGA
Pancreas20220830	IL18R1	RS0175	1	GTGCCCTTGGGAACTAGCTGTATTTACTTTATGAAAGGAATGGGTTGTGGT
Pancreas20220830	IL18R1	RS0175	1	GAACAAGCACAGTTACTCCTCCTGTAAAGAATGAAAGGAATGGGTTGTGGT
Pancreas20220830	IL18R1	RS0175	1	GTTCTCAACCTTCCTAATGCTTCAACCCTTATGAAAGGAATGGGTTGTGGT
Pancreas20220830	IL18R1	RS0175	1	TGAAAGGAATGGGTTGTGGTATTTGCCAAAGGGGCCACAACCCACAGGTTG
Pancreas20220830	IL18R1	RS0175	1	GGGAGTGGGGGGTATAGTCACAAAATTCAGATGAAAGGAATGGGTTGTGGT
Pancreas20220830	IL18R1	RS0175	1	TGAAAGGAATGGGTTGTGGTAGTCCTGGATCAGCTCTTCATAGTTAGGATT
Pancreas20220830	IL18R1	RS0175	1	TGTGATGACCCGATGACAACTCTCCTAACTATGAAAGGAATGGGTTGTGGT
Pancreas20220830	IL18R1	RS0175	1	TGAAAGGAATGGGTTGTGGTAGTGATGTTGCTGGCTGGAGTAAACTCAATT
Pancreas20220830	IL18R1	RS0175	1	TGAAAGGAATGGGTTGTGGTAACAGCTACTGTTTTGAACCATGGAGGAGGC
Pancreas20220830	IL18R1	RS0175	1	TGAAAGGAATGGGTTGTGGTACTTGTTGCTCCTATTTGTAGACCCATTTCC
Pancreas20220830	IL18R1	RS0175	1	ACAGTCTCTGCTCTAGACTTCCCTAGAATAATGAAAGGAATGGGTTGTGGT
Pancreas20220830	IL18R1	RS0175	1	TGAAAGGAATGGGTTGTGGTAGAAAAGTGACTCTGGGCGAGCTTCTGTTGT
Pancreas20220830	IL18R1	RS0175	1	TGAAAGGAATGGGTTGTGGTACATCCTGAAGCCAAGTTCCTGGAGCTTTCT
Pancreas20220830	IL18R1	RS0175	1	TGAAAGGAATGGGTTGTGGTATACTGCTATGTTTCTCCTCTGCCCTCTCCA
Pancreas20220830	IL18R1	RS0175	1	TGAAAGGAATGGGTTGTGGTACATGGCCTGGGATATCAGGTATTTCTTTTC
Pancreas20220830	IL18R1	RS0175	1	TGAAAGGAATGGGTTGTGGTACAGTGAGGACTGGACATCAGAGTCTGCCCT
Pancreas20220830	IL18R1	RS0175	1	TGAAAGGAATGGGTTGTGGTAGTGAGGCAAGGCCAGGAGCTTGATTAGAGA
Pancreas20220830	IL18R1	RS0175	1	GCTTGTCAGAGAAACAGCTGTGTTTGTTTCATGAAAGGAATGGGTTGTGGT
Pancreas20220830	IL18R1	RS0175	1	TATCTCTTGTTTTCAGGATCGTTGTGGGTGATGAAAGGAATGGGTTGTGGT
Pancreas20220830	IL18R1	RS0175	1	AGCCCTCATCTCCAAACTCGGCATCCTTCAATGAAAGGAATGGGTTGTGGT
Pancreas20220830	IL18R1	RS0175	1	TGAAAGGAATGGGTTGTGGTATCAAGGTGCTGAGAGAACAGACCGCGCCTC
Pancreas20220830	IL18R1	RS0175	1	TTGCCAGCCTACCTCCATCTTGGCTGAATGATGAAAGGAATGGGTTGTGGT
Pancreas20220830	IL18R1	RS0175	1	TGAAAGGAATGGGTTGTGGTATACCTTCAGAGAGGTGGCCCACACACAGGC
Pancreas20220830	IL18R1	RS0175	1	TGAAAGGAATGGGTTGTGGTAAGTGAATGGATCTCCTCGACAACAGCTCCG
Pancreas20220830	IL18R1	RS0175	1	GGTAACGTCTCCACAGCAAAAGTATACTCTATGAAAGGAATGGGTTGTGGT
Pancreas20220830	IL18R1	RS0175	1	CACTCTTTCAGGTAAGACACAAAGGCATCAATGAAAGGAATGGGTTGTGGT
Pancreas20220830	IL18R1	RS0175	1	GAACGGTATGCAGACAGCTCTAGGCCAGCGATGAAAGGAATGGGTTGTGGT
Pancreas20220830	IL18R1	RS0175	1	TGAAAGGAATGGGTTGTGGTATATGGTGGACAGAAAACACGCAGGAGTAGT
Pancreas20220830	IL18R1	RS0175	1	TCAGCTCTCTATACTCATGTGAAGCACTGCATGAAAGGAATGGGTTGTGGT
Pancreas20220830	IL18R1	RS0175	1	TGAAAGGAATGGGTTGTGGTAATCTGTTAGTGTCTCGTCTCTTTCCGCTAT
Pancreas20220830	IL18R1	RS0175	1	TCCTGTGCACTGGTGCAGATATGCCACATGATGAAAGGAATGGGTTGTGGT
Pancreas20220830	IL18R1	RS0175	1	TGAAAGGAATGGGTTGTGGTAGAGAAATGTACGTTCCCTCATCCTCCATCT
Pancreas20220830	IL18R1	RS0175	1	TGAAAGGAATGGGTTGTGGTACTGTGGAATCACTGAGCCAATGAATGAGAG
Pancreas20220830	IL18R1	RS0175	1	TGAAAGGAATGGGTTGTGGTACAAGAAGCTTTGGGCTTCTCTGAATCTTCT
Pancreas20220830	IL18R1	RS0175	1	GGCCCACTGAGTTCTCTGAATTTAAACTTCATGAAAGGAATGGGTTGTGGT
Pancreas20220830	IL18R1	RS0175	1	CAACCTGCTCTCTGGCTCCCATTCCCTCTAATGAAAGGAATGGGTTGTGGT
Pancreas20220830	IL18R1	RS0175	1	TGAAAGGAATGGGTTGTGGTACACATCCTTTCCTAGTTCTACACCAACCTT
Pancreas20220830	IL18R1	RS0175	1	TGAAAGGAATGGGTTGTGGTACTTTGAACCATCTCATGGTGGCTGTTTCAT
Pancreas20220830	IL18R1	RS0175	1	CTCACACTTTGGTCCTAAAATAGCTGGAGTATGAAAGGAATGGGTTGTGGT
Pancreas20220830	IL18R1	RS0175	1	TGAAAGGAATGGGTTGTGGTATTCAGGAGTTTCAGCGACGGGGGGAGAAAG
Pancreas20220830	IL18R1	RS0175	1	TGAAAGGAATGGGTTGTGGTAGCTCCGTTAGTCAGGTAACTCTGGCTGAGA
Pancreas20220830	IL18R1	RS0175	1	TGAAAGGAATGGGTTGTGGTACAACTCTCTTCTGATGCTAGGTTTTCACAC
Pancreas20220830	IL18R1	RS0175	1	TGAAAGGAATGGGTTGTGGTAACGATGATTAGCCTCCGGCTTTTCTCTATC
Pancreas20220830	IL18R1	RS0175	1	TCACCAAGACGAAGCTCTTGGTGTCTATGGATGAAAGGAATGGGTTGTGGT
Pancreas20220830	IL18R1	RS0175	1	TTCTCTCACCTCTTGCACCTCCCAAGCCTGATGAAAGGAATGGGTTGTGGT
Pancreas20220830	IL18R1	RS0175	1	TGAAAGGAATGGGTTGTGGTACTTGCTTTTGACATCAAGCTCGTCTGGAGC
Pancreas20220830	IL18R1	RS0175	1	TGAAAGGAATGGGTTGTGGTACAGCTGTTGTGACAGCAGATGTTGAATGAA
Pancreas20220830	IL18R1	RS0175	1	TGAAAGGAATGGGTTGTGGTAGAGGTGCCTTATTTAGGGGCATAAATCAGT
Pancreas20220830	IL18R1	RS0175	1	TGAAAGGAATGGGTTGTGGTACCTGTCTTCTTGCACATTAGGGTCTGAGCT
Pancreas20220830	IL18R1	RS0175	1	TGAAAGGAATGGGTTGTGGTAGGAGAGAGCCATGTACCCTTGAGATGCAGT
Pancreas20220830	IL18R1	RS0175	1	GCTTCAGATAAAAAGGTTCTCCCTCTACCAATGAAAGGAATGGGTTGTGGT
Pancreas20220830	IL18R1	RS0175	1	GGCACACGCATGACCTCTAGCAGCGCTTCAATGAAAGGAATGGGTTGTGGT
Pancreas20220830	IL18R1	RS0175	1	TGAAAGGAATGGGTTGTGGTAGGATCCTTGGGGTTTTGGATATTTCCTTAC
Pancreas20220830	IL18R1	RS0175	1	TGAAAGGAATGGGTTGTGGTACTTCTTCGTTGGCCACGGTGCAATTATATA
Pancreas20220830	IL18R1	RS0175	1	CCCAGTGTGACAACTCTCTTTAGAGAAACAATGAAAGGAATGGGTTGTGGT
Pancreas20220830	IL18R1	RS0175	1	AGAAACAAGGAAGTCCTGCTTGACGTCTGAATGAAAGGAATGGGTTGTGGT
Pancreas20220830	IL18R1	RS0175	1	TGAAAGGAATGGGTTGTGGTAGCGCCTATAGAACAGAACCAAGTCAACTTT
Pancreas20220830	IL18R1	RS0175	1	GTGAGTTGGCTACAGTTATGAATCATAGCGATGAAAGGAATGGGTTGTGGT
Pancreas20220830	IL18R1	RS0175	1	CTGACTTTCTAAGAACTACCTTGCAACACCATGAAAGGAATGGGTTGTGGT
Pancreas20220830	IL18R1	RS0175	1	TGAAAGGAATGGGTTGTGGTATCAGCCCTCCATTTTAGAACTCTGTAGGAC
Pancreas20220830	IL33	RS0639	1	AGTGTGGGATTGATGAGATAAGTTGGCATATAGACGTCAGAGCAAAGAGAA
Pancreas20220830	IL33	RS0639	1	AGTGTGGGATTGATGAGATAAGCAGAATTCTTTGGTCTTCTGTTGGGATCT
Pancreas20220830	IL33	RS0639	1	AGTGTGGGATTGATGAGATAATGCTTGGATACTGCCAAGCAAGGATCTCTT
Pancreas20220830	IL33	RS0639	1	GGACAACCTGGTAACCAGTAGGTAGATGTAAAGTGTGGGATTGATGAGATA
Pancreas20220830	IL33	RS0639	1	CTCTAAAGCAAACCATGCACTGTGGTGCCTAAGTGTGGGATTGATGAGATA
Pancreas20220830	IL33	RS0639	1	CGGGGAAATCTTGGAGTTGGAATACTTCATAAGTGTGGGATTGATGAGATA
Pancreas20220830	IL33	RS0639	1	AGTGTGGGATTGATGAGATAAGGAAACAAGCACAGGTAACGCCACTCTTCA
Pancreas20220830	IL33	RS0639	1	TTATTTTGCAAGGCGGGACCAGGGCTTCGCAAGTGTGGGATTGATGAGATA
Pancreas20220830	IL33	RS0639	1	AGTGTGGGATTGATGAGATAAAGCATTAAGTCATTCAACCCAGAACGCACA
Pancreas20220830	IL33	RS0639	1	AGTGTGGGATTGATGAGATAAAGCATTGCTGCTGTGAAGCTGAACAGAACG
Pancreas20220830	IL33	RS0639	1	AGTGTGGGATTGATGAGATAACGCCTTTACATTCCTCTACAGTAAGACTGT
Pancreas20220830	IL33	RS0639	1	GTAGTCCTTGTCGTTGGCATGCAGCCAGATAAGTGTGGGATTGATGAGATA
Pancreas20220830	IL33	RS0639	1	AGTGTGGGATTGATGAGATAACTTTCACTTCCTAATGTAAGCTGGCTTGCT
Pancreas20220830	IL33	RS0639	1	GATGCTCAATGTGTCAACAGACGCAGCAAAAAGTGTGGGATTGATGAGATA
Pancreas20220830	IL33	RS0639	1	AGTGTGGGATTGATGAGATAAAGTGCAGGGTAAAGACAGTGGAATAAGTGT
Pancreas20220830	IL33	RS0639	1	GGTCCTCCCACTAACTGCTCTAGTATTACAAAGTGTGGGATTGATGAGATA
Pancreas20220830	IL33	RS0639	1	AGTGTGGGATTGATGAGATAATCTCATCCAAGCAGATGCATGCATCCAAAG
Pancreas20220830	IL33	RS0639	1	CCTATGTAAGTGCCAGGAAGATTCTTGCATAAGTGTGGGATTGATGAGATA
Pancreas20220830	IL33	RS0639	1	AGTGTGGGATTGATGAGATAACTCTTCATGCTTGGTACCCGATTTTAGTGA
Pancreas20220830	IL33	RS0639	1	AGTGTGGGATTGATGAGATAAGGCATGTCCTAGTGTATATCCTGATCAGTT
Pancreas20220830	IL33	RS0639	1	CAACGCCGTAAGTCATATATCTGTGAGTCTAAGTGTGGGATTGATGAGATA
Pancreas20220830	IL33	RS0639	1	GCATCTGCGGAGGCATTTGGCATTTTATTAAAGTGTGGGATTGATGAGATA
Pancreas20220830	IL33	RS0639	1	AGTGTGGGATTGATGAGATAAGTCTTTTCCAGAGTCGTCAACATTGATCAC
Pancreas20220830	IL33	RS0639	1	AGTGTGGGATTGATGAGATAACTGTGGTTTCCAGAGGAATGACGCAGATTC
Pancreas20220830	IL33	RS0639	1	GACTGGAAGATAAGAGCTAACCCTTTCTGAAAGTGTGGGATTGATGAGATA
Pancreas20220830	IL33	RS0639	1	AGTGTGGGATTGATGAGATAACCTAGAATCCCGTGGATAGGCAGAGAAGTT
Pancreas20220830	IL33	RS0639	1	AGTGTGGGATTGATGAGATAAGTCTGTGTCTTTGATGGGACTCATGTTCAC
Pancreas20220830	IL33	RS0639	1	GAAAGCTGAGGGAGTAGGAGAGCCGTTACGAAGTGTGGGATTGATGAGATA
Pancreas20220830	IL33	RS0639	1	GCAGGAGACTGTGTTAAAAGTGAAGTTCCTAAGTGTGGGATTGATGAGATA
Pancreas20220830	IL33	RS0639	1	GGCTTTCTTTCTCTCTGTTACCCTTTCTTCAAGTGTGGGATTGATGAGATA
Pancreas20220830	IL33	RS0639	1	AGTGTGGGATTGATGAGATAATCCACTAGAGCCAGCTGGTTATCTTTTACT
Pancreas20220830	IL33	RS0639	1	AGTGTGGGATTGATGAGATAAGCCAGAACGGAGTCTCATGCAGTAGACATG
Pancreas20220830	IL33	RS0639	1	GCCTCTTTGATCATACATTCCTCCAGCTATAAGTGTGGGATTGATGAGATA
Pancreas20220830	IL33	RS0639	1	AGTGTGGGATTGATGAGATAATCATAGCTCCTTGGAAATCAGCGAGAAGGA
Pancreas20220830	IL33	RS0639	1	AGTGTGGGATTGATGAGATAATCTTTGCAGCAGCTGGTCCTCCCCCTAGCT
Pancreas20220830	IL33	RS0639	1	AGTGTGGGATTGATGAGATAATACAGCCGTACGATCCTACACGGCGGTTCC
Pancreas20220830	IL33	RS0639	1	GTAGCGTAGTAGCACCTGGTCTTGCTCTTGAAGTGTGGGATTGATGAGATA
Pancreas20220830	IL33	RS0639	1	TGATGTTAGCGTCTCTCCAGTTGGAGGGCTAAGTGTGGGATTGATGAGATA
Pancreas20220830	IL33	RS0639	1	AGTGTGGGATTGATGAGATAAACAGATTGGTCATTGTATGTACTCAGGGAG
Pancreas20220830	IL33	RS0639	1	AGTGTGGGATTGATGAGATAAGCAAGGCTGAATCTCCTTCAGTTTCTTTAC
Pancreas20220830	IL33	RS0639	1	AGTGTGGGATTGATGAGATAACAGACAGGAAATAGCTGGTCTTGAATGCTG
Pancreas20220830	IL33	RS0639	1	AGTGTGGGATTGATGAGATAATCAGACTGCACCATGAGATCCCATTCTATT
Pancreas20220830	IL33	RS0639	1	AGTGTGGGATTGATGAGATAATGTGCATAAGGAAAGCAAGCAGCCGAGACA
Pancreas20220830	IL33	RS0639	1	GCAGAAGCTAAGCTAAGCTATTCCACCGTGAAGTGTGGGATTGATGAGATA
Pancreas20220830	IL33	RS0639	1	AGTGTGGGATTGATGAGATAAGTCAATGATTTCAATCACGGGTGGGAACTA
Pancreas20220830	IL33	RS0639	1	TACAGGACTCAAGGCAGAGAAAAGGAAAGAAAGTGTGGGATTGATGAGATA
Pancreas20220830	IL33	RS0639	1	TACTTTCCTGCAGTGAGCCCCGGTGGAGAGAAGTGTGGGATTGATGAGATA
Pancreas20220830	IL33	RS0639	1	TGATTGACTTGCAGGACAGGGAGACTCATAAAGTGTGGGATTGATGAGATA
Pancreas20220830	IL33	RS0639	1	AGTGTGGGATTGATGAGATAACGAGACGTCACCCCTTTGAAGCTCCACGGA
Pancreas20220830	IL33	RS0639	1	AGTGTGGGATTGATGAGATAACAGAAAGGGCTGATCTGAGGGTTGCCTGGG
Pancreas20220830	IL33	RS0639	1	GGCGTTTTACTGCATTAGATTTTCGAGAGCAAGTGTGGGATTGATGAGATA
Pancreas20220830	IL33	RS0639	1	AGTGTGGGATTGATGAGATAAGTGAAGGACGAAGAAGGCCTGTTCCGGAGG
Pancreas20220830	IL33	RS0639	1	CATCAGCTTCTTCCCATCCACACCGTCGCCAAGTGTGGGATTGATGAGATA
Pancreas20220830	IL33	RS0639	1	GCTCTTCTGAAGTCCGTGAGTGTGATTTCAAAGTGTGGGATTGATGAGATA
Pancreas20220830	IL33	RS0639	1	AGTGTGGGATTGATGAGATAAGATATGGTGGTCAAAAGAACCAAAGAAGGG
Pancreas20220830	IL33	RS0639	1	CCACAACATCGTAAGCCAAGAATGGCTTTCAAGTGTGGGATTGATGAGATA
Pancreas20220830	IL33	RS0639	1	AGTGTGGGATTGATGAGATAATGTTGCAGCTCTCATCTTTCTCCTCCACTA
Pancreas20220830	IL33	RS0639	1	AGTGTGGGATTGATGAGATAAAGCTGAACAGAACGTGTGCATAAGGAAAGC
Pancreas20220830	IL33	RS0639	1	GTAAGCCAAGAATGGCTTTCTTTCTCTCTGAAGTGTGGGATTGATGAGATA
Pancreas20220830	IL33	RS0639	1	GAACCAAAGAAGGGGCAGAAGCTAAGCTAAAAGTGTGGGATTGATGAGATA
Pancreas20220830	IL33	RS0639	1	CTTATGGTGAGGCCAGAACGGAGTCTCATGAAGTGTGGGATTGATGAGATA
Pancreas20220830	IL33	RS0639	1	GTCAGAGCAAAGAGAAAGAAAGCTGAGGGAAAGTGTGGGATTGATGAGATA
Pancreas20220830	IL33	RS0639	1	GGGTGGGAACTAAAATGTCTTTCACTTCCTAAGTGTGGGATTGATGAGATA
Pancreas20220830	IL33	RS0639	1	TCCCCCTAGCTGGTCCTCCCACTAACTGCTAAGTGTGGGATTGATGAGATA
Pancreas20220830	IL33	RS0639	1	AGTCTCCTTTCTTATGGTGAGGCCAGAACGAAGTGTGGGATTGATGAGATA
Pancreas20220830	IL33	RS0639	1	AGAGAAAAGGAAAGAGCAAGGCTGAATCTCAAGTGTGGGATTGATGAGATA
Pancreas20220830	IL33	RS0639	1	ATCAGCGAGAAGGATGATGTTAGCGTCTCTAAGTGTGGGATTGATGAGATA
Pancreas20220830	IL33	RS0639	1	AGTGTGGGATTGATGAGATAAGTGAGTGTGATTTCATACAGGACTCAAGGC
Pancreas20220830	IL33	RS0639	1	GCTATTCCACCGTGAGCATTGCTGCTGTGAAAGTGTGGGATTGATGAGATA
Pancreas20220830	IL33	RS0639	1	AGTGTGGGATTGATGAGATAACAGGTAACGCCACTCTTCACAGAAAGGGCT
Pancreas20220830	IL33	RS0639	1	GCATGCATCCAAAGTCATAGCTCCTTGGAAAAGTGTGGGATTGATGAGATA
Pancreas20220830	IL33	RS0639	1	CTCTGTTACCCTTTCTTCAGTTGGAAGCATAAGTGTGGGATTGATGAGATA
Pancreas20220830	IL33	RS0639	1	TGCACTGTGGTGCCTGCTCTTCTGAAGTCCAAGTGTGGGATTGATGAGATA
Pancreas20220830	IL33	RS0639	1	CTCATCTTTCTCCTCCACTAGAGCCAGCTGAAGTGTGGGATTGATGAGATA
Pancreas20220830	IL33	RS0639	1	ACAGATTCACAGAGTCAACACTGTGGTTTCAAGTGTGGGATTGATGAGATA
Pancreas20220830	IL33	RS0639	1	GGTAGATGTAAAATTCTGCAGTGCAGGGTAAAGTGTGGGATTGATGAGATA
Pancreas20220830	IL33	RS0639	1	GATCCCATTCTATTGGCATGTCCTAGTGTAAAGTGTGGGATTGATGAGATA
Pancreas20220830	IL33	RS0639	1	AGTGTGGGATTGATGAGATAAGTAGGAGAGCCGTTACGGATATGGTGGTCA
Pancreas20220830	IL33	RS0639	1	GCGGTGCTGCTGAACTTTGCCGGGGAAATCAAGTGTGGGATTGATGAGATA
Pancreas20220830	IL33	RS0639	1	AGTGTGGGATTGATGAGATAATGTATGTACTCAGGGAGGCAGGAGACTGTG
Pancreas20220830	IL33	RS0639	1	CAAAGTCCGAGGACTTTTTGTGAAGGACGAAAGTGTGGGATTGATGAGATA
Pancreas20220830	IL33	RS0639	1	AAGCAGCCGAGACATCTCATCCAAGCAGATAAGTGTGGGATTGATGAGATA
Pancreas20220830	IL33	RS0639	1	CCAGTTGGAGGGCTTCAGACTGCACCATGAAAGTGTGGGATTGATGAGATA
Pancreas20220830	IL33	RS0639	1	AGTGTGGGATTGATGAGATAAACAAAGGAAGGTTGTTCAGGGGACAACCTG
Pancreas20220830	IL33	RS0639	1	CTTCAGTTTCTTTACCAACGCCGTAAGTCAAAGTGTGGGATTGATGAGATA
Pancreas20220830	IL33	RS0639	1	CAGTAGACATGGCAGAATTCTTTGGTCTTCAAGTGTGGGATTGATGAGATA
Pancreas20220830	IL4RA	RS0708	1	GAGATTAGAGATGAGTTGGAAGTCAGGCCAAGTTTACATCTTCAATTCACC
Pancreas20220830	IL4RA	RS0708	1	GAGATTAGAGATGAGTTGGAATCCTGGGTTGGAAATGATGGGAGCGGGTAT
Pancreas20220830	IL4RA	RS0708	1	ATCGCCTTGACTGCCAGTTATCGTGCCCGCAGAGATTAGAGATGAGTTGGA
Pancreas20220830	IL4RA	RS0708	1	CCTACTGATGTCAATGCCTTGACACATTCAAGAGATTAGAGATGAGTTGGA
Pancreas20220830	IL4RA	RS0708	1	TAAGAAACAGCAATGCCCAGGGCGCCCACAAGAGATTAGAGATGAGTTGGA
Pancreas20220830	IL4RA	RS0708	1	GAGATTAGAGATGAGTTGGAAATTTTTAGGGCCTCCCATGCCACTGCCAGG
Pancreas20220830	IL4RA	RS0708	1	GAGATTAGAGATGAGTTGGAAACAGGAACAAGACCAGCAGGCGCCAGAACC
Pancreas20220830	IL4RA	RS0708	1	TTCAGAGAACTCGAAGAACATCAGCCTGTAAGAGATTAGAGATGAGTTGGA
Pancreas20220830	IL4RA	RS0708	1	TCTGTCATCGTAGCAGCAGCCACAGCCAGGAGAGATTAGAGATGAGTTGGA
Pancreas20220830	IL4RA	RS0708	1	AGCTTGAAGGTCAAGTGCCGGACTGGGAAGAGAGATTAGAGATGAGTTGGA
Pancreas20220830	IL4RA	RS0708	1	TCAAGTTCTCTGCTGGCCTGGCAGGTTGCCAGAGATTAGAGATGAGTTGGA
Pancreas20220830	IL4RA	RS0708	1	AAAGCATGTGCAAGCCCCGAGTCCTAGGTTAGAGATTAGAGATGAGTTGGA
Pancreas20220830	IL4RA	RS0708	1	GAGATTAGAGATGAGTTGGAATACTTCCCTGGCTTGGAGGAACCCTGGCCT
Pancreas20220830	IL4RA	RS0708	1	GAGATTAGAGATGAGTTGGAAAAAGGGCTTGGGCACCTGATCTGCAGGAGG
Pancreas20220830	IL4RA	RS0708	1	GAGATTAGAGATGAGTTGGAAACTGCCTGCACAAACTCCTGGTAGCCACCG
Pancreas20220830	IL4RA	RS0708	1	TTGTTCGATGGGTACAGGTTATTCCAGGTCAGAGATTAGAGATGAGTTGGA
Pancreas20220830	IL4RA	RS0708	1	CCCAGGAGATGGGGAGAGGGTGGTAATGGAAGAGATTAGAGATGAGTTGGA
Pancreas20220830	IL4RA	RS0708	1	GAGATTAGAGATGAGTTGGAATCTGTGACCTGGCATGTGGCCTCCTCACTG
Pancreas20220830	IL4RA	RS0708	1	GTACACAATACCAAAGCCCAGGTCATCCCCAGAGATTAGAGATGAGTTGGA
Pancreas20220830	IL4RA	RS0708	1	CTCCATACAGCGCACCACACTGACACTAACAGAGATTAGAGATGAGTTGGA
Pancreas20220830	IL4RA	RS0708	1	GAGATTAGAGATGAGTTGGAATCGGTGGACAAAATGGGACTGAGTAGGTAG
Pancreas20220830	IL4RA	RS0708	1	GCGTGTGTATAGTAAAGGAAACCTGACAAGAGAGATTAGAGATGAGTTGGA
Pancreas20220830	IL4RA	RS0708	1	GAGATTAGAGATGAGTTGGAAAGGGGAGCATGACTCTGCCAAGGCTGACTG
Pancreas20220830	IL4RA	RS0708	1	AGTGTGAGGTTGTCTGGAGCTAGGGGCTTCAGAGATTAGAGATGAGTTGGA
Pancreas20220830	IL4RA	RS0708	1	GGGCAGCCTTCGGGAAGTCTGTCTTCTTCTAGAGATTAGAGATGAGTTGGA
Pancreas20220830	IL4RA	RS0708	1	GAGATTAGAGATGAGTTGGAAATTCTCTGGCCAGAGGACGGTCCTGCTGAC
Pancreas20220830	IL4RA	RS0708	1	GAGATTAGAGATGAGTTGGAACAGCTGTCTGTGCTCAGCCCACAGTTCCAT
Pancreas20220830	IL4RA	RS0708	1	GAGATTAGAGATGAGTTGGAACACACTGAGACCTTGTCTTTGAAAAGACTG
Pancreas20220830	IL4RA	RS0708	1	GAGATTAGAGATGAGTTGGAAAACTGGCAGTGACTTTGGGCAATCAAGTTT
Pancreas20220830	IL4RA	RS0708	1	ACACTTAGCAGCCAGTGTCACGCCCTCTGCAGAGATTAGAGATGAGTTGGA
Pancreas20220830	IL4RA	RS0708	1	GCCTAGGCTAGCCTCAAACTCCCTGGCTGTAGAGATTAGAGATGAGTTGGA
Pancreas20220830	IL4RA	RS0708	1	GAGATTAGAGATGAGTTGGAAAAAGGAGAGGGAAAGAGGAGGACCCCTCCC
Pancreas20220830	IL4RA	RS0708	1	GAGATTAGAGATGAGTTGGAAATTCCCTCAGGACAGCTTTCCAAGGCCCCC
Pancreas20220830	IL4RA	RS0708	1	CTGGTATCTGTCTGATTGGACCGGCCTATTAGAGATTAGAGATGAGTTGGA
Pancreas20220830	IL4RA	RS0708	1	AGAGGTCAGGAACTTGGTGCAAAGCCGCCCAGAGATTAGAGATGAGTTGGA
Pancreas20220830	IL4RA	RS0708	1	GAGATTAGAGATGAGTTGGAACTGCGTTTATTGAACAGGATCTCACTGTCA
Pancreas20220830	IL4RA	RS0708	1	GTCCTCCTTGCAAACAGACTAGGTGTTGCAAGAGATTAGAGATGAGTTGGA
Pancreas20220830	IL4RA	RS0708	1	GAGATTAGAGATGAGTTGGAACTCCACATTCTGTACTGGGGCCTCAAACAG
Pancreas20220830	IL4RA	RS0708	1	GTGGCCACACAAGTGGCAAGTGAGGGACGAAGAGATTAGAGATGAGTTGGA
Pancreas20220830	IL4RA	RS0708	1	GAGATTAGAGATGAGTTGGAAAAACCAACTGCTGGGGCCTTGTCTCCCCAC
Pancreas20220830	IL4RA	RS0708	1	CCTGGCTGTTCAATGAATGGCCTCTGTGGGAGAGATTAGAGATGAGTTGGA
Pancreas20220830	IL4RA	RS0708	1	GAGATTAGAGATGAGTTGGAACTGGGCTCCCTCTCCAGCAACTTCAAAAAA
Pancreas20220830	IL4RA	RS0708	1	GAGATTAGAGATGAGTTGGAACTGGTCCCACCATATCTTCTTAATCTTGGT
Pancreas20220830	IL4RA	RS0708	1	CTGAAGTAACAGAACAGGCAAAACAACGGGAGAGATTAGAGATGAGTTGGA
Pancreas20220830	IL4RA	RS0708	1	GAGATTAGAGATGAGTTGGAAACAGTGAGCCCCTGTATCCCTTGGGAGGGA
Pancreas20220830	IL4RA	RS0708	1	ACCCTCACACGCGCCGTATAGTAGACCCCTAGAGATTAGAGATGAGTTGGA
Pancreas20220830	IL4RA	RS0708	1	GAGATTAGAGATGAGTTGGAAACCATGGAGATGAGGTCTTTGTACAGTAAG
Pancreas20220830	IL4RA	RS0708	1	AGTGCGGATGTAGTCAGAGAAGCAGGTGGGAGAGATTAGAGATGAGTTGGA
Pancreas20220830	IL4RA	RS0708	1	GAGATTAGAGATGAGTTGGAAAGGAGCCCTGGCTTCTGGTCATATGTGGGT
Pancreas20220830	IL4RA	RS0708	1	GAGATTAGAGATGAGTTGGAACCTTTGAGCCCCAGCTCCAGACCAAGGCAT
Pancreas20220830	IL4RA	RS0708	1	GAGATTAGAGATGAGTTGGAAACATTACCACTGGGGCTGAAGGAGCCCTGC
Pancreas20220830	IL4RA	RS0708	1	AGGAACGTCAGCACTGCTGTGGGACCAAGCAGAGATTAGAGATGAGTTGGA
Pancreas20220830	IL4RA	RS0708	1	GAGATTAGAGATGAGTTGGAAGCAATACCTGTCCTCTCTCAAAATTTCCAC
Pancreas20220830	IL4RA	RS0708	1	TCAGTTCATTCCTGTGGGAGTCACTTCCCTAGAGATTAGAGATGAGTTGGA
Pancreas20220830	IL4RA	RS0708	1	GAGATTAGAGATGAGTTGGAAAGACCGAGTGATGCTAGAGGCCCGTCTGAG
Pancreas20220830	IL4RA	RS0708	1	GAGATTAGAGATGAGTTGGAATCTGGGGGGCTTTTGGGTGGGTCTGAGTTC
Pancreas20220830	IL4RA	RS0708	1	GAGATTAGAGATGAGTTGGAAGGCACTGTTCCTCGGGATGCATGTGAGGTT
Pancreas20220830	IL4RA	RS0708	1	GCCAGGGCTACCACATAGATCTTAGCAGCTAGAGATTAGAGATGAGTTGGA
Pancreas20220830	IL4RA	RS0708	1	GAGATTAGAGATGAGTTGGAATAAACCCAGACTTCTCCTTCAGCCAGGCAG
Pancreas20220830	IL4RA	RS0708	1	GAGATTAGAGATGAGTTGGAACAGCCACTGTTAAAGACAGGCACCACCAGC
Pancreas20220830	IL4RA	RS0708	1	GAGATTAGAGATGAGTTGGAAAGCAGCCATTCGTCGGACACATTGGTGTGG
Pancreas20220830	IL4RA	RS0708	1	GAGATTAGAGATGAGTTGGAACCGAAAGTAAATAAGGGCACGGAGCTAGGG
Pancreas20220830	IL4RA	RS0708	1	GAGATTAGAGATGAGTTGGAAACAGTGGGGACGTGAGCAGACAGTGCTGAG
Pancreas20220830	IL4RA	RS0708	1	GAGATTAGAGATGAGTTGGAATCCTCTTCTTCCAGATGATCAGCCTGCTGC
Pancreas20220830	IL4RA	RS0708	1	ACTTGGTTGACTCCTGGCTTCGGGTCTGCTAGAGATTAGAGATGAGTTGGA
Pancreas20220830	IL4RA	RS0708	1	ACATTTCAGCTTTCGTGCACTGTGGGCTCGAGAGATTAGAGATGAGTTGGA
Pancreas20220830	IL4RA	RS0708	1	GGCACACATGGGCACAAGCTGTGGTAGCAGAGAGATTAGAGATGAGTTGGA
Pancreas20220830	IL4RA	RS0708	1	GAGATTAGAGATGAGTTGGAAATTGGTGGCCCTGAAGAATGGGGGTCAGCC
Pancreas20220830	IL4RA	RS0708	1	TTTCACCCGCAGTCCTCCGGACTTTGCCTGAGAGATTAGAGATGAGTTGGA
Pancreas20220830	IL4RA	RS0708	1	GAGATTAGAGATGAGTTGGAAACCTTCCTCCTGGCTGTGGTGTTGCTTCAG
Pancreas20220830	IL4RA	RS0708	1	TTGTAGCCTCCATGCCCATCGTCAGTCCCCAGAGATTAGAGATGAGTTGGA
Pancreas20220830	IL4RA	RS0708	1	GAGATTAGAGATGAGTTGGAACCTTCTCTCTGATGCTGTGACCACACCAGA
Pancreas20220830	IL4RA	RS0708	1	GGCAGAACTAAGGCAGAATACCAGTATCCAAGAGATTAGAGATGAGTTGGA
Pancreas20220830	IL4RA	RS0708	1	GAGATTAGAGATGAGTTGGAACCTTTCCAGGACTCTGGAGAGACTTGGTTG
Pancreas20220830	IL4RA	RS0708	1	GAGATTAGAGATGAGTTGGAAGACATCAGGATGTTGATCGGGAAGCTCAGC
Pancreas20220830	IL4RA	RS0708	1	CGGTCCCATCTTCCAGAACACAGTCAGACTAGAGATTAGAGATGAGTTGGA
Pancreas20220830	IL4RA	RS0708	1	GAAGAAATCCTGGGCTAATCCAGAGGTCAGAGAGATTAGAGATGAGTTGGA
Pancreas20220830	IL4RA	RS0708	1	GAGATTAGAGATGAGTTGGAATCGGAAAACAGGTTCTCAGTGAGCCGAGCC
Pancreas20220830	IL4RA	RS0708	1	CCTGTCTCTGTCTTTCCTTCTGAACATCATAGAGATTAGAGATGAGTTGGA
Pancreas20220830	IL4RA	RS0708	1	CTCGGGCTTGTACCTTAGTTCCCTCAGTCAAGAGATTAGAGATGAGTTGGA
Pancreas20220830	IL4RA	RS0708	1	TACAGAAGCCTGCCCACTTCCTGAAGGCAGAGAGATTAGAGATGAGTTGGA
Pancreas20220830	IL4RA	RS0708	1	TTGCTGCTGAGCAGGCTCGAGAAGGCCTTGAGAGATTAGAGATGAGTTGGA
Pancreas20220830	IL4RA	RS0708	1	CCAGGATACAAATCTGAGCAATGGGGATTTAGAGATTAGAGATGAGTTGGA
Pancreas20220830	IL4RA	RS0708	1	TCCCTGTGCCTCAAACTTCAGACATGAGCCAGAGATTAGAGATGAGTTGGA
Pancreas20220830	IL4RA	RS0708	1	ATCTGCTGCATGTTCTGAGTTCTTCCAGGCAGAGATTAGAGATGAGTTGGA
Pancreas20220830	IL4RA	RS0708	1	GCTTGTCTAGACAAGTTTTCCAGTGCGGGTAGAGATTAGAGATGAGTTGGA
Pancreas20220830	IL4RA	RS0708	1	CATTTCCATGTGGCACACACACACAGTGCTAGAGATTAGAGATGAGTTGGA
Pancreas20220830	IL4RA	RS0708	1	GAGATTAGAGATGAGTTGGAATGCTCTGGAGCCAGCTCTCCAGGATTTGGG
Pancreas20220830	IL4RA	RS0708	1	GAGATTAGAGATGAGTTGGAATTGTACCACGTGATGCTAGGACTCCACTCA
Pancreas20220830	IL4RA	RS0708	1	GAGATTAGAGATGAGTTGGAACTCCAGGTGCCAGTGAGTATCTGGGATCTG
Pancreas20220830	IL4RA	RS0708	1	GAGATTAGAGATGAGTTGGAAAGGTCCCTCTGCTTCTCCTCAGCTTCGAGA
Pancreas20220830	IL4RA	RS0708	1	TTACTCTGTGCTTCAGCAAGCAAGGCAGCAAGAGATTAGAGATGAGTTGGA
Pancreas20220830	MSN	RS0730	1	AGTTGAGGTGGGAGAGTATTAAGCTTTTCGGCCTCACTCTGGGCACGCTTC
Pancreas20220830	MSN	RS0730	1	AGAGAGCTAGGTTGAATGAGTGTGACAAAGAAGTTGAGGTGGGAGAGTATT
Pancreas20220830	MSN	RS0730	1	AGTTGAGGTGGGAGAGTATTATTGTCTCGTCCCAGTCGCATGTTCTCAGCA
Pancreas20220830	MSN	RS0730	1	AGTTGAGGTGGGAGAGTATTAGGAAGCAACTTATCTCCAGCCAGGTAGCCA
Pancreas20220830	MSN	RS0730	1	AGTTGAGGTGGGAGAGTATTAACATGAGGTGTACTCATGGCAGTCTTCAGC
Pancreas20220830	MSN	RS0730	1	AGTTGAGGTGGGAGAGTATTAAAGAAGGAGGAGGGGTCCCTGAAGGCTGGA
Pancreas20220830	MSN	RS0730	1	AGTTGAGGTGGGAGAGTATTATTCTTCTCTGCCTCAGTGGTACGTTCCTCC
Pancreas20220830	MSN	RS0730	1	GCCTCACTTTCCTTCTTCTTTCGAGCCATTAAGTTGAGGTGGGAGAGTATT
Pancreas20220830	MSN	RS0730	1	GAGTGATGAGGCCTGAGTTAGAGATTTGTCAAGTTGAGGTGGGAGAGTATT
Pancreas20220830	MSN	RS0730	1	ACTGATCGTCTTCGGCATGGTGGCGGCAAGAAGTTGAGGTGGGAGAGTATT
Pancreas20220830	MSN	RS0730	1	TATTCCTGATTTCACTCCACGGGAAGCCAAAAGTTGAGGTGGGAGAGTATT
Pancreas20220830	MSN	RS0730	1	TGGAGAGGGTAGGGACAGATTTAGAAAAGGAAGTTGAGGTGGGAGAGTATT
Pancreas20220830	MSN	RS0730	1	CTCAGCCAGCTCACGCTTCTTCTTCTCATTAAGTTGAGGTGGGAGAGTATT
Pancreas20220830	MSN	RS0730	1	TTAACCTACTTCACACATGAGTCCCAGAGGAAGTTGAGGTGGGAGAGTATT
Pancreas20220830	MSN	RS0730	1	AGTTGAGGTGGGAGAGTATTAGGGGAGATTAAGTTTGGTCCCATGGCTATA
Pancreas20220830	MSN	RS0730	1	AGTTGAGGTGGGAGAGTATTACCCTGGGGAAAAAGCAAACAGGAACAATAA
Pancreas20220830	MSN	RS0730	1	AGTTGAGGTGGGAGAGTATTAACCTGGATCCTCTCTTCCCACTGGTCCTTG
Pancreas20220830	MSN	RS0730	1	AGTTGAGGTGGGAGAGTATTATGGATCATGTCATTGGCAGTCTTCTTGGAC
Pancreas20220830	MSN	RS0730	1	AAGCCGGGGAGCATAGAACACAAAGTCCGGAAGTTGAGGTGGGAGAGTATT
Pancreas20220830	MSN	RS0730	1	TCAGCACGAGTCTTCTCCAAGTCTTCCTGTAAGTTGAGGTGGGAGAGTATT
Pancreas20220830	MSN	RS0730	1	AAGGAAAAGGAGATTCCATTGGCACCACAGAAGTTGAGGTGGGAGAGTATT
Pancreas20220830	MSN	RS0730	1	AGTTGAGGTGGGAGAGTATTACTCTTGCTGAGCCTTCTTAGTCTGCTCCTC
Pancreas20220830	MSN	RS0730	1	AGTTGAGGTGGGAGAGTATTAGACTTGTGCACTTCCTTATTGAAGTCACCA
Pancreas20220830	MSN	RS0730	1	AGTTGAGGTGGGAGAGTATTAATGTTGAGACCCAAGGCATCCACGCCCAGC
Pancreas20220830	MSN	RS0730	1	AGTTGAGGTGGGAGAGTATTATAGAGAAAGCTTTTGTGTCCTGGTACTGCA
Pancreas20220830	MSN	RS0730	1	AGTTGAGGTGGGAGAGTATTAACAGGACTGGCAAGGGATGGGAGCTAGCTG
Pancreas20220830	MSN	RS0730	1	AGTTGAGGTGGGAGAGTATTAGCACTGGCCTCTGCTCCATTCTCATCCTGC
Pancreas20220830	MSN	RS0730	1	AGTTGAGGTGGGAGAGTATTATGTGAAGGGACAAGGCCAGAATACCCAGCA
Pancreas20220830	MSN	RS0730	1	TGCTCCAAAGTGGAGAAAAGGGTGTGGGGGAAGTTGAGGTGGGAGAGTATT
Pancreas20220830	MSN	RS0730	1	GTTGTTTGGTGTTGCCCTGCCGGATCTGGCAAGTTGAGGTGGGAGAGTATT
Pancreas20220830	MSN	RS0730	1	AGTTGAGGTGGGAGAGTATTACGGTACAAAGCCTAAGTAACTGTAAAAGGG
Pancreas20220830	MSN	RS0730	1	CCCACTACATGGACTCAAACTCATCAATGCAAGTTGAGGTGGGAGAGTATT
Pancreas20220830	MSN	RS0730	1	AGTTGAGGTGGGAGAGTATTATCATCATGTTCATTCTCAGCAGGCTCTGCC
Pancreas20220830	MSN	RS0730	1	AACCAAGAACCTGGACTATCATGGGCAGGGAAGTTGAGGTGGGAGAGTATT
Pancreas20220830	MSN	RS0730	1	CAACTGGCTAGGTTTGAGGGTACTCATCCTAAGTTGAGGTGGGAGAGTATT
Pancreas20220830	MSN	RS0730	1	AGTTGAGGTGGGAGAGTATTAGCCAGTGGTGTTGGGCTGAATGGCAAACTC
Pancreas20220830	MSN	RS0730	1	AGTTGAGGTGGGAGAGTATTAATTGGGTCCCACTCTAGCGTTGGGCGACTG
Pancreas20220830	MSN	RS0730	1	CCCTCCTTCTGTCCCTAAACAACACAATATAAGTTGAGGTGGGAGAGTATT
Pancreas20220830	MSN	RS0730	1	AGTTGAGGTGGGAGAGTATTACTCTGAGCCTTTCTTGTTCTTGATGCTGAA
Pancreas20220830	MSN	RS0730	1	AGTTGAGGTGGGAGAGTATTATTGGCTGGAAACTGTCGGGCTGCTCTGAGC
Pancreas20220830	MSN	RS0730	1	AGTTGAGGTGGGAGAGTATTACCGACGCATGTACAGCTCATGATTTCCCAT
Pancreas20220830	MSN	RS0730	1	AGTTGAGGTGGGAGAGTATTATGGGCCATTTGTTTGCCCGAGGGTATGAGT
Pancreas20220830	MSN	RS0730	1	CCCAAGATTAAGTAAAAGGGGCATGGGCTGAAGTTGAGGTGGGAGAGTATT
Pancreas20220830	MSN	RS0730	1	CCACTGGGACTAGATTTGTAATAGGTCCAAAAGTTGAGGTGGGAGAGTATT
Pancreas20220830	MSN	RS0730	1	AGTTGAGGTGGGAGAGTATTAGGTGGACAGTAAATGTCGTCATTGAGAATG
Pancreas20220830	MSN	RS0730	1	AGTTGAGGTGGGAGAGTATTACTGGCAGGAAAAATACTAAAGCCAGGTACA
Pancreas20220830	MSN	RS0730	1	AGTTGAGGTGGGAGAGTATTATCACTGCGGTCCTTGGCCATAGCATCAGCC
Pancreas20220830	MSN	RS0730	1	AGTTGAGGTGGGAGAGTATTACCATACATTTCCAGGTCTTGAGCAATCTTG
Pancreas20220830	MSN	RS0730	1	AGTTGAGGTGGGAGAGTATTAAGGGATGCTCTGGACTAAGGATACTGCATA
Pancreas20220830	MSN	RS0730	1	CTGAACGTTTGGCATGGCTCCAAGGCTTTTAAGTTGAGGTGGGAGAGTATT
Pancreas20220830	MSN	RS0730	1	AAGTTCTAGGGCCCTGCGGGTCTGCTCTTCAAGTTGAGGTGGGAGAGTATT
Pancreas20220830	MSN	RS0730	1	AGTTGAGGTGGGAGAGTATTAAAATCCTACCCTTCTCCCCAGCCTCTATGG
Pancreas20220830	MSN	RS0730	1	AGTTGAGGTGGGAGAGTATTAGCTTCTTCAGCTTCTTGACGCTCCTTGGCT
Pancreas20220830	MSN	RS0730	1	CTCTGTCCTAGCTGGAAGAGATCTGAGGATAAGTTGAGGTGGGAGAGTATT
Pancreas20220830	MSN	RS0730	1	AGTTGAGGTGGGAGAGTATTACTAGTTAGTGGCTCCAGCACAGTGTTAGTT
Pancreas20220830	MSN	RS0730	1	GTGCTTCTCTTCCCGAGCCTGGGCCTTCATAAGTTGAGGTGGGAGAGTATT
Pancreas20220830	MSN	RS0730	1	AGGCAAAACTATGGGAGTGTGGGGACAAGGAAGTTGAGGTGGGAGAGTATT
Pancreas20220830	MSN	RS0730	1	GCACACATGTGACAAAAAAGGGGGAGCAGCAAGTTGAGGTGGGAGAGTATT
Pancreas20220830	MSN	RS0730	1	ATTAGCTCTGGGGGAAGTAGTTTAGAAGTCAAGTTGAGGTGGGAGAGTATT
Pancreas20220830	MSN	RS0730	1	GGGGGTGGGTTATTGCCCTTAATGCAGCTAAAGTTGAGGTGGGAGAGTATT
Pancreas20220830	MSN	RS0730	1	AGTTGAGGTGGGAGAGTATTATCATCTCGGGCATTGGCCAGCTCTGAAGTA
Pancreas20220830	MSN	RS0730	1	AGTTGAGGTGGGAGAGTATTAGACCAAAGAACCAAACTTCCCTCAAACCAA
Pancreas20220830	MSN	RS0730	1	TCCAACTGGGAGATCCGTGCCGTCAGCTCTAAGTTGAGGTGGGAGAGTATT
Pancreas20220830	MSN	RS0730	1	GCTTTCTGTATCTCCAAGGGACAGCACAATAAGTTGAGGTGGGAGAGTATT
Pancreas20220830	MSN	RS0730	1	TTGAGTTTGTGCTGCTCCAAGACTCTTTGGAAGTTGAGGTGGGAGAGTATT
Pancreas20220830	MSN	RS0730	1	AGTTGAGGTGGGAGAGTATTAACAACAGTAAGTGTATATGGGGAGGGGGTG
Pancreas20220830	MSN	RS0730	1	GGCCTTTTTGTCAATGGGCTTGATGACAAAAAGTTGAGGTGGGAGAGTATT
Pancreas20220830	MSN	RS0730	1	AGTTGAGGTGGGAGAGTATTAGATTGCCCCCACAATTCCAGGTTTGAATTT
Pancreas20220830	MSN	RS0730	1	AGTTGAGGTGGGAGAGTATTAGTAGCCCTGACCACAGACCTCACTCAAGAG
Pancreas20220830	MSN	RS0730	1	AGTTGAGGTGGGAGAGTATTAGGGCCTTTCTAGGTTGTTAGTGAATCTCTT
Pancreas20220830	MSN	RS0730	1	CTTCTCAGATGTGGGGTGACAGTAGTAAAAAAGTTGAGGTGGGAGAGTATT
Pancreas20220830	MSN	RS0730	1	AGTTGAGGTGGGAGAGTATTACCCTCCTTCACTTGCAGAAAGAACAGGCGC
Pancreas20220830	MSN	RS0730	1	AGTTGAGGTGGGAGAGTATTAGCCAATATAAGACAGCTCACCAACTGTCAA
Pancreas20220830	MSN	RS0730	1	AGTTGAGGTGGGAGAGTATTACTGGGTAGAACTTGGCCCGGAACTTGAAGA
Pancreas20220830	MSN	RS0730	1	AGTTGAGGTGGGAGAGTATTATACACTTCGGCAAGGACTCCGGAGAACCGG
Pancreas20220830	MSN	RS0730	1	TTCCAGGACAGCATCCTCCCTGAGCATGCCAAGTTGAGGTGGGAGAGTATT
Pancreas20220830	MSN	RS0730	1	ACCATCTGGGCCTTTTGCTGCCATTCCACAAAGTTGAGGTGGGAGAGTATT
Pancreas20220830	MSN	RS0730	1	AGTTGAGGTGGGAGAGTATTACACAGATTGAGCATAAACCCCTCCAAAACA
Pancreas20220830	MSN	RS0730	1	AGTTGAGGTGGGAGAGTATTAGACTTTACAAACCCCACCCAGGAAAGAGCC
Pancreas20220830	MSN	RS0730	1	AAGAAAGGCTCCAAAGATGTGCTGGGGCAGAAGTTGAGGTGGGAGAGTATT
Pancreas20220830	MSN	RS0730	1	AGTTGAGGTGGGAGAGTATTAGGGTAAGATGAGGGAGGATTGCTGGGTGAC
Pancreas20220830	MSN	RS0730	1	GCAATGGACTTTCCTTCCGCACATCCTGTGAAGTTGAGGTGGGAGAGTATT
Pancreas20220830	MSN	RS0730	1	AGTTGAGGTGGGAGAGTATTATTCTTCTGGTCCCGAGAAGCCTGCAGCAGG
Pancreas20220830	MSN	RS0730	1	GAGCTGGGGCGGGGAGAAATGCTCTATTCTAAGTTGAGGTGGGAGAGTATT
Pancreas20220830	MSN	RS0730	1	CTGCTGCACCTCAATGGTGTCAGGCTTGCGAAGTTGAGGTGGGAGAGTATT
Pancreas20220830	MSN	RS0730	1	AGTTGAGGTGGGAGAGTATTAGAGGGACAAGACAGCCTTTTGGGGACTGAA
Pancreas20220830	MSN	RS0730	1	AGTTGAGGTGGGAGAGTATTAAGGGCCTTCAGATGCTTCTGCACACGCTCA
Pancreas20220830	MSN	RS0730	1	AGTTGAGGTGGGAGAGTATTACAGTCACCTTCTTATTGAGTTTCAGCCAAG
Pancreas20220830	MSN	RS0730	1	TTCCAGGAGAGCACGCTCCATCTGCTTCTGAAGTTGAGGTGGGAGAGTATT
Pancreas20220830	MSN	RS0730	1	CTTGTCAAACCAAAAGGAATGCGTGTCTCTAAGTTGAGGTGGGAGAGTATT
Pancreas20220830	MSN	RS0730	1	GCACAGGGCCAAGATCCGCTTGTTAATCCGAAGTTGAGGTGGGAGAGTATT
Pancreas20220830	MSN	RS0730	1	AGTTGAGGTGGGAGAGTATTAAGTTTTCACCACCTGGTCAAACAGCTGCTT
Pancreas20220830	NES	RS0015	1	GGGATGTATTGAAGGAGGATACAGGTGCTGGTCCTCTGGTATCCCAAGGAA
Pancreas20220830	NES	RS0015	1	GGGTAATTCAGGGATGCCTGAGTCCAGAGCAGGGATGTATTGAAGGAGGAT
Pancreas20220830	NES	RS0015	1	TGGATCCACCTTTTCTGGAGGGTTCACTGTAGGGATGTATTGAAGGAGGAT
Pancreas20220830	NES	RS0015	1	GGGATGTATTGAAGGAGGATACCCTCTTCCACTTCCAGGCACTGCTGACTG
Pancreas20220830	NES	RS0015	1	GGGATGTATTGAAGGAGGATATTCCTTTTCTATCAGTCTCTCAAGCACCTG
Pancreas20220830	NES	RS0015	1	GGGATGTATTGAAGGAGGATATTCACTGTCTCCATACCTCCTTCATTCAGT
Pancreas20220830	NES	RS0015	1	CTTTTCTACCAGTCTCTCAAGCACCTGGTCAGGGATGTATTGAAGGAGGAT
Pancreas20220830	NES	RS0015	1	GGTTTTCATCAAGAGACCTCAGAGATTCCTAGGGATGTATTGAAGGAGGAT
Pancreas20220830	NES	RS0015	1	GGGATGTATTGAAGGAGGATAAGGCAGCTCCCATTCCACCTCTCCCAGAGA
Pancreas20220830	NES	RS0015	1	TGAGCAACTGGGACCTCTAGGGTTCCCGTCAGGGATGTATTGAAGGAGGAT
Pancreas20220830	NES	RS0015	1	TTCCAAGCCCTGATCTATCTTTGCCTTCACAGGGATGTATTGAAGGAGGAT
Pancreas20220830	NES	RS0015	1	CTGTCTCTAGTGTGTGTTCAGGAGACATTAAGGGATGTATTGAAGGAGGAT
Pancreas20220830	NES	RS0015	1	ACTTTCCTCCCCCAGGGATGGGTGAATGGCAGGGATGTATTGAAGGAGGAT
Pancreas20220830	NES	RS0015	1	CTGCAAGCGAGAGTTCTCAGCCTCCAGCAGAGGGATGTATTGAAGGAGGAT
Pancreas20220830	NES	RS0015	1	GGGATGTATTGAAGGAGGATATGCTCTGGTTGTCCCTCCAGGTCATCGAGG
Pancreas20220830	NES	RS0015	1	AAGCTAAGAGTGCTGGCCCAGAGCAGGGAGAGGGATGTATTGAAGGAGGAT
Pancreas20220830	NES	RS0015	1	GGGATGTATTGAAGGAGGATACCCCGAGTTCTCTTCTATAGATGAATTGCA
Pancreas20220830	NES	RS0015	1	TCTTCCTCTGTCTTAGGGGGCCTGGGCTGAAGGGATGTATTGAAGGAGGAT
Pancreas20220830	NES	RS0015	1	GGGATGTATTGAAGGAGGATACATCTGCTCATCTTCTACAGCCCTCAGTGG
Pancreas20220830	NES	RS0015	1	ACCTTCCAGGATCTGAGCGATCTGACTCTGAGGGATGTATTGAAGGAGGAT
Pancreas20220830	NES	RS0015	1	GGGATGTATTGAAGGAGGATATCTCCATGTGAGCCACGCGCTCCTGGTAGT
Pancreas20220830	NES	RS0015	1	ATTCCCCCCACCCCCCACTAAGTCCTCAGTAGGGATGTATTGAAGGAGGAT
Pancreas20220830	NES	RS0015	1	CCTGCTCTAGTCCATTCTCCATCCTCCCATAGGGATGTATTGAAGGAGGAT
Pancreas20220830	NES	RS0015	1	AAAGGTCTCCTGGCTCTCATCTTCAAGAGAAGGGATGTATTGAAGGAGGAT
Pancreas20220830	NES	RS0015	1	CTCCAGAAGTCTAAATGCCTGCTGGTCCTCAGGGATGTATTGAAGGAGGAT
Pancreas20220830	NES	RS0015	1	GGGATGTATTGAAGGAGGATAGACCTCACTACTTCCTGATTTTCCTTTCCT
Pancreas20220830	NES	RS0015	1	TGTCTTCAGAAAGGCTGTCACAGGAGTCTCAGGGATGTATTGAAGGAGGAT
Pancreas20220830	NES	RS0015	1	GACCTCTGCATTTTTAGGATAGGGAGCCTCAGGGATGTATTGAAGGAGGAT
Pancreas20220830	NES	RS0015	1	GGGATGTATTGAAGGAGGATAATCCTGGACCTTGACACCTCCACCAGAGGG
Pancreas20220830	NES	RS0015	1	CTTCAAGAGATCCCAGGATCTCATGAGTCTAGGGATGTATTGAAGGAGGAT
Pancreas20220830	NES	RS0015	1	GGGATGTATTGAAGGAGGATAAGTCCTGTATGTAGCCACTTCCAGACTAAG
Pancreas20220830	NES	RS0015	1	GGGATGTATTGAAGGAGGATACTCCTGGCTTTCTTTTTCTAGATGGTTCAC
Pancreas20220830	NES	RS0015	1	GGGATGTATTGAAGGAGGATAATCATCCCAGAGGCCACTGTCACCCACAGA
Pancreas20220830	NES	RS0015	1	GCGTCTTCAAACCTTAGTGGTTCTTGATTCAGGGATGTATTGAAGGAGGAT
Pancreas20220830	NES	RS0015	1	AGAAAGGGGGCGTTGAACTATAGGCTCAGCAGGGATGTATTGAAGGAGGAT
Pancreas20220830	NES	RS0015	1	ACTTCCTGCTCGAGTTCCAGTCCAGCTCTGAGGGATGTATTGAAGGAGGAT
Pancreas20220830	NES	RS0015	1	GGTTCTTGGGTCTCATCTTCTAGAGGTTCTAGGGATGTATTGAAGGAGGAT
Pancreas20220830	NES	RS0015	1	GCCTCCAGGGTTTCCATCTGCAAAGGTCCCAGGGATGTATTGAAGGAGGAT
Pancreas20220830	NES	RS0015	1	AGAGTGGTGAGGGTTGAGGGGTGGGGCTAAAGGGATGTATTGAAGGAGGAT
Pancreas20220830	NES	RS0015	1	GGGATGTATTGAAGGAGGATAGGGAGTAGAGTCAGGGAGAGTTTCCCCTAA
Pancreas20220830	NES	RS0015	1	TCGTCCCCATGCAGAACCACCTGACCCTCAAGGGATGTATTGAAGGAGGAT
Pancreas20220830	NES	RS0015	1	CTCTTGGTCCTGTCCTGCTAGAGACCTCAGAGGGATGTATTGAAGGAGGAT
Pancreas20220830	NES	RS0015	1	GGGATGTATTGAAGGAGGATACCTCTGGTTCTTGCTTTCTAGCAGTACAAT
Pancreas20220830	NES	RS0015	1	GGGATGTATTGAAGGAGGATAGAGTCTTGTTCACCTGCTTGGGCTCTGTCC
Pancreas20220830	NES	RS0015	1	GGGATGTATTGAAGGAGGATACTACTGTAGACAGGCAGGGCTAGCAAGCTC
Pancreas20220830	NES	RS0015	1	GGGATGTATTGAAGGAGGATAGGTGGGGGTTCTGGCCTTAAGGAATTCCTG
Pancreas20220830	NES	RS0015	1	GGGATGTATTGAAGGAGGATAATCAAAGGTGTCTCCTGCCCCTGGGACCAC
Pancreas20220830	NES	RS0015	1	GGCTGCTTCTTTCTTTACAAGTTCCCAGATAGGGATGTATTGAAGGAGGAT
Pancreas20220830	NES	RS0015	1	ATCTCACCTGTCTCAGCCAGCCACACCTCTAGGGATGTATTGAAGGAGGAT
Pancreas20220830	NES	RS0015	1	GGGATGTATTGAAGGAGGATAGCAGCCTCTAACCCAAGGGTCACCTCTACG
Pancreas20220830	NES	RS0015	1	GGGATGTATTGAAGGAGGATATACAGACTTCCTTCTTCCCAGGCACTCTCC
Pancreas20220830	NES	RS0015	1	TTCCTTCCTGGCCTCCCCTTGAGGGAAAAGAGGGATGTATTGAAGGAGGAT
Pancreas20220830	NES	RS0015	1	GGGATGTATTGAAGGAGGATAAACTTCAGCGGCTGGCTTGGGCCTAGATGC
Pancreas20220830	NES	RS0015	1	CCTCTGATCCTCTTTCTCTACCAGTCTTTCAGGGATGTATTGAAGGAGGAT
Pancreas20220830	NES	RS0015	1	GGTCCTCTTCTTCTGGAGGCCTCAATGAACAGGGATGTATTGAAGGAGGAT
Pancreas20220830	NES	RS0015	1	GGGATGTATTGAAGGAGGATATGTCTTCTAGCAGGCTCTTAATCATGTGGT
Pancreas20220830	NES	RS0015	1	GACACTAGTGACTCTTGATTCTCCTTGTCAAGGGATGTATTGAAGGAGGAT
Pancreas20220830	NES	RS0015	1	CTGATTCTCTTTCTCCAGAGGTCTAAACGCAGGGATGTATTGAAGGAGGAT
Pancreas20220830	NES	RS0015	1	GTCCTGAGACACCGTCTCTAGGGCAGTTACAGGGATGTATTGAAGGAGGAT
Pancreas20220830	NES	RS0015	1	GGGATGTATTGAAGGAGGATATTCTTCCTCTGCTTCTGGAGACCTCAGGAA
Pancreas20220830	NES	RS0015	1	GGGATGTATTGAAGGAGGATAACCTCTTTGGGAACCCCTGGAAGAAGAGAG
Pancreas20220830	NES	RS0015	1	AAAGAGGCTCTGGAGCCTGTTGCCTCCCACAGGGATGTATTGAAGGAGGAT
Pancreas20220830	NES	RS0015	1	GGGATGTATTGAAGGAGGATACCTGGCTCACTTTTTCTAGAGGTTTCACAA
Pancreas20220830	NES	RS0015	1	CCCTGTTCCTGTAAAGGGATGCCTTGATCCAGGGATGTATTGAAGGAGGAT
Pancreas20220830	NES	RS0015	1	CAGTGGGTATTGGCTCTCCTCTTTAAAAGTAGGGATGTATTGAAGGAGGAT
Pancreas20220830	NES	RS0015	1	GGGATGTATTGAAGGAGGATAAGCTCATGGGCATCTGTCAAGATCGGGATG
Pancreas20220830	NES	RS0015	1	TCTTGACTCTCCCTTTCAAGGGGTGTCAGCAGGGATGTATTGAAGGAGGAT
Pancreas20220830	NES	RS0015	1	GGGATGTATTGAAGGAGGATACTCCCAATCCTGGAGGCCCTCAGGAATCTC
Pancreas20220830	NES	RS0015	1	GGGATGTATTGAAGGAGGATAGGACATCTTGAGGTGTGCCAGTTGCTGCCC
Pancreas20220830	NES	RS0015	1	GGGATGTATTGAAGGAGGATAGATCCTCCATTCTTGGTTCTTCTTCTCCTA
Pancreas20220830	NES	RS0015	1	GGGATGTATTGAAGGAGGATAGGACTCTAGATTCTCTTTTTCCAGAGACCC
Pancreas20220830	NES	RS0015	1	GGGATGTATTGAAGGAGGATAAAGAGAAGCCTGGGAACTTCTTCCAGGTGT
Pancreas20220830	NES	RS0015	1	TCAGAGACTCTTGGTGCTGCTCCCTCTCCGAGGGATGTATTGAAGGAGGAT
Pancreas20220830	NES	RS0015	1	ATCCTCCCACCTCTGTTGACTTCCAGATCCAGGGATGTATTGAAGGAGGAT
Pancreas20220830	NES	RS0015	1	CCTGGGTCTCATTTTCAGGTGGTATAAAGTAGGGATGTATTGAAGGAGGAT
Pancreas20220830	NES	RS0015	1	CTGCTGGTCTTCTTCTGGAGACCTTGGGAAAGGGATGTATTGAAGGAGGAT
Pancreas20220830	NES	RS0015	1	GGGATGTATTGAAGGAGGATATAGTCACCTCTTGGGGGGCATCTAAATGGT
Pancreas20220830	NES	RS0015	1	TCATCTTGCTCTGTTGCCTCTGGCATTCCCAGGGATGTATTGAAGGAGGAT
Pancreas20220830	NES	RS0015	1	CTTCCTGGAGTCCTGACTCTCGTTCTCTAGAGGGATGTATTGAAGGAGGAT
Pancreas20220830	NES	RS0015	1	GGGATGTATTGAAGGAGGATACCTCTGTTCTCCAGCTTGCTCCCACTTTGG
Pancreas20220830	NES	RS0015	1	GGGATGTATTGAAGGAGGATATGACCTGAGCCTTCAGGGTGATCCAGGCAG
Pancreas20220830	NES	RS0015	1	GGGATGTATTGAAGGAGGATAAAGCATCTGGTCCTCGGCTTCTGGACCTCC
Pancreas20220830	NES	RS0015	1	GGGATGTATTGAAGGAGGATAGCGAAATGCCTTGGGTCCTCTAGCCCTACC
Pancreas20220830	NES	RS0015	1	GGGATGTATTGAAGGAGGATACATTCTCTTTTTCGAGAGATTCGAGGGAGA
Pancreas20220830	NES	RS0015	1	GGGATGTATTGAAGGAGGATATGGATCATCAGGGAAGTGGTCCGGCTGCTC
Pancreas20220830	NES	RS0015	1	GGGATGTATTGAAGGAGGATATTCAGAGACATCAGTGGCTCATCTCCTAGA
Pancreas20220830	NES	RS0015	1	GGGATGTATTGAAGGAGGATAGGCGTCGATTGAGCTCCCACATCTGAAAAG
Pancreas20220830	NES	RS0015	1	GTCCTCTGCTTCTTCAAATCTTAGTGGCTCAGGGATGTATTGAAGGAGGAT
Pancreas20220830	NES	RS0015	1	GGGACTGTTAGCGCTGCCTGTAGACCCTCAAGGGATGTATTGAAGGAGGAT
Pancreas20220830	NES	RS0015	1	TTCAAGGGAGGAAGAGAGAAACAAGATCTCAGGGATGTATTGAAGGAGGAT
Pancreas20220830	NES	RS0015	1	AGTCTAAATGCCTGCTGGTCCTCTTCTTCTAGGGATGTATTGAAGGAGGAT
Pancreas20220830	NES	RS0015	1	GGGATGTATTGAAGGAGGATAGCCCTTCTTCTTCCTGGAATATGCTAGAAA
Pancreas20220830	ZG16	RS0384	4	TAGAGTTGATAGAGGGAGAAATAGAGTTGATAGAGGGAGAAATCAGCAAGTGTTGCAGTGGCTAGGGTAGGTATAGAGTTGATAGAGGGAGAAATAGAGTTGATAGAGGGAGAA
Pancreas20220830	ZG16	RS0384	4	TAGAGTTGATAGAGGGAGAAATAGAGTTGATAGAGGGAGAAAGTCCAGCTGGTTGCCAGAATGAGAGAATCGATAGAGTTGATAGAGGGAGAAATAGAGTTGATAGAGGGAGAA
Pancreas20220830	ZG16	RS0384	4	TAGAGTTGATAGAGGGAGAAATAGAGTTGATAGAGGGAGAAAAGCAGAGGCCGAGGCACAAAGAAGGACTAAATAGAGTTGATAGAGGGAGAAATAGAGTTGATAGAGGGAGAA
Pancreas20220830	ZG16	RS0384	4	TAGAGTTGATAGAGGGAGAAATAGAGTTGATAGAGGGAGAAAAGACACCTGGATCACAGATTCCCCGGGGTGATAGAGTTGATAGAGGGAGAAATAGAGTTGATAGAGGGAGAA
Pancreas20220830	ZG16	RS0384	4	TAGAGTTGATAGAGGGAGAAATAGAGTTGATAGAGGGAGAAACATCTGCTTCACGTATGATTTGTACTTGCCATAGAGTTGATAGAGGGAGAAATAGAGTTGATAGAGGGAGAA
Pancreas20220830	ZG16	RS0384	4	TAGAGTTGATAGAGGGAGAAATAGAGTTGATAGAGGGAGAAACCCTAGAAGTTGCAGATGCTAGTCTTCTAGATAGAGTTGATAGAGGGAGAAATAGAGTTGATAGAGGGAGAA
Pancreas20220830	ZG16	RS0384	4	TAGAGTTGATAGAGGGAGAAATAGAGTTGATAGAGGGAGAAAGTAAGAGGATGTCCTGGACTGAATGGAATTATAGAGTTGATAGAGGGAGAAATAGAGTTGATAGAGGGAGAA
Pancreas20220830	ZG16	RS0384	4	TAGAGTTGATAGAGGGAGAAATAGAGTTGATAGAGGGAGAAAGAGGGCGACGGCCAACATTCTGAGGCTTTCATAGAGTTGATAGAGGGAGAAATAGAGTTGATAGAGGGAGAA
Pancreas20220830	ZG16	RS0384	4	TAGAGTTGATAGAGGGAGAAATAGAGTTGATAGAGGGAGAAACACCTACATAGTCACTCCACACTGTGCCATATAGAGTTGATAGAGGGAGAAATAGAGTTGATAGAGGGAGAA
Pancreas20220830	ZG16	RS0384	4	TAGAGTTGATAGAGGGAGAAATAGAGTTGATAGAGGGAGAAACTTTCATGGGGCTTGGTGATAAGGGAGTTCATAGAGTTGATAGAGGGAGAAATAGAGTTGATAGAGGGAGAA
Pancreas20220830	ZG16	RS0384	4	TAGAGTTGATAGAGGGAGAAATAGAGTTGATAGAGGGAGAAACAGGTAGCGGCCCTTGTCCGTCACGAAGATATAGAGTTGATAGAGGGAGAAATAGAGTTGATAGAGGGAGAA
Pancreas20220830	ZG16	RS0384	4	TAGAGTTGATAGAGGGAGAAATAGAGTTGATAGAGGGAGAAAATCCCAGTGCAGGCTAATAGAATCTATGGCATAGAGTTGATAGAGGGAGAAATAGAGTTGATAGAGGGAGAA
Pancreas20220830	ZG16	RS0384	4	TAGAGTTGATAGAGGGAGAAATAGAGTTGATAGAGGGAGAAATCACCACCACCACCCCCATACACACACAGCATAGAGTTGATAGAGGGAGAAATAGAGTTGATAGAGGGAGAA
Pancreas20220830	ZG16	RS0384	4	TAGAGTTGATAGAGGGAGAAATAGAGTTGATAGAGGGAGAAATGTTGACCCGGATACGGAAGGCGGTGATGGATAGAGTTGATAGAGGGAGAAATAGAGTTGATAGAGGGAGAA
Pancreas20220830	ZG16	RS0384	4	TAGAGTTGATAGAGGGAGAAATAGAGTTGATAGAGGGAGAAAGACAGTGTTGGGATGCAAGGGAACAGCGTTATAGAGTTGATAGAGGGAGAAATAGAGTTGATAGAGGGAGAA
Pancreas20220830	ZG16	RS0384	4	TAGAGTTGATAGAGGGAGAAATAGAGTTGATAGAGGGAGAAACTTTCCTCCTTTACCTCCATACTCTCCACTATAGAGTTGATAGAGGGAGAAATAGAGTTGATAGAGGGAGAA
Pancreas20220830	ZG16	RS0384	4	TAGAGTTGATAGAGGGAGAAATAGAGTTGATAGAGGGAGAAAAGCGCACCTGGAGACCTACTATGTAGTATCATAGAGTTGATAGAGGGAGAAATAGAGTTGATAGAGGGAGAA
Pancreas20220830	ZG16	RS0384	4	TAGAGTTGATAGAGGGAGAAATAGAGTTGATAGAGGGAGAAAGAAACTTGTGCCTGAGGCTTTTCCAAAAGGATAGAGTTGATAGAGGGAGAAATAGAGTTGATAGAGGGAGAA
Pancreas20220830	ZG16	RS0384	4	TAGAGTTGATAGAGGGAGAAATAGAGTTGATAGAGGGAGAAAGAAAGATCTCCTCCAGGTCTCCCTGTGTGCATAGAGTTGATAGAGGGAGAAATAGAGTTGATAGAGGGAGAA
Pancreas20220830	ZG16	RS0384	4	TAGAGTTGATAGAGGGAGAAATAGAGTTGATAGAGGGAGAAAACCCCTGACAGAAAGGAAGGTGGGTTTCATATAGAGTTGATAGAGGGAGAAATAGAGTTGATAGAGGGAGAA
Pancreas20220830	ZG16	RS0384	4	TAGAGTTGATAGAGGGAGAAATAGAGTTGATAGAGGGAGAAAAGAGCCAGATCGCCCACTAATGAAACGGAGATAGAGTTGATAGAGGGAGAAATAGAGTTGATAGAGGGAGAA
Pancreas20220830	ZG16	RS0384	4	TAGAGTTGATAGAGGGAGAAATAGAGTTGATAGAGGGAGAAACAGGTCTCCCTGTGTGCCACCTACATAGTCATAGAGTTGATAGAGGGAGAAATAGAGTTGATAGAGGGAGAA
Pancreas20220830	ZG16	RS0384	4	TAGAGTTGATAGAGGGAGAAATAGAGTTGATAGAGGGAGAAACTATTTGCATACTTTCATGGGGCTTGGTGAATAGAGTTGATAGAGGGAGAAATAGAGTTGATAGAGGGAGAA
Pancreas20220830	ZG16	RS0384	4	TAGAGTTGATAGAGGGAGAAATAGAGTTGATAGAGGGAGAAACACTAATGAAACGGAGGACAGTGTTGGGATATAGAGTTGATAGAGGGAGAAATAGAGTTGATAGAGGGAGAA
Pancreas20220830	ZG16	RS0384	4	TAGAGTTGATAGAGGGAGAAATAGAGTTGATAGAGGGAGAAAGCAAGGGAACAGCGTTGAAACTTGTGCCTGATAGAGTTGATAGAGGGAGAAATAGAGTTGATAGAGGGAGAA
Pancreas20220830	ZG16	RS0384	4	TAGAGTTGATAGAGGGAGAAATAGAGTTGATAGAGGGAGAAAACTCCACACTGTGCCATAGCGCACCTGGAGATAGAGTTGATAGAGGGAGAAATAGAGTTGATAGAGGGAGAA
Pancreas20220830	ZG16	RS0384	4	TAGAGTTGATAGAGGGAGAAATAGAGTTGATAGAGGGAGAAAAGGCTTTTCCAAAAGGCAGGTAGCGGCCCTATAGAGTTGATAGAGGGAGAAATAGAGTTGATAGAGGGAGAA
Pancreas20220830	ZG16	RS0384	4	TAGAGTTGATAGAGGGAGAAATAGAGTTGATAGAGGGAGAAATTGGTGATAAGGGAGTTCTCACCACCACCAATAGAGTTGATAGAGGGAGAAATAGAGTTGATAGAGGGAGAA
Pancreas20220830	ZG16	RS0384	4	TAGAGTTGATAGAGGGAGAAATAGAGTTGATAGAGGGAGAAAAGTGGCTAGGGTAGGTATCCCAGTGCAGGCATAGAGTTGATAGAGGGAGAAATAGAGTTGATAGAGGGAGAA
Pancreas20220830	ZG16	RS0384	4	TAGAGTTGATAGAGGGAGAAATAGAGTTGATAGAGGGAGAAAGTCACGAAGATCATCTGCTTCACGTATGATATAGAGTTGATAGAGGGAGAAATAGAGTTGATAGAGGGAGAA
Pancreas20220830	ZG16	RS0384	4	TAGAGTTGATAGAGGGAGAAATAGAGTTGATAGAGGGAGAAATGATTTGTACTTGCCAGACACCTGGATCACATAGAGTTGATAGAGGGAGAAATAGAGTTGATAGAGGGAGAA
Pancreas20220830	ZG16	RS0384	4	TAGAGTTGATAGAGGGAGAAATAGAGTTGATAGAGGGAGAAACCCATACACACACAGCACCCCTGACAGAAAATAGAGTTGATAGAGGGAGAAATAGAGTTGATAGAGGGAGAA
Pancreas20220830	ZG16	RS0384	4	TAGAGTTGATAGAGGGAGAAATAGAGTTGATAGAGGGAGAAATAATAGAATCTATGGCAGAGCCAGATCGCCATAGAGTTGATAGAGGGAGAAATAGAGTTGATAGAGGGAGAA
Pancreas20220830	ZG16	RS0384	4	TAGAGTTGATAGAGGGAGAAATAGAGTTGATAGAGGGAGAAAAGATTCCCCGGGGTGCAGAAAGATCTCCTCATAGAGTTGATAGAGGGAGAAATAGAGTTGATAGAGGGAGAA
Pancreas20220830	ZG16	RS0384	4	TAGAGTTGATAGAGGGAGAAATAGAGTTGATAGAGGGAGAAAGGAAGGTGGGTTTCATTCAGCAAGTGTTGCATAGAGTTGATAGAGGGAGAAATAGAGTTGATAGAGGGAGAA
Senescence20210901	ITGAM	RS0451	4	GGAGTAGTTGGTTGTTAGGAAGGAGTAGTTGGTTGTTAGGAACAAGTCTGCAGCTCACACAAACAAGGAAATAGGAGTAGTTGGTTGTTAGGAAGGAGTAGTTGGTTGTTAGGA
Senescence20210901	ITGAM	RS0451	4	GGAGTAGTTGGTTGTTAGGAAGGAGTAGTTGGTTGTTAGGAACTTGTTGCTGGGGAGGTCAATGCATGGAGAAGGAGTAGTTGGTTGTTAGGAAGGAGTAGTTGGTTGTTAGGA
Senescence20210901	ITGAM	RS0451	4	GGAGTAGTTGGTTGTTAGGAAGGAGTAGTTGGTTGTTAGGAACACCAAGGCCAGGAGGGAGGGGTAAAAACAAGGAGTAGTTGGTTGTTAGGAAGGAGTAGTTGGTTGTTAGGA
Senescence20210901	ITGAM	RS0451	4	GGAGTAGTTGGTTGTTAGGAAGGAGTAGTTGGTTGTTAGGAATTGCTTCCTCTTTTCTTCTCTCTCTCTCTCAGGAGTAGTTGGTTGTTAGGAAGGAGTAGTTGGTTGTTAGGA
Senescence20210901	ITGAM	RS0451	4	GGAGTAGTTGGTTGTTAGGAAGGAGTAGTTGGTTGTTAGGAATGCTTACCCACAAGGGTCCCACAGCCTTGCAGGAGTAGTTGGTTGTTAGGAAGGAGTAGTTGGTTGTTAGGA
Senescence20210901	ITGAM	RS0451	4	GGAGTAGTTGGTTGTTAGGAAGGAGTAGTTGGTTGTTAGGAACTGCTGGCTTTCCAGTTCTCTATTCCAACTAGGAGTAGTTGGTTGTTAGGAAGGAGTAGTTGGTTGTTAGGA
Senescence20210901	ITGAM	RS0451	4	GGAGTAGTTGGTTGTTAGGAAGGAGTAGTTGGTTGTTAGGAAAGGAGGCGTCTCATTTTTCACTGAACATCTAGGAGTAGTTGGTTGTTAGGAAGGAGTAGTTGGTTGTTAGGA
Senescence20210901	ITGAM	RS0451	4	GGAGTAGTTGGTTGTTAGGAAGGAGTAGTTGGTTGTTAGGAATGCTGAGCCCAAGGCCTTGCATATTCCAGGAGGAGTAGTTGGTTGTTAGGAAGGAGTAGTTGGTTGTTAGGA
Senescence20210901	ITGAM	RS0451	4	GGAGTAGTTGGTTGTTAGGAAGGAGTAGTTGGTTGTTAGGAATCTCTTGTATTCTCAGCACCTAAACCCTTGAGGAGTAGTTGGTTGTTAGGAAGGAGTAGTTGGTTGTTAGGA
Senescence20210901	ITGAM	RS0451	4	GGAGTAGTTGGTTGTTAGGAAGGAGTAGTTGGTTGTTAGGAAATATCCCTAAGGAGAGACCCCCAACAGCTAAGGAGTAGTTGGTTGTTAGGAAGGAGTAGTTGGTTGTTAGGA
Senescence20210901	ITGAM	RS0451	4	GGAGTAGTTGGTTGTTAGGAAGGAGTAGTTGGTTGTTAGGAACTTCAGAGAGGACAGCACAGCATTTAGCTAAGGAGTAGTTGGTTGTTAGGAAGGAGTAGTTGGTTGTTAGGA
Senescence20210901	ITGAM	RS0451	4	GGAGTAGTTGGTTGTTAGGAAGGAGTAGTTGGTTGTTAGGAAAGAAGGACCCATTAGCAGCTTCCCTAACACAGGAGTAGTTGGTTGTTAGGAAGGAGTAGTTGGTTGTTAGGA
Senescence20210901	ITGAM	RS0451	4	GGAGTAGTTGGTTGTTAGGAAGGAGTAGTTGGTTGTTAGGAAATCATGTCCTTGTACTGCCGCTTGAAAAAGAGGAGTAGTTGGTTGTTAGGAAGGAGTAGTTGGTTGTTAGGA
Senescence20210901	ITGAM	RS0451	4	GGAGTAGTTGGTTGTTAGGAAGGAGTAGTTGGTTGTTAGGAACTTCGGTGTTGGTCTGACCATCTAGACCTGAGGAGTAGTTGGTTGTTAGGAAGGAGTAGTTGGTTGTTAGGA
Senescence20210901	ITGAM	RS0451	4	GGAGTAGTTGGTTGTTAGGAAGGAGTAGTTGGTTGTTAGGAAGGAAGGGAGTCTTTCCACTTACATTTTTGGAGGAGTAGTTGGTTGTTAGGAAGGAGTAGTTGGTTGTTAGGA
Senescence20210901	ITGAM	RS0451	4	GGAGTAGTTGGTTGTTAGGAAGGAGTAGTTGGTTGTTAGGAATGAGCACTGTGCTGTGAGCTGCATCCTCCCAGGAGTAGTTGGTTGTTAGGAAGGAGTAGTTGGTTGTTAGGA
Senescence20210901	ITGAM	RS0451	4	GGAGTAGTTGGTTGTTAGGAAGGAGTAGTTGGTTGTTAGGAATTTCAGGCACCACAGACACTTTGAGGAAGCAGGAGTAGTTGGTTGTTAGGAAGGAGTAGTTGGTTGTTAGGA
Senescence20210901	ITGAM	RS0451	4	GGAGTAGTTGGTTGTTAGGAAGGAGTAGTTGGTTGTTAGGAAACTAGGAAACCCAAGAGATGCCTTTCCTTCAGGAGTAGTTGGTTGTTAGGAAGGAGTAGTTGGTTGTTAGGA
Senescence20210901	ITGAM	RS0451	4	GGAGTAGTTGGTTGTTAGGAAGGAGTAGTTGGTTGTTAGGAACATCACAGCAACAACATATGTGTCCATCAGAGGAGTAGTTGGTTGTTAGGAAGGAGTAGTTGGTTGTTAGGA
Senescence20210901	ITGAM	RS0451	4	GGAGTAGTTGGTTGTTAGGAAGGAGTAGTTGGTTGTTAGGAACCCCTGCCTTTTACCATTCTTGAGTATCTTAGGAGTAGTTGGTTGTTAGGAAGGAGTAGTTGGTTGTTAGGA
Senescence20210901	ITGAM	RS0451	4	GGAGTAGTTGGTTGTTAGGAAGGAGTAGTTGGTTGTTAGGAAGGCAAGAAATGTGTGAGCCACACACAGAGCAGGAGTAGTTGGTTGTTAGGAAGGAGTAGTTGGTTGTTAGGA
Senescence20210901	ITGAM	RS0451	4	GGAGTAGTTGGTTGTTAGGAAGGAGTAGTTGGTTGTTAGGAACCAAGCTTGTATAGGCCAGCAGTGATGAGAAGGAGTAGTTGGTTGTTAGGAAGGAGTAGTTGGTTGTTAGGA
Senescence20210901	ITGAM	RS0451	4	GGAGTAGTTGGTTGTTAGGAAGGAGTAGTTGGTTGTTAGGAAAAAGGCCGTTACTGAGGTGGGGCGTCTTGGAGGAGTAGTTGGTTGTTAGGAAGGAGTAGTTGGTTGTTAGGA
Senescence20210901	ITGAM	RS0451	4	GGAGTAGTTGGTTGTTAGGAAGGAGTAGTTGGTTGTTAGGAACAAGAGGATGCATTTAAGGCATTGGTCACAAGGAGTAGTTGGTTGTTAGGAAGGAGTAGTTGGTTGTTAGGA
Senescence20210901	ITGAM	RS0451	4	GGAGTAGTTGGTTGTTAGGAAGGAGTAGTTGGTTGTTAGGAAAAATGACTAGATGGTAGGAGGCGTCTCATTAGGAGTAGTTGGTTGTTAGGAAGGAGTAGTTGGTTGTTAGGA
Senescence20210901	ITGAM	RS0451	4	GGAGTAGTTGGTTGTTAGGAAGGAGTAGTTGGTTGTTAGGAATCACTGTCGCATGCTGAGCCCAAGGCCTTGAGGAGTAGTTGGTTGTTAGGAAGGAGTAGTTGGTTGTTAGGA
Senescence20210901	ITGAM	RS0451	4	GGAGTAGTTGGTTGTTAGGAAGGAGTAGTTGGTTGTTAGGAAGCCTTGGTTTTCACTGTCGCATGCTGAGCCAGGAGTAGTTGGTTGTTAGGAAGGAGTAGTTGGTTGTTAGGA
Senescence20210901	ITGAM	RS0451	4	GGAGTAGTTGGTTGTTAGGAAGGAGTAGTTGGTTGTTAGGAAGCCTTTCCTTCCAAGAGGATGCATTTAAGGAGGAGTAGTTGGTTGTTAGGAAGGAGTAGTTGGTTGTTAGGA
Senescence20210901	ITGAM	RS0451	4	GGAGTAGTTGGTTGTTAGGAAGGAGTAGTTGGTTGTTAGGAATTTGAGGAAGCCACCAAGGCCAGGAGGGAGAGGAGTAGTTGGTTGTTAGGAAGGAGTAGTTGGTTGTTAGGA
Senescence20210901	ITGAM	RS0451	4	GGAGTAGTTGGTTGTTAGGAAGGAGTAGTTGGTTGTTAGGAATTTCACTGAACATCTCTGCTGGCTTTCCAGAGGAGTAGTTGGTTGTTAGGAAGGAGTAGTTGGTTGTTAGGA
Senescence20210901	ITGAM	RS0451	4	GGAGTAGTTGGTTGTTAGGAAGGAGTAGTTGGTTGTTAGGAAGCATTTAGCTATGCTTACCCACAAGGGTCCAGGAGTAGTTGGTTGTTAGGAAGGAGTAGTTGGTTGTTAGGA
Senescence20210901	ITGAM	RS0451	4	GGAGTAGTTGGTTGTTAGGAAGGAGTAGTTGGTTGTTAGGAAGCCTTGCCCAGAGAAGGACCCATTAGCAGCAGGAGTAGTTGGTTGTTAGGAAGGAGTAGTTGGTTGTTAGGA
Senescence20210901	ITGAM	RS0451	4	GGAGTAGTTGGTTGTTAGGAAGGAGTAGTTGGTTGTTAGGAACTTGGGGGGCAGCTTCATTCATCATGTCCTAGGAGTAGTTGGTTGTTAGGAAGGAGTAGTTGGTTGTTAGGA
Senescence20210901	ITGAM	RS0451	4	GGAGTAGTTGGTTGTTAGGAAGGAGTAGTTGGTTGTTAGGAATTCCCTAACACACTAGGAAACCCAAGAGATAGGAGTAGTTGGTTGTTAGGAAGGAGTAGTTGGTTGTTAGGA
